# Supplementary material for: Ethylene Inhibits Anthocyanin Biosynthesis by Repressing the R2R3-MYB Regulator SlAN2-like in Tomato
Source: Int J Mol Sci. 2022 Jul 11;23(14):7648. doi: 10.3390/ijms23147648 (PMC9316371; doi:10.3390/ijms23147648)
Supplement: Supplementary file 1 [file ijms-23-07648-s001.zip]

Archive with 4 entries (4 files):
- Supporting Information.pdf
- Table S3.xlsx
- Table S4.xlsx
- Table S5.xlsx
