# Supplementary material for: Ethylene Inhibits Anthocyanin Biosynthesis by Repressing the R2R3-MYB Regulator SlAN2-like in Tomato
Source: Int J Mol Sci. 2022 Jul 11;23(14):7648. doi: 10.3390/ijms23147648 (PMC9316371; doi:10.3390/ijms23147648)
Supplement: Supplementary file 1 [file ijms-23-07648-s001.zip › Table S3.xlsx]

## Sheet: cluster1
Table S3 The cluster 1 of the differentially expressed genes (DEGs) were identified by pairwise comparisons of the four RNA-seq treatments.
Gene id	IM-0D-1	IM-0D-2	IM-0D-3	IM-2D-1	IM-2D-2	IM-2D-3	RR-0D-1	RR-0D-2	RR-0D-3	RR-2D-1	RR-2D-2	RR-2D-3	Annotation	Arabidopsis_genename	Arabidopsis_homology	Arabidopsis_description	Transcription_Factor	Transcription_Factor_Type
Solyc01g005240.4.1	83.1399	66.5755	77.61	55.9662	51.9518	50.8367	22.9286	23.2915	20.8586	10.7671	13.2856	14.7726	Aspartokinase (AHRD V3.3 *** A0A2I4FQZ8_9ROSI)	CARAB-AK-LYS	AT5G14060.2	Aspartate kinase family protein	--	--
Solyc01g005330.3.1	81.7606	82.3768	93.0706	54.8785	49.0845	42.9735	12.0207	17.6033	7.48195	14.0956	16.7754	17.3438	Microtubule-associated protein 70 (AHRD V3.3 *** A0A200QNX4_9MAGN)	ATMAP70-2, MAP70-2	AT1G24764.1	microtubule-associated proteins 70-2	--	--
Solyc01g005410.5.1	63.8641	38.5013	64.4645	30.3054	17.1994	22.4104	0.842984	1.52826	0.0776502	1.18408	8.0482	2.00728	Caleosin (AHRD V3.11 *** tr|A0A200QL80|A0A200QL80_9MAGN)		AT1G70680.1	Caleosin-related family protein	--	--
Solyc01g007130.3.1	18.1238	13.4821	14.7834	8.4134	7.27312	6.33402	0.682668	1.09765	1.11851	0.729371	1.01243	0.972253	Receptor protein kinase (AHRD V3.3 *** A0A2R6R7M6_ACTCH)		AT2G01820.1	Leucine-rich repeat protein kinase family protein	--	--
Solyc01g008230.5.1	108.108	98.0025	109.754	56.9484	59.957	65.6093	39.844	45.1251	46.7537	43.1043	33.34	40.9773	TCP transcription factor 15 (AHRD V3.11 *** tr|G3BGV5|G3BGV5_SOLLC)		AT5G23280.1	TCP family transcription factor	TF	TCP
Solyc01g009430.3.1	451.254	570.461	756.051	411.905	466.823	505.983	363.529	326.321	237.911	154.308	163.324	167.379	hypothetical protein (AHRD V3.3 *** AT2G27830.1)		AT2G27830.1	unknown protein; BEST Arabidopsis thaliana protein match is: unknown protein (TAIR:AT4G22758.1); Has 131 Blast hits to 131 proteins in 17 species: Archae - 0; Bacteria - 0; Metazoa - 0; Fungi - 0; Plants - 131; Viruses - 0; Other Eukaryotes - 0 (source: NCBI BLink).	--	--
Solyc01g010710.5.1	13.3259	13.121	11.4728	3.3376	2.633	4.42675	0.0283833	0.0893722	0.086278	0	0.158273	0.110139	Carboxypeptidase (AHRD V3.11 *** tr|A0A2I4FWA2|A0A2I4FWA2_9ROSI)	SCPL45	AT1G28110.2	serine carboxypeptidase-like 45	--	--
Solyc01g059860.3.1	17.1491	19.0269	18.0757	13.8331	13.3994	14.8068	10.2298	11.4825	9.29357	5.15093	7.58343	5.27714	MAP kinase kinase kinase 3		AT5G49470.3	PAS domain-containing protein tyrosine kinase family protein	--	--
Solyc01g080070.4.1	45.2008	52.4676	59.0741	28.2724	28.6725	29.4943	0.801437	1.99079	1.19101	0.464359	0.918636	1.39946	Heavy metal-associated isoprenylated plant protein (AHRD V3.3 *-* A0A2R6PK24_ACTCH)		AT3G06130.2	Heavy metal transport/detoxification superfamily protein	--	--
Solyc01g080080.3.1	26.7402	22.9604	23.0602	15.0894	15.7953	15.8205	15.1804	15.3708	17.734	8.85312	12.0613	10.7706	RING/U-box superfamily protein (AHRD V3.3 *** A0A2U1KJJ9_ARTAN)		AT3G06140.1	RING/U-box superfamily protein	--	--
Solyc01g080680.4.1	2.66043	2.36938	2.95713	0.343563	1.41174	0.452326	0	0.0243522	0	0	0	0.0225081	Sugar transporter ERD6 (AHRD V3.11 *** tr|A0A0M8KTC8|A0A0M8KTC8_NICAT)		AT5G18840.1	Major facilitator superfamily protein	--	--
Solyc01g081010.4.1	410.226	398.998	388.484	241.844	261.54	230.251	134.541	123.395	135.962	102.633	109.447	108.894	Nucleolar GTP-binding protein.1		AT1G50920.1	Nucleolar GTP-binding protein	--	--
Solyc01g081540.4.1	41.3347	39.9028	39.4614	20.7392	17.1236	18.9643	13.3103	13.8931	17.5516	11.2517	9.90231	11.3825	Myosin-17 (AHRD V3.3 *** A0A2G3ALU8_CAPAN)	XIF, ATXIF, ATMYO5	AT2G31900.1	myosin-like protein XIF	--	--
Solyc01g087210.3.1	407.025	421.544	423.889	240.257	170.876	169.413	41.7757	61.2457	26.8891	44.6944	55.9093	68.1815	Cellulose synthase (AHRD V3.3 *** M1A916_SOLTU)	CESA3, IXR1, ATCESA3, ATH-B, CEV1	AT5G05170.1	Cellulose synthase family protein	--	--
Solyc01g087790.2.1	23.8426	20.1649	24.1462	12.3597	13.074	9.71959	0.0579955	0.385518	0.352583	0.280026	0.3773	0.225047	Subtilisin-like protease (AHRD V3.3 *** O82006_SOLLC)		AT5G67090.1	Subtilisin-like serine endopeptidase family protein	--	--
Solyc01g088250.4.1	28.977	32.569	21.8959	22.929	18.1077	16.6357	1.27661	3.1622	3.62187	7.05162	7.66453	7.43068	SUN domain protein3	IQD11	AT5G13460.1	IQ-domain 11	--	--
Solyc01g088480.3.1	67.2072	50.7963	63.2792	49.7113	42.5552	40.0669	11.311	11.6748	8.13198	13.8688	21.3734	23.175	UMP-CMP kinase (AHRD V3.3 *** A0A2G2XT48_CAPBA),Pfam:PF00406	PYR6	AT5G26667.3	P-loop containing nucleoside triphosphate hydrolases superfamily protein	--	--
Solyc01g088650.4.1	27.7799	23.5482	20.4361	14.3	12.4489	12.1182	4.04844	4.3078	5.00736	5.63507	5.57894	6.79848	Alpha-1,3-glucosyltransferase (AHRD V3.3 *** A0A2G3DIZ7_CAPCH)		AT2G44660.1	ALG6, ALG8 glycosyltransferase family	--	--
Solyc01g090270.4.1	60.882	58.1261	65.2188	36.0185	34.3246	28.0135	11.5722	11.3802	7.22101	8.81552	9.88767	9.71186	DUF632 domain-containing protein/DUF630 domain-containing protein (AHRD V3.3 *** A0A1Q3CQQ2_CEPFO)		AT3G60320.1	Protein of unknown function (DUF630 and DUF632)	--	--
Solyc01g091530.5.1	236	184.148	196.864	117.384	80.4005	72.0875	1.36155	11.3054	1.04235	1.57778	4.9491	10.2145	Fasciclin-like arabinogalactan protein (AHRD V3.11 *** tr|E3WHD6|E3WHD6_9ROSI)	FLA10	AT3G60900.1	FASCICLIN-like arabinogalactan-protein 10	--	--
Solyc01g091640.3.1	50.05	45.7757	43.4373	27.7671	25.5873	26.6828	15.9806	16.3591	11.2295	15.392	18.1118	17.033	S-adenosyl-L-methionine-dependent methyltransferases superfamily protein (AHRD V3.3 *** A0A2U1MZF9_ARTAN)		AT4G00740.1	S-adenosyl-L-methionine-dependent methyltransferases superfamily protein	--	--
Solyc01g091950.5.1	72.5281	69.2667	54.9364	36.7261	35.7692	36.8414	26.5406	16.6852	20.1808	15.4396	18.9349	14.4468	Lysophospholipid acyltransferase LPEAT2 (AHRD V3.11 *** tr|A0A1U8GTY1|A0A1U8GTY1_CAPAN)		AT2G45670.1	calcineurin B subunit-related	--	--
Solyc01g095050.3.1	531.807	481.516	507.718	332.171	308.751	331.455	239.739	188.753	206.433	121.203	152.525	123.972	cAMP-regulated phosphoprotein 19-related protein (AHRD V3.3 *** A0A2U1NUR8_ARTAN)		AT5G64130.1	cAMP-regulated phosphoprotein 19-related protein	--	--
Solyc01g096040.5.1	49.2295	59.8395	50.4215	31.3521	28.5718	40.5962	13.527	36.1647	17.2715	7.32422	6.15266	9.02654	Eukaryotic aspartyl protease family protein (AHRD V3.11 *** tr|A0A072U5I5|A0A072U5I5_MEDTR)		AT1G01300.1	Eukaryotic aspartyl protease family protein	--	--
Solyc01g096700.4.1	258.752	253.231	260.502	157.843	161.354	149.912	80.8343	68.2625	65.9929	52.7101	59.9932	55.0158	DnaJ domain-containing protein (AHRD V3.3 *-* A0A2U1QIS2_ARTAN)		AT3G11450.1	DnaJ domain ;Myb-like DNA-binding domain	TF	MYB-related
Solyc01g097040.4.1	15.1716	13.9352	18.5418	7.84943	8.64133	8.54776	3.92772	4.75415	4.6377	4.48115	4.84259	5.05478	Myosin-binding protein.1		AT1G08800.2	Protein of unknown function, DUF593	--	--
Solyc01g097770.4.1	66.0458	67.3641	38.1955	61.458	67.5993	63.3127	0.0298086	0.0469301	0.105712	2.28846	1.84229	1.48925	phototropin 2	PHOT2, NPL1	AT5G58140.1	phototropin 2	--	--
Solyc01g098760.4.1	87.5691	66.8363	82.77	34.6919	37.0114	25.7308	8.51028	8.54522	6.49602	6.93069	7.67202	7.34771	Heavy metal-associated isoprenylated plant protein (AHRD V3.3 *-* A0A2R6PK24_ACTCH)		AT3G06130.2	Heavy metal transport/detoxification superfamily protein	--	--
Solyc01g099770.3.1	4922.67	4713.62	4540.68	2805.1	2768.84	2909.88	1761.25	1524.14	1949.38	895.25	1236.53	942.622	meloidogyne-induced giant cell protein DB141	TCTP	AT3G16640.1	translationally controlled tumor protein	--	--
Solyc01g100310.3.1	50.0998	43.6954	46.1205	23.0995	25.7338	25.4732	9.18812	15.8838	15.3704	9.25553	9.47691	8.80857	DUF1645 family protein (AHRD V3.11 *-* tr|G7I9G3|G7I9G3_MEDTR)		AT3G62630.1	Protein of unknown function (DUF1645)	--	--
Solyc01g100870.3.1	569.499	434.791	463.272	277.531	286.252	284.872	182.696	181.817	206.75	129.051	187.452	143.883	ADP-ribosylation factor (AHRD V3.3 *** B4FP40_MAIZE)	ARF1A1C	AT2G47170.1	Ras-related small GTP-binding family protein	--	--
Solyc01g102310.3.1	86.9286	67.556	90.0701	40.7419	41.5401	32.2245	11.28	9.05017	5.72414	14.3025	10.2762	14.5844	60S ribosomal protein L34 (AHRD V3.3 *-* A0A2G2VNY7_CAPBA)		AT3G05900.1	neurofilament protein-related	--	--
Solyc01g103250.4.1	60.2828	55.9115	38.4579	20.6002	14.8559	12.7347	1.08023	1.59214	1.11783	1.17633	1.66612	1.69453	Zinc finger CCCH domain-containing protein (AHRD V3.3 *-* A0A2K3NPU7_TRIPR)		AT5G08430.1	SWIB/MDM2 domain;Plus-3;GYF	TR	SWI/SNF-BAF60b
Solyc01g103430.4.1	103.501	82.7227	87.3795	44.1655	44.6516	41.5466	13.1408	10.3387	6.06208	11.7819	12.332	12.0225	Shaggy-related protein kinase kappa (AHRD V3.3 *** A0A2G3BUT0_CAPCH)	ATSK41, SK41	AT1G09840.6	shaggy-like protein kinase 41	--	--
Solyc01g104720.3.1	2022.59	2381.79	2467.91	1741.67	1836.08	1953.89	1167.02	868.657	1150.96	569.262	623.891	468.555	thionin-like protein (AHRD V3.3 -** AT1G25275.1)		AT1G25275.1	unknown protein; FUNCTIONS IN: molecular_function unknown; INVOLVED IN: response to karrikin; LOCATED IN: endomembrane system; EXPRESSED IN: 23 plant structures; EXPRESSED DURING: 13 growth stages; Has 18 Blast hits to 18 proteins in 4 species: Archae - 0; Bacteria - 0; Metazoa - 0; Fungi - 0; Plants - 18; Viruses - 0; Other Eukaryotes - 0 (source: NCBI BLink).	--	--
Solyc01g105720.2.1	344.743	272.735	244.742	114.863	109.48	120.919	5.33949	7.10438	8.49789	5.54686	12.4812	8.65926	hypothetical protein (AHRD V3.3 *** AT1G58120.1)		AT1G58120.1	BEST Arabidopsis thaliana protein match is: methyltransferases (TAIR:AT5G01710.1); Has 93 Blast hits to 93 proteins in 15 species: Archae - 0; Bacteria - 0; Metazoa - 1; Fungi - 0; Plants - 92; Viruses - 0; Other Eukaryotes - 0 (source: NCBI BLink).	--	--
Solyc01g106580.4.1	46.3241	39.8601	37.2977	19.3382	15.068	15.2651	3.16617	5.88562	3.28542	5.93083	6.62967	9.06652	transmembrane protein Chr3:18440192-18441655 REVERSE LENGTH=261 201606 (AHRD V3.11 *** AT3G49720.3)		AT5G65810.1	unknown protein; BEST Arabidopsis thaliana protein match is: unknown protein (TAIR:AT3G49720.2); Has 30201 Blast hits to 17322 proteins in 780 species: Archae - 12; Bacteria - 1396; Metazoa - 17338; Fungi - 3422; Plants - 5037; Viruses - 0; Other Eukaryotes - 2996 (source: NCBI BLink).	--	--
Solyc01g106770.4.1	21.1447	31.209	25.5703	19.4036	17.0227	20.3131	22.9931	22.832	19.9807	14.0232	16.1125	14.7577	Serine/threonine-protein kinase TOR (AHRD V3.3 *** A0A0K0XR78_TOBAC)	TOR	AT1G50030.1	target of rapamycin	--	--
Solyc01g108500.4.1	385.83	367.089	353.508	214.014	218.782	200.118	87.321	108.656	83.1412	99.5234	152.834	135.268	RNA-binding protein (AHRD V3.3 *** A0A2K3PBB6_TRIPR)	ATRBP47B, RBP47B	AT3G19130.1	RNA-binding protein 47B	--	--
Solyc01g109660.2.1	1338.09	1127.05	1003.92	567.277	594.469	661.783	383.222	417.519	251.421	156.069	210.521	213.48	meloidogyne-induced giant cell protein DB275	CCR1, ATGRP8, GR-RBP8, GRP8	AT4G39260.3	cold, circadian rhythm, and RNA binding 1	--	--
Solyc01g112190.3.1	4.99476	4.78736	6.30286	3.28937	2.85819	1.83545	0.115941	0.156459	0.0167825	0.38387	0.323261	0.305289	Plant regulator RWP-RK family protein, putative (AHRD V3.3 *** A0A061FD78_THECC)		AT4G35270.1	Plant regulator RWP-RK family protein	TF	RWP-RK
Solyc01g150152.1.1	112.117	155.663	138.259	96.9952	75.1598	92.9331	107.96	111.777	90.4072	63.0391	65.6754	63.7254
Solyc02g030080.5.1	40.7564	38.9698	39.5544	22.9666	25.4782	22.6764	15.1288	14.5279	12.1344	12.8777	13.8857	13.3436	WD repeat-containing protein 43-like (AHRD V3.11 *** tr|A0A2I4EEZ8|A0A2I4EEZ8_9ROSI)		AT5G11240.1	transducin family protein / WD-40 repeat family protein	--	--
Solyc02g030170.4.1	338.179	282.095	314.84	190.008	175.39	162.765	124.415	108.599	88.2688	47.5182	48.5324	45.9208	DWARF1/DIMINUTO	DWF1	AT3G19820.3	cell elongation protein / DWARF1 / DIMINUTO (DIM)	--	--
Solyc02g064720.3.1	15.1414	18.7652	17.1087	4.01552	4.05881	4.56129	0.635055	0.320929	0.500476	0.363413	0.306034	0.273809	BTB/POZ domain-containing protein (AHRD V3.3 *** A0A2G2XBD2_CAPBA)		AT5G67385.1	Phototropic-responsive NPH3 family protein	--	--
Solyc02g064800.3.1	26.3233	29.2799	36.6515	15.1074	19.7175	12.0013	2.40413	4.54603	2.60998	4.69852	5.83415	5.62703	WD40 repeat (AHRD V3.3 *** A0A200PS16_9MAGN)		AT4G34280.1	transducin family protein / WD-40 repeat family protein	--	--
Solyc02g065350.3.1	21.997	21.0204	19.3622	16.6937	13.7341	16.6521	0.833271	1.45765	1.00513	2.33739	2.87644	3.73385	B3 domain-containing protein (AHRD V3.3 *** A0A1Q3D977_CEPFO)	VRN1, REM39	AT3G18990.1	AP2/B3-like transcriptional factor family protein	TF	B3
Solyc02g068120.3.1	29.6695	19.897	26.9778	8.24197	7.17025	5.4942	0.476779	0.423433	0.148645	0.531249	1.80652	1.03179	DCD (Development and Cell Death) domain protein (AHRD V3.3 *-* A0A2U1P2J5_ARTAN)		AT3G27090.1	DCD (Development and Cell Death) domain protein	--	--
Solyc02g070260.4.1	55.3702	55.7502	56.05	24.6387	18.3508	15.947	6.93429	7.73248	5.85373	5.29756	7.02484	5.52372	Outer arm dynein light chain.1	AIR9	AT2G34680.1	Outer arm dynein light chain 1 protein	--	--
Solyc02g071160.4.1	40.6629	34.6545	36.9435	22.7446	21.4444	21.2862	8.22279	10.5741	8.39534	9.42566	11.6382	12.209	S-adenosyl-L-methionine-dependent methyltransferases superfamily protein (AHRD V3.3 *-* Q9M144_ARATH)		AT1G29790.2	S-adenosyl-L-methionine-dependent methyltransferases superfamily protein	--	--
Solyc02g071880.3.1	10.0374	9.8223	12.4123	4.48935	4.3639	3.42823	1.09373	0.817728	0.425071	0.795762	1.26713	0.523248	Protein kinase domain (AHRD V3.3 *** A0A200QV78_9MAGN)	RKF1	AT1G29750.2	receptor-like kinase in flowers 1	--	--
Solyc02g072440.4.1	4.85508	6.15256	5.62769	1.36235	1.06979	1.13102	0.0297913	0.0625372	0	0.201382	0.0830625	0.0867021	Receptor-like protein kinase (AHRD V3.3 *** A0A2R6Q6W2_ACTCH)		AT3G47570.1	Leucine-rich repeat protein kinase family protein	--	--
Solyc02g077630.3.1	15.8592	16.868	16.1125	9.16186	7.81338	8.494	3.1006	3.41006	4.16386	3.55291	3.5986	3.77068	Receptor-like protein kinase (AHRD V3.3 *** A0A2R6QLC9_ACTCH)	HSL1	AT1G28440.1	HAESA-like 1	--	--
Solyc02g078380.3.1	361.358	339.361	403.228	170.961	170.247	222.85	22.5431	17.0914	17.2216	18.7227	19.958	19.2528	Stem-specific protein TSJ.1		AT4G27450.1	Aluminium induced protein with YGL and LRDR motifs	--	--
Solyc02g078590.1.1	9.12797	11.5045	14.0956	5.26979	4.9231	4.77833	0.835855	1.00263	1.2099	2.729	1.3687	2.66427	Alpha 1,4-glycosyltransferase family protein (AHRD V3.3 *** A0A1P8APP1_ARATH)		AT1G61050.1	alpha 1,4-glycosyltransferase family protein	--	--
Solyc02g078670.3.1	110.895	108.86	110.998	56.3586	44.9804	31.7489	6.16145	13.941	3.55445	4.67602	7.13353	10.9074	COP1-interacting protein 7 (AHRD V3.3 *** CIP7_ARATH)		AT1G61100.1	disease resistance protein (TIR class), putative	--	--
Solyc02g079190.3.1	58.3685	54.8146	52.9471	19.9627	19.8355	19.242	17.1791	12.7728	14.3727	7.67381	8.68761	8.69586	Protein AUXIN SIGNALING F-BOX 3 (AHRD V3.3 *** A0A2G3D604_CAPCH)	TIR1	AT3G62980.1	F-box/RNI-like superfamily protein	--	--
Solyc02g080550.1.1	41.4077	30.4534	30.1036	13.8948	13.0941	15.0039	1.4955	0.697624	1.17857	2.24649	1.69875	1.61199
Solyc02g082830.3.1	101.675	105.851	95.9704	98.5715	93.0879	117.982	39.2502	46.6312	50.1833	24.5435	33.9803	28.8739	Phosphoserine aminotransferase (AHRD V3.3 *** A0A328DLJ5_9ASTE)	PSAT	AT4G35630.1	phosphoserine aminotransferase	--	--
Solyc02g083450.3.1	5.45251	4.41991	4.90612	2.0522	1.45869	1.22263	0.29789	0.198966	0.0823191	0.18306	0.377527	0.288984	Eukaryotic aspartyl protease family protein (AHRD V3.3 *** A0A2U1LT79_ARTAN)		AT4G35880.1	Eukaryotic aspartyl protease family protein	--	--
Solyc02g083670.4.1	15.2567	15.9808	14.0616	7.69796	6.43195	4.53991	0.228659	0.311997	0.220104	0.253933	0.488776	0.488011	Histidine kinase.1	ATHK1, AHK1, HK1	AT2G17820.1	histidine kinase 1	TR	Others
Solyc02g083835.1.1	437.971	396.074	291.894	171.279	190.947	166.451	135.712	87.8665	92.4586	93.5973	109.616	111.893	Chaperone protein DnaJ (AHRD V3.3 *** A0A2G2XG76_CAPBA)		AT4G36040.1	Chaperone DnaJ-domain superfamily protein	--	--
Solyc02g084005.1.1	46.28	35.4694	55.6171	23.12	12.4134	9.64387	2.3497	2.74024	0.793611	0.756354	3.7205	3.96794	Auxin-responsive protein SAUR20 (AHRD V3.3 *** A0A1U8FSJ8_CAPAN)		AT4G34760.1	SAUR-like auxin-responsive protein family	--	--
Solyc02g084990.3.1	85.0514	67.6792	52.5343	41.0637	33.6752	18.9297	6.5333	17.3395	13.2397	3.39078	4.44026	5.02571	Mannan endo-1,4-beta-mannosidase (AHRD V3.3 *** A0A2K3NB99_TRIPR)	MAN7, AtMAN7	AT5G66460.1	Glycosyl hydrolase superfamily protein	--	--
Solyc02g085050.3.1	152.894	126.576	117.309	79.7914	76.466	77.4143	50.2682	44.4227	35.7449	39.2678	48.4285	39.1429	Soluble inorganic pyrophosphatase (AHRD V3.3 *** A0A2G3D7Y7_CAPCH)	AtPPa1, PPa1	AT1G01050.1	pyrophosphorylase 1	--	--
Solyc02g085130.4.1	14.4227	11.9642	11.7816	6.43396	6.4095	5.5457	3.90345	4.63277	1.06485	0.840885	2.2883	2.56334	Tubby-like F-box protein (AHRD V3.3 *** A0A2G3D7T8_CAPCH)	AtTLP2, TLP2	AT2G18280.2	tubby like protein 2	TF	TUB
Solyc02g086300.4.1	358.164	298.351	272.977	205.475	222.855	194.765	19.3683	50.0713	84.2618	10.4815	14.1044	9.99359	Class I glutamine amidotransferase-like superfamily protein (AHRD V3.3 *** A0A2U1KIC9_ARTAN)		AT5G38200.1	Class I glutamine amidotransferase-like superfamily protein	--	--
Solyc02g087580.3.1	4.51849	2.76553	3.74739	5.39705	5.51059	4.84605	0.714936	0.704909	0.13171	0.0209212	0.402696	0.168136	Actin cross-linking (AHRD V3.3 *** A0A2U1P1I6_ARTAN)		AT1G27100.1	Actin cross-linking protein	--	--
Solyc02g087870.3.1	22.3762	36.2902	30.8577	10.6144	9.23411	14.1923	6.83718	4.38193	2.59944	0.899813	2.22683	0.99785	ABC transporter (AHRD V3.3 *** A0A200QEZ6_9MAGN)	ATMDR1, ATMDR11, PGP19, MDR11, MDR1, ATPGP19, ABCB19, ATABCB19	AT3G28860.1	ATP binding cassette subfamily B19	--	--
Solyc02g087930.3.1	843.118	685.336	832.912	706.225	656.38	591.796	444.134	382.426	334.285	234.915	286.317	225.988	60S ribosomal protein L34 (AHRD V3.3 *** A0A1U8GY55_CAPAN)		AT1G26880.1	Ribosomal protein L34e superfamily protein	--	--
Solyc02g088190.5.1	13.2493	11.6619	7.45312	16.0651	11.6176	8.62219	0.0926812	0.22698	0	1.22317	0.574241	0.599402	MYB transcription factor (AHRD V3.11 *-* tr|A0A0U3IU11|A0A0U3IU11_MESCR)	ATMYB16, ATMIXTA, MYB16	AT5G15310.1	myb domain protein 16	TF	MYB
Solyc02g088690.5.1	158.559	161.605	192.401	111.432	100.701	93.794	27.9929	45.1405	18.1574	30.7482	39.6552	47.0655	UDP-glucose 6-dehydrogenase (AHRD V3.11 *** tr|A0A2G2XIY2|A0A2G2XIY2_CAPBA)		AT3G29360.2	UDP-glucose 6-dehydrogenase family protein	--	--
Solyc02g089065.1.1	568.536	439.425	451.921	259.585	256.009	264.226	20.3955	27.4697	29.1922	17.4919	27.8363	21.2386	Protein SPIRA.1	SP1L1	AT1G26355.1	SPIRAL1-like1	--	--
Solyc02g089440.3.1	51.9597	47.7392	54.5744	33.6291	28.8118	25.7326	7.61161	11.3832	5.72862	9.13487	10.3658	13.1889	Hexosyltransferase (AHRD V3.3 *** A0A2G2XHQ5_CAPBA)	GAUT9	AT3G02350.1	galacturonosyltransferase 9	--	--
Solyc02g090070.3.1	14.0628	13.8553	14.3799	7.73263	7.33938	7.54975	1.07969	2.32942	2.32981	2.72244	2.49003	3.68534	BTB/POZ domain-containing protein (AHRD V3.3 *** A0A2G3D8Z6_CAPCH)		AT5G66560.1	Phototropic-responsive NPH3 family protein	--	--
Solyc02g090900.3.1	8.07052	8.5925	7.19134	3.25923	3.04117	3.30609	0.242522	0.327276	0.42126	0.468397	0.515189	0.369712	Remorin (AHRD V3.3 *** A0A200QZA9_9MAGN)		AT1G45207.2	Remorin family protein	--	--
Solyc02g092000.3.1	59.3517	48.9915	63.8677	29.3617	20.4786	17.2537	4.53623	11.041	2.13967	6.83516	11.9935	15.8194	transmembrane protein (AHRD V3.3 *** AT3G49720.3)		AT3G49720.2	unknown protein; FUNCTIONS IN: molecular_function unknown; INVOLVED IN: biological_process unknown; LOCATED IN: chloroplast thylakoid membrane, Golgi apparatus, plasma membrane, membrane; EXPRESSED IN: 25 plant structures; EXPRESSED DURING: 15 growth stages; BEST Arabidopsis thaliana protein match is: unknown protein (TAIR:AT5G65810.1); Has 64 Blast hits to 64 proteins in 11 species: Archae - 0; …	--	--
Solyc02g092210.1.1	2.54067	4.74491	6.00088	7.52113	8.76672	6.012	1.73464	3.64131	0.351525	0.409471	0.823984	0.598322	Galactosyl transferase GMA12/MNN10 family protein (AHRD V3.3 *** A0A2U1NY56_ARTAN)		AT2G22900.1	Galactosyl transferase GMA12/MNN10 family protein	--	--
Solyc02g092470.3.1	16.7635	14.7357	18.2746	12.9572	9.08762	8.58209	1.53456	2.98913	1.94711	3.85825	5.49917	4.64038	Formin-like protein (AHRD V3.3 *** A0A2G3D8M5_CAPCH)	ATFH6, FH6	AT5G67470.1	formin homolog 6	--	--
Solyc02g093980.3.1	19.3661	22.0313	23.4651	12.2288	8.96154	5.02942	0.115182	0.52387	0.116708	0.296609	0.380614	0.409706	Nucleolar-like protein (AHRD V3.3 *-* F4J3H8_ARATH)		AT3G01810.3	FUNCTIONS IN: molecular_function unknown; INVOLVED IN: biological_process unknown; EXPRESSED IN: 21 plant structures; EXPRESSED DURING: 13 growth stages; BEST Arabidopsis thaliana protein match is: nucleolar protein gar2-related (TAIR:AT2G42320.2).	--	--
Solyc02g094320.3.1	25.4242	18.1095	21.5905	11.4052	10.6248	11.0803	1.00043	1.05003	1.22238	1.47755	2.73464	1.99812	Actin (AHRD V3.3 *** A0A172MJV1_PAESU)	ARP2, ATARP2, WRM	AT3G27000.1	actin related protein 2	--	--
Solyc03g007470.4.1	208.507	166.225	208.036	121.32	105.905	116.026	48.1584	52.9003	59.3212	25.5325	48.4873	40.7071	Ubiquitin conjugating enzyme (AHRD V3.3 *** B3TLN8_ELAGV)	UBC9	AT4G27960.1	ubiquitin conjugating enzyme 9	--	--
Solyc03g007740.3.1	355.633	326.169	304.703	200.943	195.095	198.381	97.0517	96.1679	80.6806	69.6458	85.7846	89.6257	Reticulon-like protein (AHRD V3.3 *** A0A2G3CWR7_CAPCH)	BTI2, RTNLB2	AT4G11220.1	VIRB2-interacting protein 2	--	--
Solyc03g020060.3.1	30.0535	24.6505	26.4119	9.58701	16.1483	18.3106	1.2823	8.63609	0.216548	0.206382	1.04278	0.103664
Solyc03g025290.3.1	32.6779	40.8458	40.4589	20.1622	19.0636	21.9278	9.97466	13	7.04648	8.48037	8.49184	9.84881	Hydroxyproline-rich glycoprotein family protein (AHRD V3.3 *** B6SWF0_MAIZE)		AT5G52430.1	hydroxyproline-rich glycoprotein family protein	--	--
Solyc03g025390.3.1	45.2754	37.3365	33.4924	19.4709	20.6221	19.1616	2.1194	2.18252	1.58022	6.56476	7.61876	5.89655	Short-chain dehydrogenase TIC 32, chloroplastic (AHRD V3.3 *** A0A2G2X6Q5_CAPBA)		AT4G23420.2	NAD(P)-binding Rossmann-fold superfamily protein	--	--
Solyc03g026220.3.1	131.227	112.834	138.724	82.8525	69.9856	62.7891	23.8186	33.0553	13.8758	18.0878	21.3351	25.2482	BAG family molecular chaperone regulator.1	ATBAG1, BAG1	AT5G52060.1	BCL-2-associated athanogene 1	--	--
Solyc03g046470.3.1	26.5447	23.3648	23.8492	15.7771	13.9594	12.7357	7.13077	6.90403	4.9263	5.59721	8.15111	5.95579	O-fucosyltransferase family protein (AHRD V3.3 *** A0A2U1QP00_ARTAN)		AT3G30300.1	O-fucosyltransferase family protein	--	--
Solyc03g065340.3.1	98.433	93.6329	103.088	47.7063	48.332	47.8123	15.0353	13.8482	10.0536	20.0743	21.1159	18.3061	Alpha-1,4 glucan phosphorylase (AHRD V3.3 *** A0A2G3CMG9_CAPCH)		AT3G29320.1	Glycosyl transferase, family 35	--	--
Solyc03g083560.1.1	123.446	87.4353	137.783	53.9668	53.3623	31.9617	5.91694	33.0021	7.48178	3.54166	4.27202	7.87478	Protein EXORDIUM-like 7 (AHRD V3.3 *** A0A2G2X692_CAPBA)	EXL3	AT5G51550.1	EXORDIUM like 3	--	--
Solyc03g083970.3.1	91.9915	74.7767	68.7788	49.1935	49.6435	38.3792	36.5693	36.5008	27.3753	30.747	31.8896	32.5372	BAG family molecular chaperone regulator 7-like (AHRD V3.3 *** A0A2I4H718_9ROSI)	ATBAG7, BAG7	AT5G62390.1	BCL-2-associated athanogene 7	--	--
Solyc03g095820.4.1	7.42905	7.63348	7.22909	3.09843	2.11459	1.54845	0	0.0377127	0.036407	0.104094	0.0667872	0.0697136	Plant cadmium resistance 2 (AHRD V3.3 *** A0A0K9PMY3_ZOSMR)	MCA1	AT4G35920.2	PLAC8 family protein	--	--
Solyc03g095860.3.1	7.81292	8.12301	8.63364	7.48179	12.6766	7.56843	6.38624	6.2002	3.20307	1.66511	1.33543	1.30102	Ankyrin repeat-containing protein (AHRD V3.3 *** A0A2U1NC91_ARTAN)		AT2G31820.1	Ankyrin repeat family protein	--	--
Solyc03g097940.3.1	24.079	18.7785	30.0335	5.81989	7.44101	5.14181	0.493523	1.17545	0.827025	0.696548	1.05847	1.36265	Potassium channel SKOR (AHRD V3.3 *** A0A2G3A0N7_CAPAN)	SKOR	AT3G02850.1	STELAR K+ outward rectifier	--	--
Solyc03g110970.3.1	19.9535	18.4378	15.7265	14.9186	13.1531	11.8672	1.21549	1.817	1.45552	2.20528	3.73129	4.21637	GDP-mannose transporter GONST3 (AHRD V3.11 *** tr|A0A1U8FXG8|A0A1U8FXG8_CAPAN)	GONST3	AT1G76340.1	golgi nucleotide sugar transporter 3	--	--
Solyc03g113060.3.1	11.2289	14.1018	12.9158	4.32255	4.32748	3.70179	0.608899	0.846797	0.339331	1.2936	1.03277	1.25523	ABC transporter A family member 7 (AHRD V3.3 *** A0A2G2WRJ6_CAPBA)	ATATH6, ATH6	AT3G47780.1	ABC2 homolog 6	--	--
Solyc03g116670.4.1	69.8098	60.5803	59.841	28.0257	36.4769	31.4141	4.92547	7.43843	4.66759	6.94644	9.05648	7.18451	Tetratricopeptide repeat (TPR)-like superfamily protein (AHRD V3.11 *-* tr|F4K464|F4K464_ARATH)		AT1G80130.1	Tetratricopeptide repeat (TPR)-like superfamily protein	--	--
Solyc03g118510.3.1	13.8269	13.4592	11.2115	7.00315	5.81326	5.34698	0.233968	0.49114	0.280171	0.903754	0.869782	0.536483	Ovary receptor kinase 27 (AHRD V3.3 *** S4WIQ7_SOLCH)	RKL1	AT1G48480.1	receptor-like kinase 1	--	--
Solyc03g120710.2.1	328.944	283.566	250.648	145.368	112.229	112.741	35.9995	39.0732	27.6226	38.4253	33.6922	37.8306	Late embryogenesis abundant protein (AHRD V3.3 *** A0A200PP54_9MAGN)		AT1G45688.1	unknown protein; FUNCTIONS IN: molecular_function unknown; INVOLVED IN: biological_process unknown; LOCATED IN: plasma membrane; EXPRESSED IN: 22 plant structures; EXPRESSED DURING: 13 growth stages; BEST Arabidopsis thaliana protein match is: unknown protein (TAIR:AT5G42860.1); Has 258 Blast hits to 242 proteins in 39 species: Archae - 0; Bacteria - 11; Metazoa - 10; Fungi - 14; Plants - 198; Vi…	--	--
Solyc03g121000.3.1	27.6368	25.3589	20.1882	20.6059	19.124	13.171	18.6785	14.2501	17.0918	9.97227	9.25329	13.2508
Solyc03g121180.4.1	268.948	228.324	208.347	259.195	228.658	179.077	3.947	9.54628	8.65935	40.5681	34.099	39.7883	GDSL esterase/lipase (AHRD V3.3 *** A0A2G3D0P9_CAPCH)		AT3G16370.1	GDSL-like Lipase/Acylhydrolase superfamily protein	--	--
Solyc03g121610.3.1	27.3704	24.5106	30.8182	17.8765	13.1018	12.5584	4.79124	5.23248	3.47846	5.40515	7.76828	6.34213	Serine/threonine-protein kinase PB.1		AT5G56890.1	Protein kinase superfamily protein	--	--
Solyc03g123630.4.1	1458.53	1084.53	1420.85	966.778	966.138	797.685	9.75199	25.0652	2.89542	2.47478	4.88998	9.81246	pectin methylesterase pmeu1	ATPME3, PME3	AT3G14310.1	pectin methylesterase 3	--	--
Solyc03g123720.4.1	52.8637	46.4603	43.8395	30.3956	22.9022	24.0708	15.0824	17.4247	13.2593	17.2263	18.1923	18.9052	O-fucosyltransferase family protein (AHRD V3.3 *** F4HTC2_ARATH)		AT5G50420.1	O-fucosyltransferase family protein	--	--
Solyc04g007540.3.1	29.326	29.7316	30.1199	19.4524	15.295	15.9293	2.86313	4.77477	5.0285	6.20558	8.84022	6.63521	Protein DETOXIFICATION (AHRD V3.3 *** A0A218W6C6_PUNGR)		AT5G52450.1	MATE efflux family protein	--	--
Solyc04g007730.3.1	14.4317	11.6182	14.1398	9.06298	8.79924	8.62596	7.84129	6.17259	7.37221	2.40271	3.81896	2.26743	fold protein (AHRD V3.3 *** AT1G23110.7)		AT1G70900.1	unknown protein; BEST Arabidopsis thaliana protein match is: unknown protein (TAIR:AT1G23110.4); Has 57 Blast hits to 57 proteins in 14 species: Archae - 0; Bacteria - 0; Metazoa - 0; Fungi - 0; Plants - 57; Viruses - 0; Other Eukaryotes - 0 (source: NCBI BLink).	--	--
Solyc04g007970.3.1	650.485	591.428	536.942	304.054	319.738	313.12	83.7299	81.072	117.766	71.3501	87.6935	73.359	Ubiquitin-conjugating enzyme variant (AHRD V3.3 *** V5KX13_SOLLC)	MMZ2, UEV1B	AT1G70660.1	MMS ZWEI homologue 2	--	--
Solyc04g011580.4.1	28.8953	32.2261	32.3256	13.5924	13.9271	12.9498	0.903438	1.52292	0.388355	1.28221	1.52661	1.51383	Pumilio-like protein 3 (AHRD V3.3 *** A0A2G2XA68_CAPBA)	APUM1, PUM1	AT2G29200.1	pumilio 1	--	--
Solyc04g011670.3.1	27.9372	20.7046	28.477	10.8129	8.91914	8.5127	0.215091	0.516016	1.49445	0.385746	2.42738	0.775026	Transcription factor TGA7 (AHRD V3.3 *** A0A1U8GLI3_CAPAN)	TGA1	AT5G65210.5	bZIP transcription factor family protein	TF	bZIP
Solyc04g014530.1.1	54.085	37.013	32.8271	27.5861	28.3075	18.537	0.0731416	0.0767684	0	0.565051	1.08762	0.212865	Ethylene Response Factor C.2	ERF1, ATERF1	AT3G23240.1	ethylene response factor 1	TF	AP2/ERF-ERF
Solyc04g014680.4.1	103.784	82.5754	82.8499	44.9959	36.1083	33.4316	4.24191	7.83925	4.29811	7.8157	8.48937	11.3607	Ubiquitin-specific protease family C19 protein (AHRD V3.3 *-* A0A2K3NKS0_TRIPR)		AT4G22290.1	Ubiquitin-specific protease family C19-related protein	--	--
Solyc04g014730.4.1	7.68655	6.5241	6.09176	3.23166	3.93207	3.39898	2.45133	3.05964	3.55788	1.40752	1.32383	1.3497	Fumarylacetoacetase (AHRD V3.3 *** A0A1U8GL68_CAPAN)		AT1G12050.1	fumarylacetoacetase, putative	--	--
Solyc04g045470.4.1	46.2832	47.0257	50.6754	27.6594	24.8068	20.8938	16.5031	18.285	15.4322	19.0999	18.7504	22.3448	O-fucosyltransferase (AHRD V3.3 *** A0A2P5CW83_PARAD)		AT1G35510.1	O-fucosyltransferase family protein	--	--
Solyc04g050620.3.1	96.2244	66.7627	69.1318	48.896	50.3712	39.8577	0.233654	0.429169	0.118375	0.564087	1.76437	0.850006	Cytochrome (AHRD V3.3 *** A0A2G2Y725_CAPAN)	CYP71B10	AT5G57260.1	cytochrome P450, family 71, subfamily B, polypeptide 10	--	--
Solyc04g050920.3.1	43.8777	33.0658	32.2581	20.3999	21.1621	16.9166	3.92998	3.85657	1.42447	7.25081	8.9975	9.60872	DNA-directed RNA polymerase subunit alpha (AHRD V3.3 *** AT3G54310.1)		AT2G38430.1	unknown protein; BEST Arabidopsis thaliana protein match is: unknown protein (TAIR:AT3G54310.1); Has 35333 Blast hits to 34131 proteins in 2444 species: Archae - 798; Bacteria - 22429; Metazoa - 974; Fungi - 991; Plants - 531; Viruses - 0; Other Eukaryotes - 9610 (source: NCBI BLink).	--	--
Solyc04g051510.1.1	33.0548	26.7024	28.4151	19.5975	15.037	11.8627	1.02011	1.2194	0.358897	1.27242	2.22533	2.84513	curl-3	BRI1, CBB2, DWF2, BIN1, ATBRI1	AT4G39400.1	Leucine-rich receptor-like protein kinase family protein	--	--
Solyc04g054480.3.1	159.341	162.806	163.014	77.9923	64.189	63.6098	4.28664	7.64864	2.23252	9.19802	10.7327	13.8145	U-box domain-containing protein (AHRD V3.3 *** A0A2K3NTR2_TRIPR)	CSI1	AT2G22125.1	binding	--	--
Solyc04g055170.3.1	235.418	188.441	196.129	102.666	103.13	112.851	22.6892	21.688	26.6473	24.8983	41.1469	26.9062	annexin p35	ANNAT2	AT5G65020.1	annexin 2	--	--
Solyc04g063230.3.1	366.19	326.057	254.988	162.361	102.849	88.2235	12.3636	21.3734	9.26661	18.1021	22.6431	27.3745	S-adenosyl-L-methionine-dependent methyltransferases superfamily protein (AHRD V3.3 *** A0A2U1PWQ7_ARTAN)		AT5G64030.1	S-adenosyl-L-methionine-dependent methyltransferases superfamily protein	--	--
Solyc04g071900.5.1	473.454	622.616	743.529	510.647	391.253	382.729	23.5276	17.2252	20.3894	48.5311	111.989	41.6518	Peroxidase (AHRD V3.11 *** tr|K4BTH7|K4BTH7_SOLLC)		AT1G71695.1	Peroxidase superfamily protein	--	--
Solyc04g072460.3.1	22.8054	23.4663	27.6925	10.2377	8.29243	10.8506	9.683	5.71677	6.71299	3.99865	2.36821	3.39897	Transcription factor TGA7 (AHRD V3.3 *** A0A2G2WZD9_CAPBA)	TGA1	AT5G65210.5	bZIP transcription factor family protein	TF	bZIP
Solyc04g076740.3.1	25.3986	20.7105	22.7917	16.0974	14.6656	15.7398	2.6401	4.2043	0.69183	6.28582	5.7111	6.80035	Protein TIC 20-I, chloroplastic (AHRD V3.3 *** A0A2G2X086_CAPBA)	TIC20	AT1G04940.1	translocon at the inner envelope membrane of chloroplasts 20	--	--
Solyc04g077020.3.1	665.721	497.326	558.942	241.654	202.722	161.175	7.63766	19.2581	3.99035	6.94338	17.8289	18.4075	Tubulin alpha chain (AHRD V3.3 *** A0A1U8GD16_CAPAN)	TUA6	AT4G14960.2	Tubulin/FtsZ family protein	--	--
Solyc04g079900.3.1	33.9378	27.4271	25.7881	15.8429	16.7911	12.8562	6.99802	7.17772	3.45653	11.6685	9.76315	9.09298	Metalloendopeptidase / zinc ion binding protein (AHRD V3.3 *** F4K306_ARATH)		AT5G42620.2	metalloendopeptidases;zinc ion binding	--	--
Solyc04g080130.3.1	20.6985	15.4836	27.0542	9.05981	7.5989	5.97748	3.93876	4.80245	2.62876	2.9381	4.16476	3.84389	Zinc finger protein (AHRD V3.3 *-* A0A200QCG2_9MAGN)	AtIDD2, IDD2	AT3G50700.1	indeterminate(ID)-domain 2	TF	C2H2
Solyc04g080450.1.1	32.0692	27.2042	31.5234	17.7572	16.8084	15.595	3.76665	5.86078	2.87915	2.64827	4.514	3.14119	3-ketoacyl-CoA synthase (AHRD V3.3 *** A0A2G2V5U9_CAPBA)	KCS4	AT1G19440.1	3-ketoacyl-CoA synthase 4	--	--
Solyc04g080670.3.1	25.0858	22.0619	21.5073	17.0653	19.4792	17.7894	1.80995	2.03301	1.38349	3.55699	4.45617	3.97374	Inositol-pentakisphosphate 2-kinase (AHRD V3.3 *** A0A2G2W2M9_CAPBA)	ATIPK1, IPK1	AT5G42810.1	inositol-pentakisphosphate 2-kinase 1	--	--
Solyc04g081590.5.1	2.85366	2.28373	3.08096	0.818119	1.01124	0.657787	0	0.0782396	0.0755308	0.0575879	0.0415674	0.0289259	Receptor protein kinase (AHRD V3.11 *** tr|A0A2R6R3P4|A0A2R6R3P4_ACTCH)	CLV1, FAS3, FLO5, ATCLV1	AT1G75820.1	Leucine-rich receptor-like protein kinase family protein	--	--
Solyc05g005080.3.1	618.211	498.672	492.322	235.638	204.382	155.324	0.644587	3.02333	0.632717	1.4589	5.85962	3.30245	Endoglucanase (AHRD V3.3 *** A0A2G2V2B4_CAPBA)	ATGH9A1, TSD1, DEC, KOR, RSW2, IRX2, KOR1, GH9A1	AT5G49720.1	glycosyl hydrolase 9A1	--	--
Solyc05g005760.4.1	32.3193	29.8435	39.9921	19.7887	20.2694	16.8934	1.75519	2.88009	1.07708	3.41377	2.78	5.27601	NHL domain-containing protein (AHRD V3.3 *** A0A2K3PAQ7_TRIPR)		AT1G70280.2	NHL domain-containing protein	--	--
Solyc05g007120.4.1	136.37	119.033	124.127	61.0367	39.5503	29.9502	1.46925	3.94779	0.952778	1.51341	2.03914	2.73662	Leucine-rich repeat protein kinase family protein (AHRD V3.3 *** A0A2U1LJE3_ARTAN)		AT1G14390.1	Leucine-rich repeat protein kinase family protein	--	--
Solyc05g009330.3.1	42.6104	39.9434	41.8704	27.9286	27.624	21.8583	0.819341	0.630644	0.387425	1.47695	1.42143	2.70248	Fiber protein Fb34 (AHRD V3.3 *** B4FVT6_MAIZE)		AT1G13380.1	Protein of unknown function (DUF1218)	--	--
Solyc05g009470.4.1	20.895	18.2811	9.96391	19.799	15.648	13.6227	6.02757	10.5052	3.79303	2.12915	2.60931	2.61593	Glycoside hydrolase family .1	ATXYL1, XYL1, TRG1	AT1G68560.1	alpha-xylosidase 1	--	--
Solyc05g012290.3.1	45.9285	37.9599	38.3106	27.8256	20.1696	20.5305	13.2863	12.9451	9.41289	9.27768	13.9223	10.6553	Protein root UVB sensitive 3 (AHRD V3.3 *** A0A2G2VKX6_CAPBA)	RUS3	AT1G13770.1	Protein of unknown function, DUF647	--	--
Solyc05g013320.1.1	37.9883	42.2649	39.6523	21.4063	22.3797	20.7697	17.8831	16.3517	12.0059	14.1439	14.326	16.6034	Protein kinase (AHRD V3.3 *** Q40234_SOLPI)	HERK1	AT3G46290.1	hercules receptor kinase 1	--	--
Solyc05g014100.3.1	31.391	47.4196	46.7437	25.8188	23.0101	23.2455	17.4045	19.7428	16.2109	14.8909	11.757	12.7534	Alpha/beta-Hydrolases superfamily protein (AHRD V3.3 *-* A0A1I9LMK9_ARATH)		AT1G29840.1	alpha/beta-Hydrolases superfamily protein	--	--
Solyc05g016060.5.1	110.834	103.857	132.291	49.0649	48.9267	44.1389	17.7709	22.2999	12.0264	3.92613	15.8455	6.67955	cysteine-rich and transmembrane domain-containing protein WIH1 (AHRD V3.11 *-* XP_004239248.1)		AT2G32190.1	unknown protein; BEST Arabidopsis thaliana protein match is: unknown protein (TAIR:AT2G32210.1); Has 218 Blast hits to 218 proteins in 24 species: Archae - 0; Bacteria - 0; Metazoa - 0; Fungi - 16; Plants - 202; Viruses - 0; Other Eukaryotes - 0 (source: NCBI BLink).	--	--
Solyc05g017980.3.1	42.7851	45.4347	39.44	28.0922	23.3318	24.7871	8.8963	12.4998	10.1342	10.9152	11.6482	12.7985	Microtubule-associated protein 70 (AHRD V3.3 *** A0A200QNX4_9MAGN)	ATMAP70-1, MAP70-1	AT1G68060.1	microtubule-associated proteins 70-1	--	--
Solyc05g050910.3.1	10.3979	8.98043	11.0184	5.13665	5.29715	4.78371	2.56264	2.20362	3.09714	2.08709	3.15643	2.33626	Flavin-containing monooxygenase (AHRD V3.3 *** A0A2G3CEB6_CAPCH)	FMO GS-OX3	AT1G62560.1	flavin-monooxygenase glucosinolate S-oxygenase 3	--	--
Solyc05g051010.4.1	27.4234	19.3937	25.56	9.26343	5.6011	4.75772	0	0	0	0.123239	0	0	Dihydroflavonol-4-reductase (AHRD V3.3 *** A0A2K3N028_TRIPR)	BEN1	AT2G45400.1	NAD(P)-binding Rossmann-fold superfamily protein	--	--
Solyc05g051680.4.1	11.7719	15.4328	15.2046	13.662	13.5274	12.3502	11.0795	10.3263	12.5292	6.41088	6.58678	6.83188	Structural maintenance of chromosomes protein 6 (AHRD V3.3 *** A0A2G2WTI5_CAPBA)	MIM, ATRAD18, SMC6B	AT5G61460.1	P-loop containing nucleoside triphosphate hydrolases superfamily protein	--	--
Solyc05g052780.4.1	60.292	57.9343	60.2725	32.3605	32.5921	35.6766	23.3388	24.996	20.318	17.0184	22.6202	21.9942	LIM domain-containing protein (AHRD V3.3 *-* A0A1Q3AMP1_CEPFO)		AT3G55770.5	GATA type zinc finger transcription factor family protein	TF	LIM
Solyc05g054150.3.1	14.7861	13.2396	14.0095	7.69302	9.22786	7.71062	0.209573	0.219965	0.424699	0.925168	1.08516	0.551835	Ras-related protein RABA5a (AHRD V3.3 *** A0A1U8F693_CAPAN)	AtRABA5a, RABA5a	AT5G47520.1	RAB GTPase homolog A5A	--	--
Solyc05g054210.3.1	112.328	111.255	120.259	63.4535	78.8858	57.8186	5.25783	4.0723	1.98403	6.54807	4.81912	4.88957	Heavy metal transport/detoxification superfamily protein (AHRD V3.3 *-* B3H4A8_ARATH)		AT4G16380.1	Heavy metal transport/detoxification superfamily protein	--	--
Solyc05g054560.3.1	18.2572	34.5978	41.4091	33.135	36.316	44.848	19.3086	21.0222	18.9804	11.5957	11.6062	9.97139	CASP-like protein (AHRD V3.3 *** A0A2G3CIG5_CAPCH)		AT3G55390.1	Uncharacterised protein family (UPF0497)	--	--
Solyc05g055060.3.1	26.0734	27.2262	31.9687	30.2351	31.1675	32.0016	29.4846	26.4911	24.9887	16.2861	19.9412	19.7224	Serine/threonine-protein phosphatase (AHRD V3.3 *** A0A2G2WUB4_CAPBA)	TOPP4	AT2G39840.1	type one serine/threonine protein phosphatase 4	--	--
Solyc06g007980.4.1	52.9537	47.8761	47.9312	23.2399	25.0285	24.4075	10.2691	10.5294	8.41061	10.8098	9.69817	9.36388	Sterol 3-beta-glucosyltransferase (AHRD V3.3 *** B6U4Q7_MAIZE)		AT3G07020.1	UDP-Glycosyltransferase superfamily protein	--	--
Solyc06g008030.3.1	20.6127	30.428	28.8981	12.6898	14.4728	20.7516	19.2471	16.7517	8.37091	9.1789	6.49469	8.01447	bHLH transcription factor 041	PIL5	AT2G20180.3	phytochrome interacting factor 3-like 5	TF	bHLH
Solyc06g011450.3.1	15.076	13.4994	16.2146	8.84781	8.38334	6.68189	0.612248	0.350513	0.535765	1.12872	2.01741	1.56585	Clathrin assembly protein (AHRD V3.3 *** A0A2K3ND59_TRIPR)		AT2G25430.1	epsin N-terminal homology (ENTH) domain-containing protein / clathrin assembly protein-related	--	--
Solyc06g035450.5.1	520.196	631.556	604.251	329.043	295.1	312.806	269.233	187.479	166.979	117.489	124.298	113.971	DEAD-box ATP-dependent RNA helicase 7 (AHRD V3.11 *** tr|A0A2G3C5Q1|A0A2G3C5Q1_CAPCH)	PRH75	AT5G62190.1	DEAD box RNA helicase (PRH75)	--	--
Solyc06g035970.3.1	642.295	592.571	498.135	326.23	283.966	278.77	169.149	173.193	142.721	149.815	191.277	185.592	Tubulin beta chain (AHRD V3.3 *** A0A2G3C5Z8_CAPCH)	TUB8	AT5G23860.2	tubulin beta 8	--	--
Solyc06g048470.4.1	11.4206	10.3168	8.77607	6.23833	5.03876	3.56257	0.136159	0.628805	0.248332	0.433902	0.746605	0.673648	COP1-Interacting protein-related (AHRD V3.3 *** A0A2R4QNN9_9POAL)		AT3G14172.1	FUNCTIONS IN: molecular_function unknown; INVOLVED IN: biological_process unknown; LOCATED IN: cellular_component unknown; BEST Arabidopsis thaliana protein match is: COP1-interacting protein-related (TAIR:AT1G72410.1); Has 30201 Blast hits to 17322 proteins in 780 species: Archae - 12; Bacteria - 1396; Metazoa - 17338; Fungi - 3422; Plants - 5037; Viruses - 0; Other Eukaryotes - 2996 (source: NC…	--	--
Solyc06g050350.3.1	8.77442	6.63978	8.34107	5.18972	4.91294	4.67337	0.238323	0.555868	0.563455	1.40643	1.00902	1.46425	WEB family (AHRD V3.3 *** A0A2U1NVR7_ARTAN)		AT2G38370.1	Plant protein of unknown function (DUF827)	--	--
Solyc06g050570.3.1	133.149	116.649	126.642	77.3988	71.4843	68.4012	34.5429	46.5911	32.0706	35.9233	48.2279	38.5897	PR.1	PRA1.B4	AT2G38360.1	prenylated RAB acceptor 1.B4	--	--
Solyc06g051440.4.1	36.1361	31.5532	32.8065	18.3455	17.3655	18.3629	10.1352	8.36962	5.64356	8.93497	9.41942	8.71017	Protein POLLEN DEFECTIVE IN GUIDANCE.1		AT1G67960.1	CONTAINS InterPro DOMAIN/s: Membrane protein,Tapt1/CMV receptor (InterPro:IPR008010); Has 447 Blast hits to 428 proteins in 176 species: Archae - 0; Bacteria - 0; Metazoa - 190; Fungi - 133; Plants - 49; Viruses - 0; Other Eukaryotes - 75 (source: NCBI BLink).	--	--
Solyc06g051460.5.1	22.6872	20.1103	21.4194	14.0325	12.4263	10.3131	0.0283129	0.0891504	0.14344	0.0546823	0.236821	0.0823992	Double Clp-N motif-containing P-loop nucleoside triphosphate hydrolases superfamily protein (AHRD V3.11 *** tr|A0A2U1M3E7|A0A2U1M3E7_ARTAN)		AT2G29970.1	Double Clp-N motif-containing P-loop nucleoside triphosphate hydrolases superfamily protein	--	--
Solyc06g051860.3.1	28.8221	25.2288	25.8564	10.3937	12.1146	13.9651	3.73335	5.70411	3.23215	2.1677	3.64539	1.78795	mycorrhiza-inducible inorganic phosphate transporter 4	PHT1;7	AT3G54700.1	phosphate transporter 1;7	--	--
Solyc06g060510.3.1	9.18967	8.50706	9.1557	3.95786	4.68348	3.26362	0.181754	0.254355	0.122774	0.0585053	0.337837	0.617119	DUF1191 domain-containing protein (AHRD V3.11 *-* tr|A0A1Q3BAW9|A0A1Q3BAW9_CEPFO)		AT3G08600.1	Protein of unknown function (DUF1191)	--	--
Solyc06g063240.3.1	362.386	286.914	297.179	152.479	127.271	133.234	11.3942	13.5178	8.4491	11.2238	20.9403	14.4888	O-fucosyltransferase family protein (AHRD V3.3 *** A0A061GA16_THECC)		AT1G51630.1	O-fucosyltransferase family protein	--	--
Solyc06g066030.4.1	152.143	146.621	139.559	79.4781	73.6078	70.4391	7.82734	12.3749	7.6567	10.6012	13.5426	14.7091	Protein WVD2-like.1		AT4G32330.3	TPX2 (targeting protein for Xklp2) protein family	--	--
Solyc06g066300.1.1	28.6708	27.9545	28.233	26.4893	24.5146	25.3987	19.9087	19.3371	16.6969	9.52735	13.4745	12.4183	2-(3-amino-3-carboxypropyl)histidine synthase subunit.1		AT5G62030.1	diphthamide synthesis DPH2 family protein	--	--
Solyc06g066730.3.1	31.4884	33.7437	33.0527	20.0035	18.1355	18.094	10.718	12.3685	8.30136	11.4881	11.8386	13.9224	Coatomer subunit beta' (AHRD V3.3 *** A0A2U1PZP9_ARTAN)		AT1G52360.1	Coatomer, beta' subunit	--	--
Solyc06g070980.3.1	1240.53	1105.55	1143.01	871.269	897.842	877.036	535.675	485.702	637.642	354.53	375.289	357.358	Ubiquitin-conjugating enzyme (AHRD V3.3 *** A0A200QF19_9MAGN)	ATUBC2, UBC2	AT2G02760.1	ubiquiting-conjugating enzyme 2	--	--
Solyc06g073780.4.1	48.8482	70.04	60.8299	50.5747	47.0187	49.0503	50.4045	48.6792	45.3387	31.865	34.408	33.6337	SMC3	TTN7, SMC3	AT2G27170.2	Structural maintenance of chromosomes (SMC) family protein	--	--
Solyc06g074070.3.1	28.9818	24.6724	18.8517	10.2202	5.06847	4.72321	0.040978	0.0430099	0.0553612	0.0659527	0.165031	0.106008	receptor-like kinase TMK3 (AHRD V3.3 *** A0A1S3XME2_TOBAC)		AT2G01820.1	Leucine-rich repeat protein kinase family protein	--	--
Solyc06g074720.5.1	349.961	369.611	330.692	211.803	199.044	208.978	169.498	148.699	181.388	111.597	121.671	115.045	RNA-binding (RRM/RBD/RNP motifs) family protein (AHRD V3.11 *** tr|A0A2U1LKA1|A0A2U1LKA1_ARTAN)		AT5G04600.1	RNA-binding (RRM/RBD/RNP motifs) family protein	--	--
Solyc06g076850.3.1	21.4868	15.6664	21.0995	7.17747	7.55942	7.13838	0.741811	2.12535	0.751639	0.464661	1.13662	1.22532	Tetratricopeptide repeat (TPR)-like superfamily protein (AHRD V3.3 *** A0A1P8AMQ5_ARATH)		AT2G29670.1	Tetratricopeptide repeat (TPR)-like superfamily protein	--	--
Solyc06g083310.3.1	75.2999	74.2953	74.9028	41.4003	36.5526	31.5787	16.5599	22.6462	6.12297	12.2321	18.6486	21.6077	Hexosyltransferase (AHRD V3.3 *** A0A1U8H237_CAPAN)	GAUT8, QUA1	AT3G25140.1	Nucleotide-diphospho-sugar transferases superfamily protein	--	--
Solyc06g084250.4.1	18.2156	19.7498	21.691	7.99603	9.28022	9.37689	0.144402	0.259822	0.146316	0.179288	0.0766885	0.100061	ARM REPEAT PROTEIN INTERACTING WITH ABF2-like (AHRD V3.3 *** A0A2I4GSH6_9ROSI)	ARIA	AT5G19330.1	ARM repeat protein interacting with ABF2	TR	TRAF
Solyc06g150130.1.1	111.995	93.1736	78.4589	110.409	96.0157	87.8334	5.54143	6.75168	5.14367	17.3261	17.9713	17.7438	Dof zinc finger protein PBF (AHRD V3.3 *** A0A2G2WLZ1_CAPBA)	OBP4	AT5G60850.1	OBF binding protein 4	TF	C2C2-Dof
Solyc07g005310.3.1	6.00327	13.9214	9.75229	6.97134	7.2464	7.07509	6.8953	6.59104	6.61237	2.02138	2.74644	2.74733
Solyc07g005530.4.1	234.006	268.689	244.073	160.838	155.691	153.451	91.0531	78.7281	111.221	25.7581	39.8022	32.4392	Ubiquitin carboxyl-terminal hydrolase 23 (AHRD V3.3 *** A0A1U8HH33_CAPAN)	UBP23	AT5G57990.1	ubiquitin-specific protease 23	--	--
Solyc07g006910.4.1	50.1323	43.9436	58.4809	18.5953	17.4462	16.6267	2.79715	2.90211	1.30308	1.55239	1.25499	2.96304	Nucleotide/sugar transporter family protein (AHRD V3.3 *** A0A2K3PLI2_TRIPR)		AT5G55950.1	Nucleotide/sugar transporter family protein	--	--
Solyc07g008670.3.1	7.47766	5.92595	6.66924	3.83993	3.29801	2.47788	0.210698	0.221145	0.114956	0.187815	0.165692	0.188676	protein LONGIFOLIA.1		AT3G63430.1	unknown protein; BEST Arabidopsis thaliana protein match is: unknown protein (TAIR:AT1G74160.1); Has 135 Blast hits to 119 proteins in 22 species: Archae - 0; Bacteria - 2; Metazoa - 3; Fungi - 3; Plants - 119; Viruses - 0; Other Eukaryotes - 8 (source: NCBI BLink).	--	--
Solyc07g008900.4.1	87.6988	93.3239	96.8505	41.6389	36.8147	36.6702	24.8932	28.7065	20.7759	18.246	18.0641	23.0311	Subtilisin-like protease-like protein (AHRD V3.3 *** A0A2K3P616_TRIPR)		AT4G30020.1	PA-domain containing subtilase family protein	--	--
Solyc07g014650.3.1	74.8869	61.2215	56.2273	33.4569	39.594	36.4736	22.118	19.3802	24.0619	21.502	21.382	19.4452	ADP-ribosylation factor (AHRD V3.3 *** B6TBI1_MAIZE)	TTN5, HAL, ARL2, ATARLC1	AT2G18390.1	ADP-ribosylation factor family protein	--	--
Solyc07g017540.4.1	6.29854	5.19803	5.87284	4.27964	6.13546	4.92591	3.56305	3.38544	1.63411	0.615716	1.91714	1.56453	LEU224.1	ATRAD51, RAD51	AT5G20850.1	RAS associated with diabetes protein 51	--	--
Solyc07g018190.5.1	22.727	24.458	24.212	15.893	13.01	11.7597	5.37887	3.15489	2.99223	5.85629	8.67477	5.59322	Leucine-rich receptor-like kinase family protein (AHRD V3.11 *** tr|G7KRB1|G7KRB1_MEDTR)		AT3G47570.1	Leucine-rich repeat protein kinase family protein	--	--
Solyc07g041970.5.1	58.9304	59.7319	65.3198	43.0788	41.3533	37.295	16.2757	30.2398	14.6527	4.95296	6.98669	11.9451	Subtilisin-like protease (AHRD V3.11 *** tr|A0A1J3J113|A0A1J3J113_NOCCA)		AT2G05920.1	Subtilase family protein	--	--
Solyc07g042490.1.1	379.126	337.245	506.926	254.118	275.889	254.707	207.211	234.627	47.9218	49.5832	50.1479	93.9172	Auxin responsive SAUR protein (AHRD V3.3 *** A0A2U1PXP1_ARTAN)		AT5G20820.1	SAUR-like auxin-responsive protein family	--	--
Solyc07g042510.3.1	5.66654	10.3185	12.1921	8.47988	14.8867	11.8653	0.345927	2.43782	0	0	0.0918565	0.143822	Bax inhibitor 1-related (AHRD V3.3 *** A0A200RBK8_9MAGN)		AT4G15470.1	Bax inhibitor-1 family protein	--	--
Solyc07g045210.1.1	103.77	91.5718	97.4162	68.0958	54.8765	49.0996	14.8546	20.4596	13.5939	23.1048	20.7084	25.4605	calcium ion-binding protein (AHRD V3.3 *** AT4G12700.1)		AT2G04280.1	unknown protein; FUNCTIONS IN: molecular_function unknown; INVOLVED IN: biological_process unknown; EXPRESSED IN: 24 plant structures; EXPRESSED DURING: 13 growth stages; BEST Arabidopsis thaliana protein match is: unknown protein (TAIR:AT4G12700.1); Has 130 Blast hits to 130 proteins in 16 species: Archae - 0; Bacteria - 0; Metazoa - 0; Fungi - 0; Plants - 124; Viruses - 0; Other Eukaryotes - 6 …	--	--
Solyc07g048110.4.1	3.33126	2.92383	4.44927	1.548	1.42588	0.951406	0.0193173	0.0405504	0.0391465	0.205198	0.107719	0.112439	ERD (Early-responsive to dehydration stress) family protein (AHRD V3.3 *** A0A2U1NVV9_ARTAN)		AT3G21620.1	ERD (early-responsive to dehydration stress) family protein	--	--
Solyc07g049150.2.1	56.2739	43.874	41.8764	29.8718	32.7187	23.4261	18.6404	16.2281	4.00197	3.67455	3.17831	6.96223	Dicer-like 3 (AHRD V3.3 *-* B3SRQ0_PHYPA)	ATRTL1, RTL1	AT4G15417.1	RNAse II-like 1	--	--
Solyc07g052210.3.1	58.6333	51.1001	71.7999	41.8992	48.562	24.8703	1.91246	2.18184	0.168504	4.61706	3.90256	8.67144
Solyc07g052220.2.1	21.1294	30.4679	32.8584	20.9928	22.2982	15.411	3.37645	1.95524	0	4.04761	7.57451	6.43807
Solyc07g052230.3.1	26.694	25.8961	26.1208	12.9503	5.92723	5.10167	0.266792	0.101826	0.0245752	0.398165	0.0901642	0.18823	L-ascorbate oxidase-like protein (AHRD V3.3 *** A0A1U8HJB7_CAPAN)	sks5	AT1G76160.1	SKU5 similar 5	--	--
Solyc07g054490.3.1	42.5899	34.8261	38.2021	26.2551	27.2293	23.7268	1.18205	3.37306	1.68428	3.56714	4.42864	6.27109	Secretory carrier-associated membrane protein (AHRD V3.3 *** A0A2G2Z3L9_CAPAN)	SC3	AT1G61250.1	secretory carrier 3	--	--
Solyc07g056270.3.1	15.2248	16.5792	16.3761	7.278	5.59231	8.17359	2.25123	1.90847	1.40373	2.04855	2.09225	2.54092	Receptor-like protein kinase (AHRD V3.3 *** A0A2K3P4G5_TRIPR)		AT3G59110.1	Protein kinase superfamily protein	--	--
Solyc07g062530.3.1	243.174	282.17	264.084	45.5163	71.6645	79.7715	1.81961	3.1574	4.17811	3.10338	4.58237	2.43429	phosphoenolpyruvate carboxylase 2	ATPPC3, PPC3	AT3G14940.1	phosphoenolpyruvate carboxylase 3	--	--
Solyc07g063230.3.1	18.9412	19.2222	20.7667	9.14561	9.46697	7.2034	0.555864	1.0372	0.250324	0.616311	1.16716	1.11844	Choline transporter-like protein (AHRD V3.3 *** A0A1R3ICN0_COCAP)		AT3G15380.1	Plasma-membrane choline transporter family protein	--	--
Solyc07g063340.3.1	286.727	218.301	211.861	135.347	131.527	135.791	68.6534	82.3805	70.6865	66.7162	73.9763	68.5652	DUF1218 domain-containing protein (AHRD V3.3 *** A0A1Q3DB07_CEPFO)		AT1G52910.1	Protein of unknown function (DUF1218)	--	--
Solyc07g063860.4.1	67.9745	50.0428	62.3021	27.936	21.0271	11.6647	0.301146	2.05451	0.686555	1.01784	1.95916	2.92143	DUF538 domain-containing protein (AHRD V3.3 *** A0A1Q3D5N1_CEPFO)		AT5G54530.1	Protein of unknown function, DUF538	--	--
Solyc07g064280.3.1	9.32211	6.61537	7.48013	5.86055	7.08242	5.98105	0	0.357974	0.0942494	0.77848	0.691586	0.481259	Tryptophan synthase beta chain (AHRD V3.3 *** B2J8R2_NOSP7)	TSB1, TRPB, TRP2, ATTSB1	AT5G54810.1	tryptophan synthase beta-subunit 1	--	--
Solyc07g064670.3.1	92.0577	82.0645	84.3259	55.9166	43.4176	40.2209	26.9983	30.7789	25.492	21.5784	23.2814	25.43	Hexosyltransferase (AHRD V3.3 *** A0A2G3C2Y7_CAPCH)		AT1G05170.1	Galactosyltransferase family protein	--	--
Solyc07g065470.4.1	17.2618	16.7821	15.3339	8.96252	8.40052	7.14302	2.61481	2.95833	2.78709	2.91859	3.56633	4.18381	Cysteine synthase (AHRD V3.3 *** B6U9G4_MAIZE)		AT1G55880.1	Pyridoxal-5'-phosphate-dependent enzyme family protein	--	--
Solyc07g065920.4.1	38.3285	29.5841	26.9892	7.71101	14.95	9.92844	0.741152	0.345735	0.125162	0.59643	0.306139	0.47933	Heavy metal-associated isoprenylated plant protein .1		AT1G55790.1	Domain of unknown function (DUF2431)	--	--
Solyc08g005490.3.1	119.95	125.208	128.585	78.5515	71.1286	68.2031	12.8799	10.1561	8.12625	14.7108	19.6063	18.9854	S-adenosyl-L-methionine-dependent methyltransferases superfamily protein (AHRD V3.3 *** A0A2U1NU97_ARTAN)		AT1G31850.2	S-adenosyl-L-methionine-dependent methyltransferases superfamily protein	--	--
Solyc08g006530.5.1	13.6421	8.13522	8.86948	14.5308	12.9234	12.7326	0.205108	0.0717596	0.450289	0.792275	1.93801	0.762742	Zinc finger protein CONSTANS-LIKE 4 (AHRD V3.11 *** tr|A0A2G2W4F6|A0A2G2W4F6_CAPBA)	ATCOL4, COL4	AT5G24930.1	CONSTANS-like 4	TF	C2C2-CO-like
Solyc08g006870.5.1	19.5716	16.1216	21.1741	7.16394	7.39013	3.68994	2.69713	2.58623	1.3833	1.09327	3.11012	1.389	BTB/POZ domain-containing protein NPY1 (AHRD V3.11 *** tr|A0A2G2W4Q3|A0A2G2W4Q3_CAPBA)	ENP, NPY1, MAB4	AT4G31820.1	Phototropic-responsive NPH3 family protein	--	--
Solyc08g008220.3.1	1427.93	1155.49	1129.79	747.471	750.795	808.035	547.703	489.627	551.141	376.735	414.161	355.165	Ubiquitin-conjugating enzyme (AHRD V3.3 *** A0A200PUP4_9MAGN)	UBC10	AT5G53300.4	ubiquitin-conjugating enzyme 10	--	--
Solyc08g029050.4.1	18.4935	19.4439	19.4616	9.05248	10.196	10.2993	0.36835	1.10462	0.706472	1.24498	1.82173	1.02097	TOPLESS 6	TPR1	AT1G80490.1	TOPLESS-related 1	--	--
Solyc08g029090.4.1	11.5624	13.5678	9.72638	5.02067	5.86976	5.41936	0.33764	0.607513	0.708663	1.0946	1.25518	1.00603	B3 domain-containing protein (AHRD V3.3 *-* A0A1Q3DFU3_CEPFO)	VRN1, REM39	AT3G18990.1	AP2/B3-like transcriptional factor family protein	TF	B3
Solyc08g041710.3.1	14.7218	12.8937	14.6033	7.47841	5.73332	6.36651	0.264543	0.681531	0.194944	1.0683	1.07285	0.699911	envelope glycoprotein B (AHRD V3.3 *** AT1G80540.1)		AT2G12400.1	unknown protein; FUNCTIONS IN: molecular_function unknown; INVOLVED IN: biological_process unknown; LOCATED IN: endomembrane system; EXPRESSED IN: 25 plant structures; EXPRESSED DURING: 13 growth stages; BEST Arabidopsis thaliana protein match is: unknown protein (TAIR:AT2G25270.1); Has 177 Blast hits to 172 proteins in 23 species: Archae - 0; Bacteria - 2; Metazoa - 3; Fungi - 0; Plants - 164; V…	--	--
Solyc08g059800.3.1	19.682	16.4819	14.8499	8.88479	8.71489	8.03731	1.89371	3.54608	3.05264	1.28842	2.81997	2.56776	TPX2 (Targeting protein for Xklp2) family protein (AHRD V3.3 *** A0A2K3NRR7_TRIPR)		AT4G32330.3	TPX2 (targeting protein for Xklp2) protein family	--	--
Solyc08g061100.3.1	550.883	540.877	532.256	294.665	222.255	218.804	63.0092	74.2711	43.6988	57.3343	72.6403	76.8976	Cellulose synthase (AHRD V3.3 *** K4CKQ2_SOLLC)	CESA1, RSW1, AtCESA1	AT4G32410.1	cellulose synthase 1	--	--
Solyc08g065360.3.1	33.9494	32.0776	23.8854	12.3647	11.4996	10.419	4.28733	5.18891	2.8268	3.62514	4.30867	3.24374	K(+) efflux antiporter 6 (AHRD V3.3 *** A0A1J3DC07_NOCCA)	ATKEA4, KEA4	AT2G19600.1	K+ efflux antiporter 4	--	--
Solyc08g066030.3.1	84.6792	75.6363	71.1208	47.6694	53.4878	48.7187	20.9108	22.4548	33.0055	14.3951	19.2417	14.528	Caveolin.1		AT1G76480.2	unknown protein; FUNCTIONS IN: molecular_function unknown; INVOLVED IN: biological_process unknown; LOCATED IN: cellular_component unknown; BEST Arabidopsis thaliana protein match is: unknown protein (TAIR:AT1G20890.1).	--	--
Solyc08g066330.3.1	70.9879	56.3665	51.9563	25.1394	20.0128	19.3923	2.09478	3.07811	0.801846	1.97793	3.63412	2.70954	LEY17225 cyclin-dependent protein kinase A-1	CDKA;1, CDC2AAT, CDK2, CDC2, CDC2A, CDKA1	AT3G48750.1	cell division control 2	--	--
Solyc08g066750.3.1	29.4817	26.0276	23.644	11.7075	12.2659	10.1634	1.94982	3.08341	1.65955	2.71139	3.64842	3.98483	Major facilitator superfamily protein (AHRD V3.3 *** A0A2U1QCK3_ARTAN)		AT4G27720.1	Major facilitator superfamily protein	--	--
Solyc08g066940.4.1	15.6956	16.5315	23.1679	7.10274	9.50432	6.43611	1.04543	2.03778	1.2106	0.778794	0.88832	0.927243	Protein NRT1/ PTR FAMILY 1.2 (AHRD V3.3 *** A0A1J3FWJ0_NOCCA)		AT1G52190.1	Major facilitator superfamily protein	--	--
Solyc08g067950.3.1	174.372	164.401	168.79	105.02	103.431	98.5198	79.4733	70.7544	67.1454	56.9493	67.525	56.0077	50S ribosomal protein L17 (AHRD V3.3 *** A0A2G2XPV0_CAPBA)		AT5G09770.1	Ribosomal protein L17 family protein	--	--
Solyc08g074390.3.1	7.11957	7.21978	5.53701	6.91135	5.91961	4.70995	0.163938	0.309721	0.548163	0.80739	1.02082	0.747473	Glucan endo-1,3-beta-glucosidase 5 (AHRD V3.3 *** A0A1U8GSD0_CAPAN)		AT5G58090.1	O-Glycosyl hydrolases family 17 protein	--	--
Solyc08g074480.1.1	3661.51	3937.08	3459.04	1553.59	1739.28	1933.61	53.6793	376.968	478.347	241.03	120.745	329.05	Bifunctional inhibitor/lipid-transfer protein/seed storage 2S albumin superfamily protein (AHRD V3.3 *** A0A2U1PU47_ARTAN)		AT2G45180.1	Bifunctional inhibitor/lipid-transfer protein/seed storage 2S albumin superfamily protein	--	--
Solyc08g075760.3.1	8.53127	8.75777	10.5701	4.30933	5.26832	3.84155	1.0697	1.47359	1.19677	1.95836	1.84333	2.14029
Solyc08g076060.3.1	68.8048	64.2669	61.0872	40.8172	38.2964	34.2963	11.5411	8.94809	8.3053	5.80587	11.1393	7.57657	Lectin protein kinase family protein (AHRD V3.3 *** A0A1I9LPL5_ARATH)	CES101	AT3G16030.1	lectin protein kinase family protein	--	--
Solyc08g076650.3.1	45.3124	53.1238	60.4252	29.5247	27.773	32.8455	26.2174	23.7601	21.3605	18.0697	20.5729	19.7799	Trehalose-6-phosphate synthase (AHRD V3.3 *** E5GC29_CUCME)	ATTPS5, TPS5	AT4G17770.1	trehalose phosphatase/synthase 5	--	--
Solyc08g077060.3.1	254.126	188.595	169.482	122.469	133.286	127.649	2.60372	3.44337	1.42464	9.25285	7.9855	11.0634	Zinc finger, LSD1-type (AHRD V3.3 *** A0A2U1LIJ4_ARTAN)	LOL1	AT1G32540.3	lsd one like 1	TF	C2C2-LSD
Solyc08g077350.3.1	47.4851	38.4595	40.2346	27.5031	31.1604	32.1521	2.06341	3.92853	2.38248	4.91198	7.09102	5.35345	Haloacid dehalogenase-like hydrolase (HAD) superfamily protein (AHRD V3.3 *** A0A2U1KV95_ARTAN),Pfam:PF13419		AT2G38740.1	Haloacid dehalogenase-like hydrolase (HAD) superfamily protein	--	--
Solyc08g079430.3.1	36.6795	52.9507	57.3756	22.2054	27.3206	41.3771	11.0796	18.9835	19.4793	5.39786	7.69967	5.36449	partialcopper-containing amine oxidase		AT4G12290.1	Copper amine oxidase family protein	--	--
Solyc08g079440.1.1	15.1064	13.996	17.6424	8.95814	8.26807	6.18192	5.14221	4.99442	1.98304	3.89106	4.60075	3.12711	UDP-glucuronate 4-epimerase 4 (AHRD V3.3 *** A0A2G3DBJ0_CAPCH)	GAE2	AT1G02000.1	UDP-D-glucuronate 4-epimerase 2	--	--
Solyc08g079550.1.1	18.7051	13.8209	15.3727	7.97992	7.12373	4.31557	0	0.109269	0.126583	0.080427	0.503125	0.262585	hypothetical protein (AHRD V3.3 *** AT1G12380.1)		AT1G12380.1	unknown protein; BEST Arabidopsis thaliana protein match is: unknown protein (TAIR:AT1G62870.1); Has 173 Blast hits to 170 proteins in 34 species: Archae - 0; Bacteria - 4; Metazoa - 25; Fungi - 8; Plants - 123; Viruses - 7; Other Eukaryotes - 6 (source: NCBI BLink).	--	--
Solyc08g080150.1.1	14.5782	13.5023	14.8253	7.27315	6.81041	4.59152	0.830384	0.871559	0.467436	0.668237	0.55737	0.850311	TCP transcription factor 20		AT2G45680.1	TCP family transcription factor	TF	TCP
Solyc08g080780.4.1	10.5716	10.3412	9.83576	6.3157	4.81295	4.73565	1.44229	1.9129	0.969834	2.77291	2.80272	2.55666	Myosin heavy chain-related protein (AHRD V3.3 *** Q9C8T4_ARATH)		AT1G63300.1	Myosin heavy chain-related protein	--	--
Solyc08g081160.3.1	26.8757	21.7297	20.7287	19.466	18.4729	14.6794	1.09908	0.980543	0.408335	3.3256	3.26869	3.76732	DUF37.1		AT2G45900.1	Phosphatidylinositol N-acetyglucosaminlytransferase subunit P-related	--	--
Solyc08g081420.4.1	24.4471	21.4998	18.5238	12.9925	10.0952	10.1127	2.59641	3.05885	2.33552	4.70759	5.6633	5.93715	DUF604 domain-containing protein (AHRD V3.3 *** A0A1Q3C751_CEPFO)		AT5G41460.1	Protein of unknown function (DUF604)	--	--
Solyc08g081945.1.1	1069.72	887.058	882.47	502.236	542.532	558.346	213.138	181.993	197.321	229.531	253.848	202.537	Ubiquitin conjugating enzyme (AHRD V3.3 *** B3TLN8_ELAGV)	UBC10	AT5G53300.4	ubiquitin-conjugating enzyme 10	--	--
Solyc08g082060.3.1	22.2043	17.075	20.2214	10.1975	9.3276	6.34627	0.171806	0.412172	0.373033	0.924353	0.798365	0.857157	Protein trichome birefringence-like 25 (AHRD V3.3 *** A0A2G3DB46_CAPCH)	TBL23	AT4G11090.1	TRICHOME BIREFRINGENCE-LIKE 23	--	--
Solyc08g082170.4.1	70.1238	52.8993	46.9091	30.253	26.825	19.124	17.3401	17.8457	13.7034	4.61239	4.55964	4.58316	Pectin lyase-like superfamily protein (AHRD V3.3 *** A0A2U1LXC7_ARTAN)		AT4G23820.1	Pectin lyase-like superfamily protein	--	--
Solyc08g082710.3.1	14.0124	11.4554	14.5774	9.47201	11.4087	7.14973	0.387114	0.590996	0.320926	1.32539	1.50452	1.43388	Protein ABIL3 (AHRD V3.3 *** A0A2G2XK36_CAPBA)	ABIL2	AT3G49290.2	ABL interactor-like protein 2	--	--
Solyc08g150134.1.1	77.7637	79.7247	92.7031	65.2373	59.6513	60.5425	50.6752	49.5372	41.0644	29.3062	34.0472	34.3936	Serine/threonine-protein phosphatase 7 long form-like protein (AHRD V3.3 *-* A0A1J3DHF8_NOCCA)		AT1G48120.1	hydrolases;protein serine/threonine phosphatases	--	--
Solyc09g008200.4.1	267.433	292.043	249.552	230.846	278.776	281.691	79.6508	95.9931	87.4962	59.6601	63.0525	50.9558	heavy metal-associated isoprenylated plant protein 3-like (AHRD V3.3 *-* A0A1S4B4L4_TOBAC)		AT5G03380.1	Heavy metal transport/detoxification superfamily protein	--	--
Solyc09g008320.5.1	53.586	37.2577	49.6709	21.5596	10.6909	9.279	0.0334934	0.105463	0.509057	0.420471	0.0311281	0.16246	Xyloglucan endotransglucosylase/hydrolase (AHRD V3.11 *** tr|A0A1U8EG04|A0A1U8EG04_CAPAN)	XTH32	AT2G36870.1	xyloglucan endotransglucosylase/hydrolase 32	--	--
Solyc09g008790.4.1	19.3687	18.3907	19.9754	16.6953	16.3975	16.6044	18.1178	10.9888	7.93852	8.73673	6.65298	8.03028	SRSF protein kinase.1	SRPK4	AT3G53030.1	ser/arg-rich protein kinase 4	--	--
Solyc09g009100.4.1	58.4748	59.4347	42.3294	29.8159	32.3401	29.3676	12.9739	15.4329	13.5708	17.8692	10.8641	17.1374	Heat stress transcription factor A3 (AHRD V3.3 *** Q9LLF2_SOLPE)	AT-HSFA3, HSFA3	AT5G03720.1	heat shock transcription factor A3	TF	HSF
Solyc09g010350.5.1	18.3079	19.2055	17.1914	9.24355	9.72999	9.44061	6.09213	5.53165	5.08671	5.1757	5.54568	4.74879	N-lysine methyltransferase (AHRD V3.11 *** tr|Q9FNA6|Q9FNA6_ARATH)		AT5G59830.2	unknown protein; BEST Arabidopsis thaliana protein match is: unknown protein (TAIR:AT5G13660.2); Has 35333 Blast hits to 34131 proteins in 2444 species: Archae - 798; Bacteria - 22429; Metazoa - 974; Fungi - 991; Plants - 531; Viruses - 0; Other Eukaryotes - 9610 (source: NCBI BLink).	--	--
Solyc09g010440.3.1	245.345	182.973	225.752	156.606	192.654	162.429	166.609	147.722	130.036	95.0479	112.272	96.934	Actin-depolymerizing factor (AHRD V3.3 *** Q1EMP8_PLAMJ)	ADF1, atadf, ATADF1	AT3G46010.1	actin depolymerizing factor 1	--	--
Solyc09g010630.3.1	1390.9	1315.68	1231.05	884.897	986.536	894.309	470.597	371.262	326.172	202.484	326.492	242.278	HSC2-like	HSP70, ATHSP70	AT3G12580.1	heat shock protein 70	--	--
Solyc09g011170.3.1	11.597	14.5021	24.35	19.8095	20.0058	13.2462	1.25352	1.23024	2.16086	5.23501	4.5692	5.13264	Prf interactor 30137		AT1G06150.2	basic helix-loop-helix (bHLH) DNA-binding superfamily protein	--	--
Solyc09g057630.3.1	11.5831	12.5216	12.2102	6.88255	4.68245	6.25269	1.19543	2.14219	2.00894	0.394188	0.65035	0.622276	Glucan endo-1,3-beta-glucosidase 3-like protein (AHRD V3.3 *** A0A2K3MT62_TRIPR)		AT3G07320.1	O-Glycosyl hydrolases family 17 protein	--	--
Solyc09g065890.4.1	17.882	12.0588	18.6503	5.47754	3.23334	3.49232	0	0.136089	0	0	0	0.0943378	Phospholipase A1-Igamma2, chloroplastic (AHRD V3.3 *-* A0A2G2VP55_CAPBA)		AT2G30550.1	alpha/beta-Hydrolases superfamily protein	--	--
Solyc09g082780.3.1	61.6335	45.3651	42.9347	20.9556	24.3605	20.439	5.27552	6.10992	5.6219	5.75323	7.73486	6.57373	Aluminum induced protein with YGL and LRDR motifs (AHRD V3.3 *** Q9LIL3_ARATH)		AT3G22850.1	Aluminium induced protein with YGL and LRDR motifs	--	--
Solyc09g083380.5.1	58.5314	39.4492	38.7892	48.6929	42.0319	31.8611	16.5827	18.7856	11.8045	7.93876	8.68817	8.84099	Histone H1 (AHRD V3.11 *-* tr|A0A2G3CST5|A0A2G3CST5_CAPCH)		AT2G30620.2	winged-helix DNA-binding transcription factor family protein	--	--
Solyc09g089690.3.1	31.7663	22.4164	25.6072	17.6242	16.9584	12.2781	0.0621615	0.195732	0.062985	0.540253	0.751032	1.08546	2-oxoglutarate (2OG) and Fe(II)-dependent oxygenase superfamily protein (AHRD V3.3 *** A0A2U1NTU8_ARTAN)		AT1G06620.1	2-oxoglutarate (2OG) and Fe(II)-dependent oxygenase superfamily protein	--	--
Solyc09g090070.1.1	80.2173	110.57	88.0239	66.9613	58.8811	92.0099	63.4435	57.4909	42.116	9.81239	36.6823	15.8333	phosphate transporter 1	ATPT2, PHT1;4	AT2G38940.1	phosphate transporter 1;4	--	--
Solyc09g092320.3.1	52.3117	39.0137	43.4231	32.8708	36.0332	32.0279	7.43526	7.58308	3.83796	12.3958	11.7995	15.5827	RNA binding protein (AHRD V3.3 *** O23793_NICSY)	ATGRP2	AT4G13850.3	glycine-rich RNA-binding protein 2	--	--
Solyc09g092330.3.1	211.803	190.194	171.978	96.1941	77.8982	66.2913	1.36014	7.29656	1.11019	0.985097	3.75716	3.18874	UDP-glucuronate 4-epimerase 4 (AHRD V3.3 *** A0A1J3GBJ9_NOCCA)	GAE6	AT3G23820.1	UDP-D-glucuronate 4-epimerase 6	--	--
Solyc09g097870.4.1	67.583	60.7896	72.8035	39.4824	33.8542	24.409	5.70817	14.373	3.0486	6.10965	10.6885	13.0663	bHLH transcription factor 062		AT3G07340.1	basic helix-loop-helix (bHLH) DNA-binding superfamily protein	TF	bHLH
Solyc09g098540.3.1	1369.19	1079.23	944.187	468.457	335.422	332.676	30.0805	50.8543	44.7639	35.839	47.094	51.932	Chitinase-like protein (AHRD V3.3 *** Q6JX03_GOSHI)	POM1, ERH2, ELP1, CTL1, ELP, HOT2, ATCTL1	AT1G05850.1	Chitinase family protein	--	--
Solyc10g005690.3.1	23.6332	17.9869	15.8916	8.21397	7.19308	7.00795	0.138678	0.345691	0.0526931	0.133918	0.434985	0.302696	Chloride channel protein (AHRD V3.3 *** A0A2G3BC88_CAPCH)	CLC-F, ATCLC-F	AT1G55620.2	chloride channel F	--	--
Solyc10g005920.4.1	29.8915	36.3792	34.5103	22.3348	21.6882	20.5119	4.01265	6.91055	2.52144	10.5234	9.31839	11.316	enhancer of mRNA-decapping protein 4-like (AHRD V3.3 *** A0A2I4F2H1_9ROSI)	VCS	AT3G13300.2	Transducin/WD40 repeat-like superfamily protein	--	--
Solyc10g007030.2.1	111.98	81.6616	78.3331	45.847	46.188	41.1369	16.9979	14.3957	19.1236	16.5277	17.2139	17.6269	Transmembrane protein (AHRD V3.3 *** A0A1P8API0_ARATH)		AT1G53035.1	unknown protein; FUNCTIONS IN: molecular_function unknown; INVOLVED IN: biological_process unknown; LOCATED IN: endomembrane system; EXPRESSED IN: 23 plant structures; EXPRESSED DURING: 13 growth stages; BEST Arabidopsis thaliana protein match is: unknown protein (TAIR:AT3G15358.1); Has 49 Blast hits to 49 proteins in 9 species: Archae - 0; Bacteria - 0; Metazoa - 0; Fungi - 0; Plants - 49; Virus…	--	--
Solyc10g008300.3.1	26.8203	19.8866	22.9582	13.432	12.6907	10.7525	2.6979	4.26243	3.3667	2.1391	3.87984	4.0223	Mannan endo-1,4-beta-mannosidase (AHRD V3.3 *** A0A2K3MXH2_TRIPR)	MAN2, AtMAN2	AT2G20680.1	Glycosyl hydrolase superfamily protein	--	--
Solyc10g045190.3.1	181.185	153.844	150.619	94.1685	96.457	93.5143	58.9046	51.1969	46.245	46.0022	49.9728	45.9362	protein RDM1-like (AHRD V3.3 *** A0A1U7VRZ0_NICSY)	RDM1	AT3G22680.1	RNA-DIRECTED DNA METHYLATION 1	--	--
Solyc10g050110.1.1	183.237	125.09	191.16	50.9832	59.9255	41.0294	0.386346	0.567705	0.313172	0.261161	0.682219	0.599673	Leucine-rich repeat family protein (AHRD V3.3 *** G3CHK6_PONTR)		AT4G06744.1	Leucine-rich repeat (LRR) family protein	--	--
Solyc10g050890.2.1	41.8529	51.4292	58.7891	34.5747	34.89	30.3233	33.9479	32.3637	30.5242	15.9383	16.8497	13.4797	nitrite reductase 2	NIR1, NIR, ATHNIR	AT2G15620.1	nitrite reductase 1	--	--
Solyc10g054080.3.1	4.45706	4.1478	4.52022	2.13744	2.17575	1.23685	0.272656	0.24099	0.101783	0.235583	1.72046	0.375875	Kinesin-related protein .1		AT4G39050.1	Kinesin motor family protein	--	--
Solyc10g054850.2.1	15.6093	11.1411	11.9127	7.28414	4.92712	5.20172	2.07981	1.50077	1.58053	3.18002	3.50345	3.86713	Er lumen protein retaining receptor-like protein (AHRD V3.3 *** A0A2K3NRD2_TRIPR)		AT4G38790.1	ER lumen protein retaining receptor family protein	--	--
Solyc10g074470.3.1	10.4437	9.42138	10.1317	5.94815	5.10374	4.33076	0.019909	0.33434	0.0806912	0.173032	0.0370061	0.193138	DUF630 family protein, putative (DUF630 and DUF632) (AHRD V3.3 *** Q9XI02_ARATH)		AT2G17110.1	Protein of unknown function (DUF630 and DUF632)	--	--
Solyc10g076710.3.1	44.6814	37.1535	42.581	17.5908	11.6163	10.2876	0.142891	0.12498	0	0.0919911	0.221333	0.277238	Phosphoinositide phospholipase C (AHRD V3.3 *** O49950_SOLTU)	ATPLC2, PLC2	AT3G08510.2	phospholipase C 2	--	--
Solyc10g078160.2.1	18.8199	17.3394	15.7611	7.27112	6.50363	5.57504	0.222274	0.414749	0.150146	0.429292	1.40014	0.886476	Hydroxyproline-rich glycoprotein family protein (AHRD V3.3 *** B3H693_ARATH)		AT3G56590.1	hydroxyproline-rich glycoprotein family protein	--	--
Solyc10g078300.2.1	360.076	346.399	317.596	223.754	239.357	222.723	245.472	198.987	243.573	152.198	192.032	150.749	Single-stranded nucleic acid binding R3H protein (AHRD V3.3 *** A0A2U1P9X7_ARTAN)		AT3G56680.1	Single-stranded nucleic acid binding R3H protein	--	--
Solyc10g078590.2.1	141.956	161.653	155.032	107.776	106.948	117.088	48.3099	40.9856	87.9431	19.2768	29.0237	16.4704	Jacalin-related lectin 3 (AHRD V3.3 *-* A0A2G3BI13_CAPCH)		AT5G18130.1	unknown protein; BEST Arabidopsis thaliana protein match is: unknown protein (TAIR:AT3G03870.2); Has 1807 Blast hits to 1807 proteins in 277 species: Archae - 0; Bacteria - 0; Metazoa - 736; Fungi - 347; Plants - 385; Viruses - 0; Other Eukaryotes - 339 (source: NCBI BLink).	--	--
Solyc10g079070.2.1	34.4904	25.0499	26.9596	16.5823	15.0709	9.14673	3.67652	4.361	2.29637	6.29821	6.55294	6.25378	bHLH transcription factor 065		AT3G57800.2	basic helix-loop-helix (bHLH) DNA-binding superfamily protein	TF	bHLH
Solyc10g079820.2.1	240.881	192.37	231.711	151.903	175.872	173.37	147.986	160.369	132.413	83.8219	116.566	88.7041	Protein EARLY RESPONSIVE TO DEHYDRATION 15 (AHRD V3.3 *** A0A1U8FFS2_CAPAN)	ERD15	AT2G41430.5	dehydration-induced protein (ERD15)	--	--
Solyc10g080610.1.1	622.952	636.116	650.077	216.921	254.893	231.708	90.2389	65.1904	62.8832	45.7986	55.4191	52.5054	F-box/kelch-repeat protein At1g15670-like (AHRD V3.3 *** A0A2I4E0A4_9ROSI)		AT1G15670.1	Galactose oxidase/kelch repeat superfamily protein	--	--
Solyc10g080690.2.1	1.86451	1.51205	2.6491	0.926637	0.967519	1.21999	0.0312891	0.262725	0.126814	0	0	0	Patatin (AHRD V3.3 *** A0A2G3BI67_CAPCH)	PLP7, PLA IIIA	AT3G54950.1	patatin-like protein 6	--	--
Solyc10g080710.2.1	120.695	133.947	120.034	96.6232	98.6726	105.021	103.864	90.277	68.5138	52.6781	62.9477	58.4149	asparaginyl-tRNA synthetase	SYNC1, EMB2755, SYNC1 ARATH	AT5G56680.1	Class II aminoacyl-tRNA and biotin synthetases superfamily protein	--	--
Solyc10g081310.2.1	368.429	306.671	289.971	184.812	193.281	190.727	54.2669	48.2953	48.1034	39.6384	63.2639	46.6928	Histidine triad (HIT) protein (AHRD V3.3 *** A0A2U1PU92_ARTAN)	HIT3, HINT1	AT3G56490.1	HIS triad family protein 3	--	--
Solyc10g081730.2.1	108.71	82.3859	106.874	26.4638	26.0929	23.0688	5.59027	6.95168	4.24825	3.08061	4.48958	4.30314	Protein WVD2-like.1		AT2G35880.1	TPX2 (targeting protein for Xklp2) protein family	--	--
Solyc10g083310.2.1	1.21318	0.673839	0.779827	1.00947	1.15601	1.17191	0.016796	0.123402	0.153167	0	0	0	Kinesin-like protein (AHRD V3.3 *** A0A2G2YN20_CAPAN)		AT2G36200.1	P-loop containing nucleoside triphosphate hydrolases superfamily protein	--	--
Solyc10g083370.1.1	26.4725	45.6652	46.616	39.7138	51.7758	48.6536	16.4137	21.7922	10.9453	9.34766	8.47476	7.89344
Solyc10g083760.3.1	88.3579	82.3521	83.4921	45.4517	46.5159	47.0156	29.3402	24.7287	23.1669	14.3011	19.1352	13.8938	chloroplast threonine deaminase.1	OMR1	AT3G10050.1	L-O-methylthreonine resistant 1	--	--
Solyc10g084180.2.1	44.6578	34.6952	40.1045	18.6349	19.0584	16.7882	1.72228	2.8245	2.0723	2.07896	4.10167	3.36768	Protein indeterminate-domain 2 (AHRD V3.3 *** A0A2G3BGA0_CAPCH)	JKD	AT5G03150.1	C2H2-like zinc finger protein	TF	C2H2
Solyc10g085400.3.1	15.1582	18.2495	15.4595	8.86368	9.75011	9.28848	1.47664	1.68463	1.26852	3.7199	3.75908	4.06393	D-alanine--D-alanine ligase (AHRD V3.3 *** A0A200QQE9_9MAGN)		AT3G08840.2	D-alanine--D-alanine ligase family	--	--
Solyc10g086220.2.1	18.9014	17.7866	9.20436	16.0591	13.5653	15.9883	0.475787	0.208075	0.682962	1.91441	5.01146	1.88472	12-oxophytodienoate reductase	OPR2, ATOPR2	AT1G76690.1	12-oxophytodienoate reductase 2	--	--
Solyc11g006460.3.1	1126.35	1084.68	1007.09	622.467	648.646	649.207	697.327	603.309	605.049	313.055	468.405	372.201	DnaJ protein (AHRD V3.3 *** Q43177_SOLTU)	ATJ2, J2	AT5G22060.1	DNAJ homologue 2	--	--
Solyc11g007960.2.1	75.4768	64.6072	64.8863	38.5973	32.7149	32.824	14.3798	17.6084	13.9632	16.7541	21.8865	22.6434	acyl-CoA-binding domain-containing protein 4 (AHRD V3.3 *** A0A2I4GVW9_9ROSI)		AT5G04420.3	Galactose oxidase/kelch repeat superfamily protein	--	--
Solyc11g008140.3.1	20.1545	15.8777	19.6369	7.89612	7.82716	5.22062	0.286646	0.300859	0.726108	0.415212	0.499506	1.07754	Pectate lyase (AHRD V3.3 *** A0A2G3AZH6_CAPCH)		AT5G04310.1	Pectin lyase-like superfamily protein	--	--
Solyc11g010270.2.1	280.064	246.249	241.926	154.354	158.999	121.789	50.579	57.1088	43.9866	22.9415	31.4638	37.3468	Homeobox-leucine zipper protein HOX4 (AHRD V3.3 *** A0A2G2Y5D1_CAPAN)	ATHB6, HB6	AT2G22430.1	homeobox protein 6	TF	HB-HD-ZIP
Solyc11g010440.3.1	51.9353	41.9509	39.1316	21.5933	19.3632	21.8583	5.88245	10.4078	4.38514	5.63999	6.79475	8.80445	GLABRA2 expression modulator (AHRD V3.3 *** A0A2G3CDH1_CAPCH)	GEM	AT2G22475.1	GRAM domain family protein	--	--
Solyc11g010600.2.1	261.136	212.418	291.462	121.22	95.7112	91.8009	11.4242	21.6682	15.2201	17.441	18.3627	30.7168	O-fucosyltransferase (AHRD V3.3 *** A0A2P5EGU4_TREOI)		AT5G65470.1	O-fucosyltransferase family protein	--	--
Solyc11g010690.3.1	7.92008	7.8223	5.83808	2.80225	2.90952	2.22268	0.128685	0.135066	0.0217317	0.248537	0.657787	0.332901	Nucleobase-ascorbate transporter .1		AT4G38050.1	Xanthine/uracil permease family protein	--	--
Solyc11g010730.4.1	9.16893	8.55361	5.70045	6.14829	4.29261	4.95301	4.87269	5.52059	5.39867	1.4732	4.29581	1.65666	Receptor-like cytosolic serine/threonine-protein kinase RBK1 (AHRD V3.11 *** tr|A0A2G3B0B2|A0A2G3B0B2_CAPCH)		AT5G65530.1	Protein kinase superfamily protein	--	--
Solyc11g010760.1.1	3.83882	6.3079	10.2672	13.935	11.1777	5.06507	0	2.45821	2.44612	0	0.435335	0.0349546	Glycosyltransferase (AHRD V3.3 *** A0A2U1PXH3_ARTAN)		AT2G22590.1	UDP-Glycosyltransferase superfamily protein	--	--
Solyc11g011020.2.1	18.7375	17.641	17.9899	9.0564	7.62881	5.98105	1.48827	3.51466	1.04722	1.01801	2.36292	3.32871	Ovary receptor kinase .1	RKL1	AT1G48480.1	receptor-like kinase 1	--	--
Solyc11g011920.2.1	245.376	183.303	218.831	92.7237	99.4309	79.6694	5.82267	5.20492	3.38745	3.12081	16.0273	6.27021	Glutamate decarboxylase (AHRD V3.3 *** B1Q3F1_SOLLC)	GAD, GAD1	AT5G17330.1	glutamate decarboxylase	--	--
Solyc11g012320.3.1	792.323	779.823	830.361	395.136	450.716	392.348	179.82	275.15	235.734	110.36	145.921	126.364
Solyc11g012440.1.1	101.692	99.1557	116.28	71.6718	61.0379	54.5646	22.6752	26.6686	10.6066	12.2383	18.5912	19.4962	RING-type E3 ubiquitin transferase (AHRD V3.3 *** A0A2I0XD88_9ASPA)		AT4G16490.1	ARM repeat superfamily protein	--	--
Solyc11g013330.3.1	6.35002	9.35628	7.13752	3.84973	3.1435	5.8757	8.76254	4.07413	2.4533	1.1134	1.21442	0.596531	BPS1-like protein (AHRD V3.3 *** AT1G22030.1)		AT1G22030.1	CONTAINS InterPro DOMAIN/s: Protein BYPASS related (InterPro:IPR008511); BEST Arabidopsis thaliana protein match is: unknown protein (TAIR:AT1G77855.1); Has 99 Blast hits to 99 proteins in 17 species: Archae - 0; Bacteria - 0; Metazoa - 3; Fungi - 0; Plants - 96; Viruses - 0; Other Eukaryotes - 0 (source: NCBI BLink).	--	--
Solyc11g013810.3.1	19.2644	38.241	60.6163	60.7685	47.0777	68.5118	18.3109	17.369	24.6063	4.05161	8.32046	4.61487	Nitrate reductase (AHRD V3.3 *** Q8LT13_SOLTU)	NIA2, B29, NIA2-1, CHL3, NR, NR2, ATNR2	AT1G37130.1	nitrate reductase 2	--	--
Solyc11g027880.2.1	64.7601	49.2793	43.9717	41.3658	38.21	30.1844	2.62743	3.50513	1.81629	5.45392	10.3381	6.07443	Patellin-5 (AHRD V3.3 *** A0A2G3AQX0_CAPCH)		AT1G72160.1	Sec14p-like phosphatidylinositol transfer family protein	--	--
Solyc11g044470.3.1	7.47927	5.25247	7.58475	5.47385	2.82555	4.0545	2.49943	2.92318	2.00191	0.735588	1.10615	1.10844	RNA-binding (RRM/RBD/RNP motifs) family protein (AHRD V3.3 *** Q67YS0_ARATH)		AT1G33470.1	RNA-binding (RRM/RBD/RNP motifs) family protein	--	--
Solyc11g056680.1.1	31.1597	43.1396	29.7111	28.0596	31.478	34.0161	0.0468908	0.0984318	0	0.226407	0.348635	0.545867	Leucine-rich repeat receptor-like protein (AHRD V3.3 *** H6V788_MALDO)		AT3G20820.1	Leucine-rich repeat (LRR) family protein	--	--
Solyc11g062350.2.1	16.156	11.6392	14.9933	4.11995	3.1264	2.10503	0	0.0598129	0	0	0.158888	0	Blue copper protein (AHRD V3.3 *** A0A2K3N6C5_TRIPR)	ENODL18, AtENODL18	AT1G08500.1	early nodulin-like protein 18	--	--
Solyc11g065220.2.1	10.8049	10.8507	8.67315	7.04633	4.83485	3.49856	0.033428	0.31577	0	0.548773	0.497077	0.843144	Phosphotransferase (AHRD V3.3 *** A0A2G2YFN7_CAPAN)	HKL1, ATHKL1	AT1G50460.1	hexokinase-like 1	--	--
Solyc11g065320.2.1	48.3492	38.1329	37.4529	24.6684	23.6242	18.3776	4.18218	4.27028	2.94789	3.70941	8.25954	5.20374	Zinc finger transcription factor 67		AT3G21100.2	RNA-binding (RRM/RBD/RNP motifs) family protein	--	--
Solyc11g066720.3.1	91.1075	75.6975	69.818	54.8695	40.7239	39.2387	2.10968	3.43059	2.40859	5.65272	7.06954	6.34159	UDP-apiose/UDP-xylose synthase (AHRD V3.3 *** A0A1B3TP38_SPIPO)	AXS2	AT1G08200.1	UDP-D-apiose/UDP-D-xylose synthase 2	--	--
Solyc11g066770.3.1	24.9221	25.9287	29.1582	14.8572	12.5189	13.8853	8.79745	10.8291	5.58829	8.80729	10.8266	10.8703	AP-2 complex subunit alpha (AHRD V3.3 *** A0A2G2VQ36_CAPBA)		AT5G22780.1	Adaptor protein complex AP-2, alpha subunit	--	--
Solyc11g066820.2.1	267.977	192.866	228.358	109.61	83.0394	67.6846	6.52287	15.1045	4.65479	3.06372	8.25596	7.01728	Glucomannan 4-beta-mannosyltransferase 2 (AHRD V3.3 *** A0A1U8HBW8_CAPAN)	ATCSLA02, CSLA02, ATCSLA2, CSLA2	AT5G22740.1	cellulose synthase-like A02	--	--
Solyc11g069050.2.1	155.552	150.774	131.002	84.421	86.8433	88.5004	36.4034	37.7175	46.1783	51.722	57.7214	53.0181	4-coumarate--CoA ligase-like 7 (AHRD V3.3 *** A0A1U8ELY2_CAPAN)		AT4G05160.1	AMP-dependent synthetase and ligase family protein	--	--
Solyc11g069090.2.1	655.329	741.614	729.01	453.812	446.039	462.354	291.43	233.259	294.943	171.195	200.23	168.308	ATP-binding ABC transporter (AHRD V3.3 *** X8JTB2_9HOMO)	ATGCN1, GCN1	AT5G60790.1	ABC transporter family protein	--	--
Solyc11g069500.2.1	115.985	108.537	89.3947	56.8151	51.1374	54.7276	30.543	36.176	34.8836	18.5842	19.3333	17.1964	Auxin Response Factor 10A	ARF10	AT2G28350.1	auxin response factor 10	TF	B3-ARF
Solyc11g069590.2.1	36.0786	43.6344	35.723	31.8235	20.6039	39.0543	10.8406	16.0484	9.85702	5.1184	7.25724	4.25313	Receptor-like serine/threonine-protein kinase NCRK (AHRD V3.3 *** A0A2G3BBL7_CAPCH)	NCRK	AT2G28250.2	Protein kinase superfamily protein	--	--
Solyc11g069600.2.1	39.3762	32.4613	40.5676	16.6939	18.3676	16.6211	6.01271	6.22782	6.03225	4.04917	7.99613	5.54514	Zinc finger C3HC4 type (RING finger) protein (AHRD V3.3 *** A0A2K3NPY3_TRIPR)		AT5G60710.1	Zinc finger (C3HC4-type RING finger) family protein	--	--
Solyc11g069810.3.1	15.9023	12.7427	14.7447	6.57017	7.1038	8.72176	3.33113	5.58606	5.23748	1.88572	4.09227	4.04872	Cysteine proteinases superfamily protein (AHRD V3.3 *** A0A2U1LH85_ARTAN)		AT5G04250.2	Cysteine proteinases superfamily protein	--	--
Solyc11g070130.2.1	840.484	605.899	599.864	330.831	361.123	407.029	175.603	159.78	162.752	193.017	197.503	186.986	Profilin (AHRD V3.3 *** A0A2G2VQJ3_CAPBA)	PFN1, PRF1	AT2G19760.1	profilin 1	--	--
Solyc12g006520.3.1	26.4812	32.4114	22.9391	22.9512	12.2021	12.1391	0.310852	0.249497	0.259387	2.54273	1.34253	0.709549	Terpene cyclase/mutase family member (AHRD V3.11 *** tr|A0A2G3BN05|A0A2G3BN05_CAPCH)		AT1G78950.1	Terpenoid cyclases family protein	--	--
Solyc12g008420.3.1	33.127	30.0547	33.3745	20.5989	18.3218	13.8503	3.19577	2.50769	4.61045	3.01261	4.17227	4.31079	RNA-dependent RNA polymerase (AHRD V3.3 *** A0A328CYP7_9ASTE)		AT2G19930.1	RNA-dependent RNA polymerase family protein	--	--
Solyc12g009880.1.1	60.032	43.6954	53.0707	24.3948	29.5915	20.0093	6.22368	8.60085	5.88573	5.20874	5.97698	7.04389	Serine-rich protein (AHRD V3.3 *** E5GCC5_CUCME)		AT5G11090.1	serine-rich protein-related	--	--
Solyc12g010730.2.1	37.6965	47.7308	37.6141	34.5329	32.3768	32.2416	28.4806	27.0861	32.2451	5.45545	7.58043	7.42615	DUF789 domain-containing protein (AHRD V3.3 *** A0A1Q3CP56_CEPFO)		AT4G03420.1	Protein of unknown function (DUF789)	--	--
Solyc12g010800.2.1	23.6071	19.0112	15.632	17.773	17.3501	25.1122	1.44949	8.71859	12.5404	0.376854	2.38338	3.46131	Basic-leucine zipper (BZIP) transcription factor family protein (AHRD V3.3 *** A0A1I9LST2_ARATH)	ATBZIP61, BZIP61	AT3G58120.1	Basic-leucine zipper (bZIP) transcription factor family protein	TF	bZIP
Solyc12g013750.2.1	61.1738	50.1862	51.8577	43.6079	37.4536	32.2071	44.2497	35.9966	27.6605	19.4621	27.7524	25.5266	Mannan endo-1,4-beta-mannosidase.1	MAN7, AtMAN7	AT5G66460.1	Glycosyl hydrolase superfamily protein	--	--
Solyc12g014350.3.1	39.277	44.4101	47.3511	29.2261	33.3504	29.6206	10.364	13.5857	9.46467	5.12584	8.58481	8.44316	LRR receptor-like serine/threonine-protein kinase (AHRD V3.3 *** A0A2U1L198_ARTAN)		AT1G53430.1	Leucine-rich repeat transmembrane protein kinase	--	--
Solyc12g014430.2.1	13.3862	10.5301	14.5123	7.43779	4.62568	6.29098	0.468195	0.725417	0.203313	0.107649	1.16035	0.454198	Cellulose synthase (AHRD V3.3 *** A0A200QCL6_9MAGN)	ATCSLG3, CSLG3	AT4G23990.1	cellulose synthase like G3	--	--
Solyc12g014600.2.1	25.4345	26.6363	25.1514	20.1106	19.9318	19.3888	2.41089	3.4879	2.79495	5.66306	6.80264	5.45722	RNA-binding (RRM/RBD/RNP motifs) family protein (AHRD V3.3 *** F4JFN7_ARATH)		AT3G07810.1	RNA-binding (RRM/RBD/RNP motifs) family protein	--	--
Solyc12g014610.2.1	23.4425	18.9924	20.2896	10.3705	12.6586	10.7209	3.40808	3.43587	2.70352	5.36971	5.60547	4.67652	WRKY transcription factor 20	WRKY20, AtWRKY20	AT4G26640.2	WRKY family transcription factor family protein	TF	WRKY
Solyc12g015860.2.1	41.4805	57.4733	58.7559	63.3881	69.7301	68.1839	59.2843	54.2	16.9819	13.7357	20.2901	19.5034	farnesyl pyrophosphate synthase	FPS2	AT4G17190.1	farnesyl diphosphate synthase 2	--	--
Solyc12g019700.1.1	477.669	422.731	598.99	304.009	276.61	215.627	12.7822	23.8759	21.0737	35.7752	36.8466	75.8715
Solyc12g035130.2.1	566.455	641.173	581.178	386.829	370.495	378.861	395.412	315.511	350.227	168.833	195.45	173.74	RNA helicase DEAD36		AT5G14610.2	DEAD box RNA helicase family protein	--	--
Solyc12g042470.2.1	54.5095	55.9482	31.5049	61.9663	53.655	58.956	1.50463	0.690916	2.5727	8.30928	20.3638	7.02454	Non-functional NADPH-dependent codeinone reductase 2 (AHRD V3.3 *** A0A2G2YQM6_CAPAN)		AT1G59960.1	NAD(P)-linked oxidoreductase superfamily protein	--	--
Solyc12g044190.3.1	7.51761	7.24188	7.98326	2.75184	3.40164	2.30247	0.118103	1.36356	0.0448755	0.057025	0.343009	0.472611	Pvr4 (AHRD V3.3 *** A0A1D5AHY8_CAPAN)		AT4G27190.1	NB-ARC domain-containing disease resistance protein	--	--
Solyc12g056220.2.1	169.657	135.235	131.53	67.6082	66.6128	53.4227	0.719795	3.18984	1.41814	2.16251	2.11839	2.63793	plasma membrane intrinsic protein 1.3	TMP-C, PIP1;4, PIP1E	AT4G00430.1	plasma membrane intrinsic protein 1;4	--	--
Solyc12g068070.2.1	41.1119	41.051	46.4221	20.7234	26.5506	23.5239	17.8746	14.0707	11.5613	14.498	15.0693	15.9866	Filament-like plant protein 3 (AHRD V3.3 *** A0A314LEB5_NICAT)		AT3G05270.2	Plant protein of unknown function (DUF869)	--	--
Solyc12g088050.2.1	15.2083	11.7659	14.7517	3.36769	5.82169	3.79022	0.763409	0.594486	0.349333	1.37929	1.14435	1.62451	Rhamnogalacturonate lyase (AHRD V3.3 *** A0A200QXQ6_9MAGN)		AT1G09890.1	Rhamnogalacturonate lyase family protein	--	--
Solyc12g098740.2.1	139.325	119.551	130.678	70.5359	65.3156	69.5608	36.4336	38.1497	30.2011	27.9999	33.171	29.2835	clathrin interactor EPSIN 2-like (AHRD V3.3 *** A0A2I4ETK3_9ROSI)		AT2G43160.1	ENTH/VHS family protein	--	--
Solyc12g099200.2.1	94.3934	86.9675	89.0508	59.1264	62.4431	83.2826	51.1713	42.1388	22.2799	8.06778	10.4605	8.78013	Invertase inhibitor (AHRD V3.3 *** O49908_TOBAC)	C/VIF1, ATC/VIF1	AT1G47960.1	cell wall / vacuolar inhibitor of fructosidase 1	--	--
Solyc12g099530.3.1	19.7428	23.0626	23.1648	22.9827	23.9896	21.6587	20.0468	18.7172	15.242	10.602	12.402	12.5629	Ubiquitin-like-specific protease ESD4 (AHRD V3.3 *** A0A2G3B5J3_CAPCH)	ESD4, ATESD4	AT4G15880.1	Cysteine proteinases superfamily protein	--	--

## Sheet: cluster2
Table S3 The cluster 2 of the differentially expressed genes (DEGs) were identified by pairwise comparisons of the four RNA-seq treatments.
Gene id	IM-0D-1	IM-0D-2	IM-0D-3	IM-2D-1	IM-2D-2	IM-2D-3	RR-0D-1	RR-0D-2	RR-0D-3	RR-2D-1	RR-2D-2	RR-2D-3	Annotation	Arabidopsis_genename	Arabidopsis_homology	Arabidopsis_description	Transcription_Factor	Transcription_Factor_Type
Solyc01g006370.3.1	15.7787	16.0616	15.3199	8.60761	7.43578	8.98685	9.8656	7.97053	9.96306	8.28367	8.1171	7.27147	Callose synthase (AHRD V3.3 *** K7PRK8_MAIZE)	ATGSL12, gsl12	AT5G13000.1	glucan synthase-like 12	--	--
Solyc01g007220.5.1	660.166	603.37	660.415	308.057	281.409	270.33	333.745	294.194	176.83	119.081	228.688	154.603	Late embryogenesis abundant (LEA) hydroxyproline-rich glycoprotein family (AHRD V3.11 *** tr|Q9SVC8|Q9SVC8_ARATH)	NHL12	AT2G35960.1	NDR1/HIN1-like 12	--	--
Solyc01g008000.3.1	896.933	770.904	801.761	396.139	347.285	404.974	350.102	318.635	330.076	164.813	223.395	175.95	ADP-ribosylation factor (AHRD V3.3 *** A0A2U1LV56_ARTAN)	ATARFA1F, ARFA1F	AT1G10630.1	ADP-ribosylation factor A1F	--	--
Solyc01g008020.5.1	7.23592	3.95538	5.39951	1.38761	1.22234	0.829869	0.0245085	0.0771715	0.099333	0.118337	0.318889	0.0713275	Equilibrative nucleotide transporter 1 (AHRD V3.11 *** tr|A0A2G3AYC6|A0A2G3AYC6_CAPCH)	ENT1,AT, ENT1	AT1G70330.1	equilibrative nucleotide transporter 1	--	--
Solyc01g009170.4.1	123.573	115.089	113.861	54.0847	47.3554	56.1696	91.7794	66.7701	86.4243	102.844	73.5116	86.3992	EIL-EIN3/EIL	EIN3, AtEIN3	AT3G20770.1	Ethylene insensitive 3 family protein	TF	EIL
Solyc01g010270.3.1	207.501	130.855	161.208	72.2774	64.9003	62.6606	26.1722	25.6526	18.8264	37.6858	35.1552	41.0241	Protein SPIRA.1	SP1L1	AT1G26355.1	SPIRAL1-like1	--	--
Solyc01g010570.5.1	44.9099	41.8114	47.2435	24.017	23.2073	24.5224	34.1599	21.1843	18.2261	18.4714	18.1695	18.3512	Mucin-related protein (AHRD V3.11 *** tr|A0A2U1LU51|A0A2U1LU51_ARTAN)		AT2G02880.1	mucin-related	--	--
Solyc01g010650.3.1	46.3586	44.4822	40.2771	19.1584	17.0121	20.7185	22.4275	13.2458	9.42599	11.978	9.5841	10.8785	UDP-galactose UDP-glucose transporter 3-like protein (AHRD V3.3 *** A0A2K3NS07_TRIPR)	ATUTR3, UTR3	AT1G14360.1	UDP-galactose transporter 3	--	--
Solyc01g028807.1.1	1631.68	1434.41	1166.17	320.714	334.895	200.636	776.388	379.008	603.372	559.802	661.067	548
Solyc01g049650.4.1	92.1298	76.5445	72.6441	32.0826	28.678	27.3947	7.78188	7.30108	5.62851	11.4534	10.395	10.6078	Pyruvate kinase (AHRD V3.11 *** tr|A0A2G2XPN6|A0A2G2XPN6_CAPBA)		AT5G56350.1	Pyruvate kinase family protein	--	--
Solyc01g058270.3.1	20.9418	20.2582	18.6041	5.57187	4.26192	4.53439	0.732459	1.2813	0.742163	0.89594	1.22532	0.805303	O-acetyltransferase family protein (AHRD V3.3 *** A0A2U1M4H7_ARTAN)		AT3G06550.1	O-acetyltransferase family protein	--	--
Solyc01g065500.3.1	3.91074	2.35865	4.57305	1.06111	1.21514	0.833317	0.165436	0.142069	0.152389	0.348564	1.38378	0.452291	C2 calcium/lipid-binding plant phosphoribosyltransferase family protein (AHRD V3.3 *** A0A061EZM2_THECC)		AT5G17980.1	C2 calcium/lipid-binding plant phosphoribosyltransferase family protein	--	--
Solyc01g067510.3.1	1.79899	1.1413	1.58138	0.066752	0.0254806	0	0	0	0	0	0.047482	0	receptor-like protein kinase FERONIA (AHRD V3.3 *** A0A2I4F2T3_9ROSI)		AT3G26700.1	Protein kinase superfamily protein	--	--
Solyc01g067690.4.1	17.0754	14.5131	12.8545	5.59048	5.29233	5.53183	1.71151	5.74842	1.47406	4.62777	4.29475	6.06026
Solyc01g068460.4.1	58.8625	52.7996	54.9557	17.4089	17.9777	19.2734	6.79181	5.82911	7.07893	6.08048	7.4464	6.21128	Plant calmodulin-binding-like protein (AHRD V3.3 *** G7IW85_MEDTR)		AT2G38800.1	Plant calmodulin-binding protein-related	--	--
Solyc01g079350.3.1	85.681	89.8068	80.1999	37.4818	35.2793	37.1731	45.872	29.5172	32.483	23.5835	24.0293	24.2225	HIT zinc finger and PAPA-1-like domain-containing protein (AHRD V3.3 *-* F4I548_ARATH)		AT2G47350.1	HIT zinc finger ;PAPA-1-like conserved region	--	--
Solyc01g079950.4.1	4.79166	2.22653	3.9126	1.1344	0.519631	0.400894	0.716296	1.12772	0.0329903	0.188649	1.30116	1.38976	Eukaryotic aspartyl protease family protein (AHRD V3.11 *** tr|A0A2U1ML86|A0A2U1ML86_ARTAN)		AT1G03220.1	Eukaryotic aspartyl protease family protein	--	--
Solyc01g080010.2.1	45.9665	29.0585	41.5736	10.3298	7.69741	11.4829	12.4271	16.6197	15.232	3.41953	12.1084	4.34261	xyloglucan endoglucanase inhibitor		AT1G03220.1	Eukaryotic aspartyl protease family protein	--	--
Solyc01g080910.2.1	80.7736	59.6846	54.2476	41.9571	41.791	46.4132	6.63429	5.95042	3.4222	49.5832	37.1068	38.1476	polyadenylate-binding protein 1-B-binding protein (AHRD V3.3 *** AT5G44860.2)		AT4G19950.1	unknown protein; BEST Arabidopsis thaliana protein match is: unknown protein (TAIR:AT5G44860.1); Has 338 Blast hits to 330 proteins in 72 species: Archae - 2; Bacteria - 94; Metazoa - 7; Fungi - 0; Plants - 232; Viruses - 0; Other Eukaryotes - 3 (source: NCBI BLink).	--	--
Solyc01g087560.3.1	82.1201	93.806	114.166	54.1481	50.585	56.904	51.1872	65.5463	49.2368	30.2448	31.5777	45.2068	Methyltransferase (AHRD V3.3 *** A0A2G2XST8_CAPBA)	SMT1, CPH	AT5G13710.2	sterol methyltransferase 1	--	--
Solyc01g087590.3.1	4.6788	2.85327	2.55256	0.130835	0.499426	0.102748	0.0500686	0.0788271	0.025366	0.193401	0.0465328	0.291431	Polyamine oxidase (AHRD V3.3 *** Q4H439_TOBAC)	ATPAO1, APAO, PAO1	AT5G13700.1	polyamine oxidase 1	--	--
Solyc01g090460.3.1	41.9232	16.6679	23.2214	3.2504	2.73278	2.85958	5.57383	6.346	3.97252	1.73336	2.28281	3.98666	HD-ZIP	ATHB4, ATHB-4, HB4	AT2G44910.1	homeobox-leucine zipper protein 4	TF	HB-HD-ZIP
Solyc01g094170.3.1	42.958	39.948	49.5423	24.0746	23.039	15.6006	19.663	31.6547	15.9108	15.6719	20.977	22.1111	Digalactosyldiacylglycerol synthase 2, chloroplastic (AHRD V3.3 *** A0A1U8E3X1_CAPAN)	DGD2	AT4G00550.1	digalactosyl diacylglycerol deficient 2	--	--
Solyc01g095040.3.1	61.0586	51.4961	48.0591	29.1334	28.9959	29.9819	30.9668	27.9303	22.3529	18.4089	23.5691	20.3132	C-terminal binding protein AN (AHRD V3.3 *** A0A2G3BT74_CAPCH)	AN	AT1G01510.1	NAD(P)-binding Rossmann-fold superfamily protein	--	--
Solyc01g096360.3.1	2.95575	2.1321	2.82345	0.34304	0.171866	0.151536	0.0246143	0.0516696	0	0	0	0	Rho GTPase-activating protein 3 (AHRD V3.3 *** A0A2G2YYE8_CAPAN)		AT2G46710.1	Rho GTPase activating protein with PAK-box/P21-Rho-binding domain	--	--
Solyc01g097950.3.1	5.45177	3.10861	3.17857	0.500907	0.28681	0.379326	0	0.172453	0	0	0	0.0398483	Cysteine synthase (AHRD V3.3 *** A0A2G2YYZ2_CAPAN)	OASA1	AT4G14880.4	O-acetylserine (thiol) lyase (OAS-TL) isoform A1	--	--
Solyc01g098400.3.1	265.922	140.759	212.875	72.1209	80.1029	45.6479	27.2595	45.8612	23.1416	6.18422	5.26704	7.47705	Histidine phosphotransfer protein (AHRD V3.3 *** A0A0A1WCB7_NICAT)	AHP1	AT3G21510.1	histidine-containing phosphotransmitter 1	--	--
Solyc01g099840.3.1	938.539	439.81	738.709	117.899	157.526	115.667	26.9781	60.3462	48.7924	48.0145	75.5962	64.2188	Dormancy/auxin associated protein (AHRD V3.3 *** A0A2K3MXX9_TRIPR)		AT1G56220.3	Dormancy/auxin associated family protein	--	--
Solyc01g099920.5.1	75.4734	55.9451	55.9314	13.3086	17.326	24.7124	5.95076	8.0183	23.3036	13.4733	5.7921	5.10975	PAR1-like protein (AHRD V3.11 *** tr|A0A2U1KIG3|A0A2U1KIG3_ARTAN)		AT3G54040.1	PAR1 protein	--	--
Solyc01g100970.3.1	387.531	299.559	332.404	192.344	194.749	207.08	257.047	201.278	197.549	179.673	192.746	181.515	Peptidase C15 (AHRD V3.3 *** A0A200R1U9_9MAGN)		AT1G56700.2	Peptidase C15, pyroglutamyl peptidase I-like	--	--
Solyc01g103480.3.1	125.975	112.832	107.286	72.5164	64.3739	71.6841	53.3614	60.2915	52.6057	45.8579	49.9631	51.7902	Coatomer subunit delta (AHRD V3.3 *** A0A2G2W8M4_CAPBA)		AT5G05010.2	clathrin adaptor complexes medium subunit family protein	--	--
Solyc01g104770.4.1	171.839	141.645	142.705	77.1667	86.0724	93.9851	81.558	74.8641	67.0891	66.9651	75.5013	71.1488	Actin-related protein (AHRD V3.3 *** A0A200RCC6_9MAGN)	ACT11	AT3G12110.1	actin-11	--	--
Solyc01g104850.3.1	4.59733	2.77527	3.18531	0.569888	1.30523	0.729697	0	0.0597135	0.0864692	0.0274699	0.0264374	0	Carboxypeptidase (AHRD V3.3 *** A0A1U8HG02_CAPAN)	scpl42	AT5G42240.1	serine carboxypeptidase-like 42	--	--
Solyc01g105510.3.1	9.286	10.3335	10.5516	5.53018	5.52408	4.76917	5.73581	6.16554	3.66745	4.39297	5.77192	4.68171	LMBR1-like membrane protein (AHRD V3.3 *** A0A200RDV5_9MAGN)		AT5G65290.1	LMBR1-like membrane protein	--	--
Solyc01g105690.3.1	12.3471	14.772	11.2014	5.87727	6.04659	6.73824	2.12887	2.65102	0.877453	3.62379	3.35344	2.87031	transcription factor bHLH143-like (AHRD V3.11 *** tr|A0A2I4HEY9|A0A2I4HEY9_9ROSI)		AT5G09460.1	sequence-specific DNA binding transcription factors;transcription regulators	--	--
Solyc01g105700.3.1	12.1019	14.7433	10.2655	5.49782	3.96147	6.18529	2.12757	2.38194	1.29346	3.6982	3.09781	3.23354	Myc-type, basic helix-loop-helix (BHLH) domain-containing protein (AHRD V3.3 *-* A0A2U1NNA1_ARTAN)	CPuORF37	AT5G50011.1	conserved peptide upstream open reading frame 37	--	--
Solyc01g106060.3.1	23.844	20.1384	19.2423	8.35728	10.139	8.67509	7.45719	7.02932	5.87153	1.2843	3.13421	2.3039	Glutamine amidotransferase (AHRD V3.3 *** A0A200PUF5_9MAGN)		AT2G23970.1	Class I glutamine amidotransferase-like superfamily protein	--	--
Solyc01g106330.3.1	99.1233	83.6125	76.4527	40.2593	22.8173	24.367	13.4295	9.72583	8.30052	12.3634	16.1838	10.379	Glutamyl-tRNA(Gln) amidotransferase subunit A (AHRD V3.3 *** A0A2U1LC75_ARTAN)	AtFAAH, FAAH	AT5G64440.1	fatty acid amide hydrolase	--	--
Solyc01g107800.4.1	9.07152	7.86592	8.76839	4.61724	4.38896	2.70175	3.81106	7.89098	3.12435	0.602225	1.73876	1.57968	glucuronoxylan 4-O-methyltransferase 1-like (AHRD V3.3 *** A0A2I4H011_9ROSI)		AT5G67210.1	Protein of unknown function (DUF579)	--	--
Solyc01g108620.3.1	19.5367	16.8435	23.4073	11.7968	11.62	10.2227	11.2602	10.4842	7.09799	8.54365	12.3699	11.1501	peptidase%2C S9A/B/C family%2C catalytic domain protein (Protein of unknown function DUF829%2C transmembrane 53) (AHRD V3.3 *** AT5G44250.1)		AT2G15695.1	Protein of unknown function DUF829, transmembrane 53	--	--
Solyc01g109050.2.1	1.93721	1.44009	1.95331	0.622967	0.356699	0.30577	0.4768	0.719386	0.241558	0.230218	0.913953	0.462545	Glycosyl hydrolase family protein 43 (AHRD V3.3 *** A0A2K3PJW0_TRIPR)		AT5G67540.2	Arabinanase/levansucrase/invertase	--	--
Solyc01g109090.2.1	119.735	83.5649	99.4184	10.7722	12.7765	11.7831	21.9736	27.0037	17.9013	11.9426	23.8084	10.9261
Solyc01g109600.4.1	57.3715	49.3221	43.5836	21.795	22.9871	27.8014	32.9285	28.7421	25.8907	21.649	25.0023	23.2916	BTB/POZ domain-containing protein (AHRD V3.3 *-* A0A2I0VL56_9ASPA)		AT1G63850.1	BTB/POZ domain-containing protein	--	--
Solyc01g111260.2.1	68.8729	65.1081	61.0478	22.3925	16.9321	20.5842	9.78508	16.0128	11.3717	4.84317	8.70293	10.105	1-phosphatidylinositol phosphodiesterase (AHRD V3.3 *** A0A1J3JKG9_NOCCA)		AT4G38690.1	PLC-like phosphodiesterases superfamily protein	--	--
Solyc01g111280.3.1	7.36642	8.33411	8.54455	1.01524	1.59094	1.51066	0.552101	1.35211	0.559416	0.829349	0.399087	0.833148	Cold-shock protein (AHRD V3.3 *-* A0A200RAC1_9MAGN)	ATGRP2B, ATCSP4, GRP2B	AT2G21060.1	glycine-rich protein 2B	TF	CSD
Solyc01g111540.4.1	3.86464	2.31406	1.81044	0.263955	0.491191	0.310935	0.0946982	0.0397576	0.0959529	1.4083	0.65128	1.15753	Beta-galactosidase (AHRD V3.3 *** A0A2G3ATV6_CAPCH)	BGAL13	AT2G16730.1	glycosyl hydrolase family 35 protein	--	--
Solyc01g160380.1.1	290.857	272.608	251.326	149.446	149.725	171.27	219.309	176.861	177.575	118.609	117.069	122.688	Zinc finger A20 and AN1 domain-containing stress-associated protein 8 (AHRD V3.11 *** tr|A0A2G2UWG6|A0A2G2UWG6_CAPBA)		AT1G51200.4	A20/AN1-like zinc finger family protein	--	--
Solyc02g005606.1.1	571.58	413.191	363.149	13.7221	31.4281	17.3618	369.92	123.705	135.188	66.2988	80.9784	60.1875
Solyc02g063010.3.1	71.629	66.7563	74.4219	42.6209	40.0712	41.479	48.5381	50.7976	38.173	30.9861	38.64	35.7305	BES1/BZR1-like protein (AHRD V3.3 *** A0A2U1KKL8_ARTAN)	BES1, BZR2	AT1G19350.6	Brassinosteroid signalling positive regulator (BZR1) family protein	TF	BES1
Solyc02g063030.4.1	2.07428	1.39651	1.59354	0.412933	0.109125	0.0374177	0	0	0	0	0	0	Mental retardation GTPase activating protein (AHRD V3.3 *** A0A1I9LSH4_ARATH)		AT5G16030.1	unknown protein; BEST Arabidopsis thaliana protein match is: unknown protein (TAIR:AT3G02500.1); Has 30201 Blast hits to 17322 proteins in 780 species: Archae - 12; Bacteria - 1396; Metazoa - 17338; Fungi - 3422; Plants - 5037; Viruses - 0; Other Eukaryotes - 2996 (source: NCBI BLink).	--	--
Solyc02g065530.5.1	2.64835	2.24759	1.73009	0.725705	0.549455	0.5864	0.240993	0.274624	0.306977	0.445498	0.396755	0.514335	Hexosyltransferase (AHRD V3.11 *** tr|A0A2G2XBK6|A0A2G2XBK6_CAPBA)	GATL2	AT3G50760.1	galacturonosyltransferase-like 2	--	--
Solyc02g067050.3.1	29.4756	22.987	20.6682	8.81447	9.96234	10.0222	4.39978	3.74054	2.9869	6.45814	8.75061	8.36575	UPF03.1		AT3G29240.2	Protein of unknown function (DUF179)	--	--
Solyc02g067090.4.1	44.2931	50.7333	50.4693	24.1332	23.3515	25.7683	29.8159	28.1196	19.5998	21.6988	19.3713	20.6886	Coilin (AHRD V3.3 *-* COIL_ARATH)		AT1G13030.1	sphere organelles protein-related	--	--
Solyc02g067820.4.1	45.6204	40.384	39.6407	23.9287	21.9032	26.7495	28.1489	21.5517	20.4505	23.0772	20.8854	22.7523	Gaa1-like, GPI transamidase component (AHRD V3.3 *** A0A2U1KP79_ARTAN)		AT5G19130.1	GPI transamidase component family protein / Gaa1-like family protein	--	--
Solyc02g067860.4.1	43.3087	40.5477	39.6888	23.6427	25.1324	23.9362	23.2485	25.9446	20.0935	28.1688	28.218	27.1412	Glucose-6-phosphate 1-epimerase (AHRD V3.3 *** A0A1U8FRS7_CAPAN)		AT5G14500.1	aldose 1-epimerase family protein	--	--
Solyc02g068530.5.1	77.1238	60.2856	59.367	30.2304	25.3068	20.3411	9.17078	10.9512	8.34636	10.8182	14.1372	13.3449	UDP-N-acetylglucosamine diphosphorylase 1 (AHRD V3.11 *** tr|A0A1U8FKE1|A0A1U8FKE1_CAPAN)	GlcNAc1pUT2	AT2G35020.1	N-acetylglucosamine-1-phosphate uridylyltransferase 2	--	--
Solyc02g069150.3.1	237.611	170.92	188.404	112.511	107.459	105.283	166.635	147.54	124.811	115.322	127.725	123.424	Vesicle-associated membrane protein (AHRD V3.3 *** A0A1U8H291_CAPAN)	ATVAMP726, VAMP726	AT1G04760.1	vesicle-associated membrane protein 726	--	--
Solyc02g069970.4.1	9.48419	4.77918	9.83566	1.00629	1.32308	0.790262	0.299515	0.359276	0.303483	0.123958	1.11345	0.103772	Receptor-like protein kinase (AHRD V3.3 *** A0A2K3PS49_TRIPR)	HERK2	AT1G30570.1	hercules receptor kinase 2	--	--
Solyc02g070470.1.1	118.472	74.6262	85.8966	37.0787	37.8649	44.5789	73.7267	61.7218	57.5839	44.2859	60.9748	44.7016	transmembrane protein (AHRD V3.3 *** AT2G34585.1)		AT2G34585.1	unknown protein; FUNCTIONS IN: molecular_function unknown; INVOLVED IN: biological_process unknown; LOCATED IN: plasma membrane, vacuole; EXPRESSED IN: 24 plant structures; EXPRESSED DURING: 15 growth stages; Has 43 Blast hits to 43 proteins in 9 species: Archae - 0; Bacteria - 0; Metazoa - 0; Fungi - 0; Plants - 43; Viruses - 0; Other Eukaryotes - 0 (source: NCBI BLink).	--	--
Solyc02g077590.1.1	320.303	212.321	498.254	16.5644	35.9461	29.6592	5.32471	8.68251	4.52816	5.23378	2.2976	9.96207	Homeobox-leucine zipper-like protein (AHRD V3.3 *-* Q3HRT1_PICGL)	ATHB52, HB52	AT5G53980.1	homeobox protein 52	TF	HB-other
Solyc02g077760.2.1	216.102	155.335	164.921	78.6681	79.5819	79.9718	118.489	71.3025	80.0394	40.4294	47.23	48.2777
Solyc02g077880.3.1	925.665	715.374	651.937	135.409	122.771	150.825	502.023	295.268	436.427	147.735	133.109	133.427	Auxin-repressed protein (AHRD V3.3 *** A9YSI8_TOBAC)		AT1G28330.4	dormancy-associated protein-like 1	--	--
Solyc02g078620.1.1	1.24707	0.876098	1.25743	0	0	0	0	0	0	0	0	0	Dof zinc finger protein DOF5.3 (AHRD V3.3 *** A0A2G3D6D4_CAPCH)	TMO6	AT5G60200.1	TARGET OF MONOPTEROS 6	TF	C2C2-Dof
Solyc02g080290.3.1	18.0504	11.5904	14.4588	4.57723	4.42174	3.55445	2.28985	3.35859	1.78476	1.75767	5.07479	2.19291	Beta-glucosidase 46 (AHRD V3.3 *** A0A1U8FUJ5_CAPAN)	BGLU47	AT4G21760.1	beta-glucosidase 47	--	--
Solyc02g080380.4.1	146.214	155.846	139.292	67.4039	52.3304	66.6157	67.5869	49.2464	51.9386	46.4713	44.1654	44.475	Derlin (AHRD V3.3 *-* A0A2U1QFF8_ARTAN)	DER2.1	AT4G21810.1	DERLIN-2.1	--	--
Solyc02g080510.1.1	387.889	375.059	357.39	130.355	123.298	146.939	184.628	150.479	139.321	98.7672	102.432	91.7601	Senescence regulator S40 (AHRD V3.3 *** A0A200Q815_9MAGN)		AT1G11700.1	Protein of unknown function, DUF584	--	--
Solyc02g081030.4.1	29.2053	35.1123	30.2405	17.381	18.2696	21.4204	12.1706	9.96131	10.5504	16.0222	13.5956	14.0092	ERD (Early-responsive to dehydration stress) family protein (AHRD V3.3 *-* A0A2U1NFB6_ARTAN)		AT4G22120.6	ERD (early-responsive to dehydration stress) family protein	--	--
Solyc02g081580.3.1	127.004	103.034	108.942	54.3988	48.4985	53.5873	54.7824	49.5801	47.7787	35.4975	40.7076	36.7987	LRAT domain-containing protein (AHRD V3.3 *** A0A1Q3B136_CEPFO)		AT3G02700.1	NC domain-containing protein-related	--	--
Solyc02g081890.5.1	12.0189	9.26421	12.4403	4.68536	3.6041	5.79804	4.86287	4.02047	1.89935	0.944442	4.82244	1.6867	Core-2/I-branching beta-16-N-acetylglucosaminyltransferase family protein (AHRD V3.11 *** tr|B6ST68|B6ST68_MAIZE)		AT1G71070.1	Core-2/I-branching beta-1,6-N-acetylglucosaminyltransferase family protein	--	--
Solyc02g082070.5.1	3.42104	2.13283	4.54062	0.437809	0.694194	0.476061	0.115991	0.101452	0.137116	0.149347	0.233566	0.112523	Cytochrome 71AV8 (AHRD V3.11 *** tr|A0A2G2XFJ0|A0A2G2XFJ0_CAPBA)	CYP71B34	AT3G26300.1	cytochrome P450, family 71, subfamily B, polypeptide 34	--	--
Solyc02g082140.3.1	130.875	94.2593	149.381	40.0919	34.9985	29.5793	19.5153	37.975	14.7982	27.1012	22.2754	37.6169	galactan beta-1,4-galactosyltransferase GALS3 (AHRD V3.3 *** A0A2I4EYQ4_9ROSI)		AT4G20170.1	Domain of unknown function (DUF23)	--	--
Solyc02g082210.4.1	12.2107	9.18341	10.0199	5.33611	5.72232	4.42142	2.41412	3.46017	1.86745	2.25606	2.87089	2.87077	transmembrane protein (AHRD V3.3 *** AT3G26950.1)		AT3G26950.1	unknown protein; Has 27 Blast hits to 27 proteins in 8 species: Archae - 0; Bacteria - 0; Metazoa - 0; Fungi - 0; Plants - 27; Viruses - 0; Other Eukaryotes - 0 (source: NCBI BLink).	--	--
Solyc02g082340.3.1	279.249	247.096	243.192	120.931	123.941	119.99	86.4962	73.7877	67.1587	50.842	55.6864	58.3407	RNA polymerase I-specific transcription initiation factor RRN3 (AHRD V3.3 *** A0A2I4H2G7_9ROSI)		AT2G34750.1	RNA polymerase I specific transcription initiation factor RRN3 protein	--	--
Solyc02g083310.3.1	19.0073	13.9797	13.6687	4.72841	6.04873	5.40698	5.45495	6.50366	4.93694	4.88416	4.89746	5.88271	Bifunctional nuclease 2 (AHRD V3.3 *** A0A1J3GME9_NOCCA)		AT5G66050.1	Wound-responsive family protein	--	--
Solyc02g084230.3.1	80.9003	55.1322	56.7179	25.5344	25.2241	26.7978	45.0086	34.4358	30.3033	21.2173	32.3083	26.3127	GAGA-binding transcriptional activator (AHRD V3.3 *** H1ZN87_SOLLC)	BPC6, BBR/BPC6, ATBPC6	AT5G42520.2	basic pentacysteine 6	TF	BBR-BPC
Solyc02g084630.3.1	82.7741	71.3619	69.7514	40.3785	35.2081	32.8853	26.1198	22.7223	16.5471	15.9975	23.2255	17.6231	TDR6 transcription factor	AP3, ATAP3	AT3G54340.1	K-box region and MADS-box transcription factor family protein	TF	MADS-MIKC
Solyc02g084860.1.1	68.7386	76.4131	63.2921	14.9079	5.41595	8.72013	0.472141	1.48666	2.03319	0.341953	5.59469	0.458026	BZIP transcription factor (AHRD V3.3 *** I6MK31_PRUPE)	ATB2, GBF6, AtbZIP11, BZIP11	AT4G34590.1	G-box binding factor 6	TF	bZIP
Solyc02g087760.3.1	54.3435	43.3243	40.9959	24.2827	23.4084	21.5071	19.2429	20.0753	14.6998	18.8067	21.4004	21.1221	SUN-like protein 7	IQD31	AT1G74690.1	IQ-domain 31	--	--
Solyc02g090810.4.1	24.0104	14.2998	16.202	6.53336	7.75383	7.62625	7.63703	7.80102	4.76729	8.82357	5.13317	6.41647	Calcium-binding protein CML19 (AHRD V3.3 *** A0A1U8FSU6_CAPAN)	ATCEN2, CEN1, CEN2	AT3G50360.1	centrin2	--	--
Solyc02g090930.3.1	75.2857	32.4135	47.2041	4.11998	4.36197	3.35762	0.0892446	0.718136	8.28914	0.143636	0.331769	0.317447	Lipase (AHRD V3.3 *** A0A200QYW4_9MAGN)		AT5G42930.1	alpha/beta-Hydrolases superfamily protein	--	--
Solyc02g091690.3.1	23.0823	17.6688	18.541	5.68872	3.42869	2.46888	0	0.0450974	0	0	0	0	bHLH transcription factor 081	bHLH093	AT5G65640.1	beta HLH protein 93	TF	bHLH
Solyc02g094390.3.1	37.9737	29.1212	33.0051	14.4153	13.242	12.2472	4.31599	6.09207	2.38262	9.51423	10.1525	11.4347	S-acyltransferase (AHRD V3.3 *** A0A1U8FK29_CAPAN)		AT3G26935.1	DHHC-type zinc finger family protein	--	--
Solyc03g005100.3.1	19.9394	16.6245	17.3807	8.76134	9.17633	8.41581	6.01292	7.41625	3.59378	6.79662	7.39097	8.11804	alpha/beta-Hydrolases superfamily protein (AHRD V3.3 *** AT3G27320.1)		AT3G27320.1	alpha/beta-Hydrolases superfamily protein	--	--
Solyc03g006070.3.1	86.501	71.3128	81.6762	54.1324	43.6466	40.4393	55.6293	57.7775	45.2666	38.1773	44.8756	44.3484	SHAGGY-like kinase (AHRD V3.3 *** N0A047_WHEAT)	BIN2, DWF12, UCU1, ATSK21, SK21	AT4G18710.1	Protein kinase superfamily protein	--	--
Solyc03g025230.3.1	12.7007	8.09608	10.4778	4.39252	4.13965	3.63936	0.916882	1.03832	0.537859	1.25822	1.30062	1.10013	Protein DETOXIFICATION (AHRD V3.3 *** Q6V7U8_SOLLC)	ATDTX35, FFT, DTX35	AT4G25640.1	detoxifying efflux carrier 35	--	--
Solyc03g025600.3.1	69.945	56.6837	71.8503	26.8343	26.9283	25.7898	29.1781	26.5946	18.629	26.435	28.7398	30.2249	Pectin acetylesterase (AHRD V3.3 *** K4BF33_SOLLC)		AT5G23870.2	Pectinacetylesterase family protein	--	--
Solyc03g025850.3.1	197.568	155.462	143.827	65.7677	58.9932	66.3157	99.8183	97.0692	88.0954	93.9159	85.3324	97.9288	remorin 1		AT3G48940.1	Remorin family protein	--	--
Solyc03g031840.4.1	125.95	94.0358	97.7113	30.5215	28.8256	30.1959	1.32561	2.27253	1.38795	2.73092	3.16213	2.70056	Expansin (AHRD V3.11 *** tr|Q9ZP33|Q9ZP33_SOLLC)	ATEXPA13, EXP13, ATEXP13, ATHEXP ALPHA 1.22, EXPA13	AT3G03220.1	expansin A13	--	--
Solyc03g032040.3.1	19.543	14.3668	16.5794	6.1076	7.47435	3.37508	0.497408	2.13882	1.47948	0.061979	0.38772	0.373578	Tonoplast monosaccharide transporter 1	TMT2	AT4G35300.4	tonoplast monosaccharide transporter2	--	--
Solyc03g033560.3.1	98.1545	83.1587	77.959	48.9082	46.1118	49.1123	66.662	59.0796	50.7911	46.5914	41.3137	47.1425	Zinc finger (Ran-binding) family protein (AHRD V3.3 *** A0A2U1KRR8_ARTAN)		AT2G17975.1	zinc finger (Ran-binding) family protein	--	--
Solyc03g044790.3.1	28.7559	21.3514	28.7992	6.26882	10.2861	6.28242	2.73914	4.397	4.73455	1.14104	4.64216	2.34463	methylesterase AY455313	ATMES3, MES3	AT2G23610.1	methyl esterase 3	--	--
Solyc03g078730.3.1	22.8844	19.894	13.3214	14.9079	11.4682	15.1484	1.8291	4.38811	2.38285	11.4811	9.10676	9.88602	Glycosyltransferase (AHRD V3.3 *-* A0A2U1NU39_ARTAN)		AT3G11340.1	UDP-Glycosyltransferase superfamily protein	--	--
Solyc03g083070.3.1	66.6112	46.6982	46.0355	27.5006	29.3587	26.8077	26.6451	26.7416	25.2246	16.6529	21.5099	20.8172	Vesicle-associated membrane protein (AHRD V3.3 *-* A0A1Y1IL63_KLENI)		AT4G27840.1	SNARE-like superfamily protein	--	--
Solyc03g083610.4.1	51.4763	40.0709	36.4232	11.189	10.9408	12.3118	16.8943	15.7618	15.962	11.836	9.33864	12.9971	UMP-CMP kinase (AHRD V3.3 *** A0A2G2ZYL4_CAPAN),Pfam:PF00406		AT4G25280.1	P-loop containing nucleoside triphosphate hydrolases superfamily protein	--	--
Solyc03g093200.3.1	41.2732	35.5182	35.5292	21.0484	21.6391	21.439	19.3317	18.6503	13.6968	18.949	18.8784	20.0228	Cell number regulator 6 (AHRD V3.3 *** A0A2G2X665_CAPBA)		AT5G51400.1	PLAC8 family protein	--	--
Solyc03g096220.3.1	35.7557	26.9644	28.1711	12.8422	12.4834	15.9196	14.4864	11.516	10.5962	9.68487	10.1971	12.2239	tRNA-splicing endonuclease subunit (AHRD V3.3 *-* F4J8D6_ARATH)		AT3G57360.1	unknown protein; BEST Arabidopsis thaliana protein match is: unknown protein (TAIR:AT3G02370.2); Has 122 Blast hits to 122 proteins in 54 species: Archae - 0; Bacteria - 0; Metazoa - 74; Fungi - 4; Plants - 41; Viruses - 0; Other Eukaryotes - 3 (source: NCBI BLink).	--	--
Solyc03g111310.3.1	142.576	131.754	133.902	46.7604	49.8659	53.7258	102.137	82.0157	80.4231	60.9615	56.3541	64.0461	Snf1-related protein kinase regulatory subunit gamma.1	KING1	AT3G48530.1	SNF1-related protein kinase regulatory subunit gamma 1	--	--
Solyc03g113130.3.1	8.40527	5.38464	8.02708	2.17904	2.82261	1.6832	0.820214	1.29133	0.540202	0.435635	2.0963	0.636554	plant cysteine oxidase 2-like (AHRD V3.3 *** A0A2G3A1M0_CAPAN)		AT5G39890.1	Protein of unknown function (DUF1637)	--	--
Solyc03g114030.3.1	128.917	103.22	123.017	76.4583	73.2835	66.7256	67.5527	66.0756	60.5759	74.2455	67.5126	78.9386	PermeaseI-like protein		AT5G62890.3	Xanthine/uracil permease family protein	--	--
Solyc03g114830.3.1	134.41	119.364	113.64	49.1611	54.7621	47.7203	74.984	74.9325	87.7863	31.3921	38.0461	34.2735	FRUITFULL-like MADS-box 2	AGL8, FUL	AT5G60910.1	AGAMOUS-like 8	TF	MADS-MIKC
Solyc03g115120.1.1	9.57	6.61037	7.76973	3.19742	2.51732	3.06029	0.412966	0.385283	0.232465	0.753275	1.02347	0.400619	DNAJ protein JJ.1		AT1G74250.1	DNAJ heat shock N-terminal domain-containing protein	TF	C2H2
Solyc03g117530.1.1	34.8327	28.5328	23.3976	11.9067	14.0858	15.9385	7.23015	7.35153	9.38636	7.80022	8.45196	7.56197	Checkpoint protein (AHRD V3.3 *** A0A1U8G4P4_CAPAN)		AT1G52530.1	CONTAINS InterPro DOMAIN/s: Hus1-like protein (InterPro:IPR007150); Has 129 Blast hits to 128 proteins in 49 species: Archae - 0; Bacteria - 0; Metazoa - 57; Fungi - 10; Plants - 47; Viruses - 0; Other Eukaryotes - 15 (source: NCBI BLink).	--	--
Solyc03g119400.3.1	39.099	39.9165	35.7553	23.499	20.192	23.1003	25.3132	24.265	20.5687	32.3552	26.5499	30.044	DUF639 domain-containing protein (AHRD V3.3 *** A0A1Q3DCR6_CEPFO)		AT1G48840.1	Plant protein of unknown function (DUF639)	--	--
Solyc03g119520.5.1	78.0514	60.9995	60.2363	35.3714	38.4006	32.9099	20.74	22.0574	17.4814	18.0786	18.5078	16.8705	BnaC05g48200D protein (AHRD V3.11 *** tr|A0A078HZC2|A0A078HZC2_BRANA)		AT5G16110.1	unknown protein; FUNCTIONS IN: molecular_function unknown; INVOLVED IN: biological_process unknown; LOCATED IN: chloroplast; EXPRESSED IN: 24 plant structures; EXPRESSED DURING: 15 growth stages; BEST Arabidopsis thaliana protein match is: unknown protein (TAIR:AT3G02555.1); Has 133 Blast hits to 133 proteins in 18 species: Archae - 0; Bacteria - 0; Metazoa - 0; Fungi - 0; Plants - 133; Viruses -…	--	--
Solyc03g120310.3.1	42.4578	43.4794	41.4452	26.1407	22.1533	23.7042	19.7633	19.7127	18.5237	17.1714	14.5017	16.2109	UDP-Glycosyltransferase superfamily protein (AHRD V3.3 *-* A0A2U1N689_ARTAN)		AT1G52420.1	UDP-Glycosyltransferase superfamily protein	--	--
Solyc03g120880.4.1	46.9978	36.8698	37.4093	22.8188	24.1694	22.898	27.587	23.4777	19.1044	18.2075	14.7204	16.6374	Nuclear pore complex protein NUP35 (AHRD V3.3 *** A0A2G3A3R5_CAPAN)		AT3G16310.1	mitotic phosphoprotein N' end (MPPN) family protein	--	--
Solyc03g120910.4.1	14.3597	12.4722	10.4969	3.90425	3.45346	3.83792	4.15771	3.76364	3.27314	5.38818	2.19779	3.97343	Homeobox leucine-zipper protein (AHRD V3.3 *** Q76CL1_ZINVI)	ATHB-15, ATHB15, CNA, ICU4	AT1G52150.1	Homeobox-leucine zipper family protein / lipid-binding START domain-containing protein	TF	HB-HD-ZIP
Solyc03g121270.3.1	90.9166	81.3928	69.4246	47.5239	51.4536	49.2329	43.3682	38.7081	39.0569	49.0658	43.5422	42.8225	IAA-amino acid hydrolase ILR1-like protein (AHRD V3.3 *** A0A2U1PZX6_ARTAN)	IAR3, JR3	AT1G51760.1	peptidase M20/M25/M40 family protein	--	--
Solyc03g121600.4.1	3.80523	1.99826	4.36304	2.64315	1.20113	0.568356	0	0.0758322	0	0.41862	0.447649	0.607443	Glucose-methanol-choline (GMC) oxidoreductase family protein (AHRD V3.3 *** A0A2U1MMK8_ARTAN)	HTH, EDA17	AT1G72970.1	Glucose-methanol-choline (GMC) oxidoreductase family protein	--	--
Solyc03g121920.3.1	70.1472	54.585	57.4185	28.4361	35.2286	28.1309	14.7906	14.9043	12.6788	12.8982	18.0059	17.0217	Mitochondrial carrier protein (AHRD V3.3 *** A0A200QEN9_9MAGN)		AT1G72820.1	Mitochondrial substrate carrier family protein	--	--
Solyc03g122250.3.1	35.3161	28.1049	29.7916	13.7003	9.28704	8.39441	0.85392	2.39967	0.781501	0.558609	1.99684	1.63006	Transmembrane receptor (AHRD V3.3 *** A0A200Q182_9MAGN)		AT1G72480.1	Lung seven transmembrane receptor family protein	--	--
Solyc03g123790.4.1	58.5607	46.3841	36.0711	17.2791	18.3421	17.4352	13.462	16.3693	13.6137	11.7789	13.1724	14.9252	Vacuolar cation/proton exchanger (AHRD V3.3 *** K4DFQ6_SOLLC)	ATCAX5, CAX5	AT1G55730.2	cation exchanger 5	--	--
Solyc03g123920.3.1	40.1962	42.4008	38.416	22.5716	21.8933	19.9055	22.2884	21.4615	15.9836	20.3748	19.7668	20.578	Ubiquitin-specific protease family C19 protein (AHRD V3.3 *** A0A2K3NKS0_TRIPR)		AT1G16860.1	Ubiquitin-specific protease family C19-related protein	--	--
Solyc03g160280.1.1	3.70397	2.86493	3.40371	1.66486	1.75773	1.68375	1.94864	1.78105	1.162	0.675275	1.54241	0.931626	Mitogen activated protein kinase kinase (AHRD V3.11 *** tr|H8XXA4|H8XXA4_NICAT)	ATMKK6, ANQ1, MKK6	AT5G56580.1	MAP kinase kinase 6	--	--
Solyc04g005340.2.1	250.402	208.192	215.088	136.463	121.388	127.904	90.5945	97.7717	74.0208	74.2866	93.401	94.941	Alpha-1,4-glucan-protein synthase [udp-forming].1	RGP1, ATRGP1	AT3G02230.1	reversibly glycosylated polypeptide 1	--	--
Solyc04g005450.3.1	49.5784	61.6275	49.2084	28.8672	28.1782	33.0473	20.034	19.0482	22.5318	16.2994	17.8037	14.2367	Purple acid phosphatase (AHRD V3.3 *** A0A2G3CFK1_CAPCH)		AT1G13900.1	Purple acid phosphatases superfamily protein	--	--
Solyc04g006970.4.1	109.506	135.411	79.4479	26.9143	27.9891	29.8053	0.55674	0.715825	1.26926	1.22312	0.776136	1.28273	Phosphoenolpyruvate carboxylase (AHRD V3.3 *** A6YM33_RICCO)	ATPPC4, PPC4	AT1G68750.1	phosphoenolpyruvate carboxylase 4	--	--
Solyc04g007460.5.1	60.5117	57.8027	53.1514	34.3742	30.4393	31.6301	26.5793	24.8672	19.0261	21.6581	22.9284	24.396	Phox/Bem1p (AHRD V3.11 *** tr|A0A200QUY9|A0A200QUY9_9MAGN)		AT2G01190.1	Octicosapeptide/Phox/Bem1p family protein	--	--
Solyc04g007600.4.1	25.7758	21.054	25.0345	11.3364	13.6102	12.0618	12.8888	10.6637	7.9974	7.54087	10.0667	8.91943	RING/FYVE/PHD zinc finger superfamily protein (AHRD V3.3 *-* A0A2U1L203_ARTAN)		AT2G01275.2	RING/FYVE/PHD zinc finger superfamily protein	--	--
Solyc04g007650.4.1	7.61151	4.81096	6.38358	1.97832	2.87886	1.79108	3.48121	1.68638	4.79355	1.13016	0.930976	1.01025	1-phosphatidylinositol-3-phosphate 5-kinase-like protein (AHRD V3.3 *** A0A2K3P1Y5_TRIPR)	FAB1C	AT1G71010.1	FORMS APLOID AND BINUCLEATE CELLS 1C	--	--
Solyc04g008020.3.1	93.4888	98.9006	92.4293	45.2896	44.1577	53.8416	67.4464	58.3046	51.1251	46.6782	41.4288	43.4099	RING/U-box superfamily protein (AHRD V3.3 *** Q93YQ5_ARATH)		AT1G68070.1	Zinc finger, C3HC4 type (RING finger) family protein	--	--
Solyc04g008110.3.1	31.6365	32.3077	29.6023	16.8615	15.128	16.4107	16.4007	12.8286	13.7727	16.7417	12.4562	13.1205	Histidine kinase 4 (AHRD V3.3 *** A0A2G3CFA2_CAPCH)	WOL, CRE1, WOL1, AHK4, ATCRE1	AT2G01830.2	CHASE domain containing histidine kinase protein	TR	Others
Solyc04g008980.3.1	52.4255	40.2792	36.7335	19.9395	18.8893	21.0143	33.4372	25.8827	24.1722	22.6959	20.528	19.8368	F-box/LRR-repeat protein 4 (AHRD V3.3 *** A0A1J3F2P7_NOCCA)		AT5G23340.1	RNI-like superfamily protein	--	--
Solyc04g009740.4.1	41.3976	37.5556	32.7415	13.8142	12.4563	13.2404	10.6146	9.63361	3.81704	7.53697	8.49162	7.22825	Exocyst subunit Exo70 family protein (AHRD V3.3 *** A0A2G3CEA8_CAPCH)	ATEXO70A1, EXO70A1	AT5G03540.1	exocyst subunit exo70 family protein A1	--	--
Solyc04g010285.2.1	0.608647	0.921987	0.920555	0	0	0.0384275	0	0	0	0	0	0	Plant protein 1589 of Uncharacterized protein function (AHRD V3.11 *** tr|A0A061FM19|A0A061FM19_THECC)		AT3G55240.1	Plant protein 1589 of unknown function	--	--
Solyc04g049920.4.1	35.242	27.7077	48.3178	2.51001	5.33065	3.49436	0.0523932	0.384939	0.21235	0	0.389546	0.203308	RNA-binding (RRM/RBD/RNP motifs) family protein (AHRD V3.3 *** A0A2U1QNE1_ARTAN)		AT3G54770.1	RNA-binding (RRM/RBD/RNP motifs) family protein	--	--
Solyc04g053080.5.1	108.251	93.2667	99.013	32.8091	35.7244	39.0838	95.8626	69.5366	58.8765	30.0818	29.6976	30.4577	Cysteine proteinases superfamily protein (AHRD V3.11 *** tr|Q9LYC7|Q9LYC7_ARATH)		AT3G62940.3	Cysteine proteinases superfamily protein	--	--
Solyc04g054700.3.1	29.2445	29.3671	27.6859	18.3703	17.8425	18.3005	28.0942	22.8465	21.053	15.9159	17.0357	15.13	General transcription factor IIH subunit (AHRD V3.3 *** A0A2G2XQE2_CAPBA)	ATGTF2H2, GTF2H2	AT1G05055.1	general transcription factor II H2	--	--
Solyc04g054810.3.1	718.421	653.587	672.631	533.165	427.624	449.423	345.621	588.456	332.278	263.923	292.422	326.954	Pollen Ole e.1	SAH7	AT4G08685.1	Pollen Ole e 1 allergen and extensin family protein	--	--
Solyc04g054915.1.1	22.585	16.241	22.0676	8.63447	8.80639	8.66149	6.89252	8.77869	4.08044	7.0299	8.49305	5.63465
Solyc04g063245.1.1	20.5356	16.1538	9.8011	2.06101	1.56362	1.48705	0	0.0620869	0	0	0	0.0286926	Cytochrome (AHRD V3.3 *** A0A1U8F0H8_CAPAN)	CYP71B37	AT3G26330.1	cytochrome P450, family 71, subfamily B, polypeptide 37	--	--
Solyc04g064620.4.1	48.7336	46.4936	29.3357	19.1233	13.5231	11.4711	4.60338	1.96452	2.97289	21.3965	19.746	20.2677	Bidirectional sugar transporter SWEET (AHRD V3.3 *** M1CBD4_SOLTU)	SWEET1, AtSWEET1	AT1G21460.1	Nodulin MtN3 family protein	--	--
Solyc04g072850.5.1	35.7502	29.0153	21.0693	8.89691	5.99697	9.23672	0.0161616	0.050889	0.0491271	0.0156069	0.0901217	0.109749	Beta-D-xylosidase (AHRD V3.11 *** tr|H1AC33|H1AC33_SOLLC)		AT1G78060.1	Glycosyl hydrolase family protein	--	--
Solyc04g074860.4.1	9.4106	12.0185	10.3097	5.59048	5.21155	6.06847	4.03125	4.95489	3.06349	4.25145	4.70786	5.09424	Protein DETOXIFICATION (AHRD V3.3 *** A0A1Q3CSX6_CEPFO)		AT5G65380.1	MATE efflux family protein	--	--
Solyc04g077220.3.1	14.9406	20.2182	11.0188	5.18895	6.69676	6.16103	10.5433	4.76388	4.74267	9.35963	9.05175	7.43027	Homeobox-leucine zipper protein HAT22 (AHRD V3.3 *** A0A2G3CPE7_CAPCH)	HAT22	AT4G37790.1	Homeobox-leucine zipper protein family	TF	HB-HD-ZIP
Solyc04g078520.3.1	12.7752	9.41542	10.8646	1.77401	1.28308	0.843239	0	0.375027	0	0	0.0332077	0.0346627	Transcription factor MYC/MYB domain-containing protein (AHRD V3.3 *** A0A2U1MUV3_ARTAN)		AT1G60060.1	Serine/threonine-protein kinase WNK (With No Lysine)-related	--	--
Solyc04g078800.3.1	3.9467	2.48339	2.96931	0.585774	0.804968	0.724536	0.168125	0.141169	0.0340705	0.097413	0.156252	0.0326197	Lipase (AHRD V3.3 *** A0A200QYW4_9MAGN)		AT5G42930.1	alpha/beta-Hydrolases superfamily protein	--	--
Solyc04g079410.3.1	23.7502	22.1398	26.2502	13.2923	12.2364	12.6303	14.2486	14.8224	8.50008	11.2763	11.9494	13.659	Protein OSB1, mitochondrial (AHRD V3.3 *** A0A1J3HEF5_NOCCA)	OSB1	AT1G47720.1	Primosome PriB/single-strand DNA-binding	--	--
Solyc04g079430.4.1	100.784	86.3645	103.946	57.7928	52.9457	47.8902	51.6344	62.0055	28.9167	35.792	38.0502	50.7916	Nucleobase-ascorbate transporter 3 (AHRD V3.3 *** A0A2G3CQ85_CAPCH)	PDE135	AT2G26510.1	Xanthine/uracil permease family protein	--	--
Solyc04g079860.1.1	6.28895	4.67257	8.65121	2.81691	0.74442	0.714707	1.14433	1.72327	0.302475	0.672641	1.47967	0.820519	Hexosyltransferase (AHRD V3.3 *** A0A2G2ZRY0_CAPAN)	GATL2	AT3G50760.1	galacturonosyltransferase-like 2	--	--
Solyc04g080170.3.1	9.89298	10.9909	4.93652	3.10537	3.05879	3.38949	4.31306	3.89892	3.5871	3.57519	4.19384	2.89019	Protein kinase domain (AHRD V3.3 *** A0A200R7I6_9MAGN)		AT1G45160.2	Protein kinase superfamily protein	--	--
Solyc04g081210.4.1	80.7738	83.0304	68.5915	29.2939	25.0075	30.3107	27.5118	25.0847	20.5395	20.0372	17.4138	20.417	SUN-like protein 14	iqd32	AT1G19870.1	IQ-domain 32	--	--
Solyc04g081300.4.1	72.918	65.8391	56.5601	23.3856	13.4143	13.5005	0.242309	0.712109	0.220968	0.304192	0.585514	0.681689	Endoglucanase (AHRD V3.3 *** A0A2G3CQE2_CAPCH)	AtGH9B5, GH9B5	AT1G19940.1	glycosyl hydrolase 9B5	--	--
Solyc04g081440.3.1	322.161	255.414	225.515	138.747	143.073	140.054	116.401	92.3564	88.6706	69.6166	101.171	76.6205	beta-fructofuranosidase		AT4G34860.2	Plant neutral invertase family protein	--	--
Solyc04g081490.3.1	642.739	469.729	491.86	139.579	139.024	131.486	2.12119	14.7006	7.61736	2.25926	6.26209	6.29438	beta-tubulin	TUB1	AT1G75780.1	tubulin beta-1 chain	--	--
Solyc04g081550.3.1	134.483	110.999	113.158	37.092	45.6242	28.4563	4.34375	7.24787	5.11604	2.04356	6.17627	5.00625	Thaumatin-like protein.1		AT1G75800.1	Pathogenesis-related thaumatin superfamily protein	--	--
Solyc04g082210.3.1	21.7105	16.9808	15.5585	8.04573	8.80335	9.01731	10.5832	11.579	9.47299	8.05321	10.4267	8.05382	NADH-ubiquinone oxidoreductase chain (AHRD V3.3 *** AT1G76185.1)		AT1G20460.1	unknown protein; BEST Arabidopsis thaliana protein match is: unknown protein (TAIR:AT1G76185.1); Has 37 Blast hits to 37 proteins in 11 species: Archae - 0; Bacteria - 0; Metazoa - 0; Fungi - 0; Plants - 37; Viruses - 0; Other Eukaryotes - 0 (source: NCBI BLink).	--	--
Solyc05g005720.4.1	12.3321	17.0156	15.4762	5.79028	6.25092	7.10507	6.35326	8.37625	6.10415	3.52733	2.39723	4.23203	Potassium transporter (AHRD V3.3 *** A0A2G2VMI2_CAPBA)		AT1G60160.1	Potassium transporter family protein	--	--
Solyc05g005770.3.1	17.5853	16.745	15.562	9.02226	9.19101	8.54161	10.0085	9.37097	7.0827	7.05702	9.27222	9.03121	NHL domain-containing protein (AHRD V3.3 *** F4I7N5_ARATH)		AT1G23890.2	NHL domain-containing protein	--	--
Solyc05g005940.3.1	20.9581	14.5729	14.6569	2.76973	2.77114	1.73439	0.0167358	0	0.0169575	0	0	0	Protein NRT1/ PTR FAMILY 1.2 (AHRD V3.3 *** A0A1J3DU78_NOCCA)		AT1G52190.1	Major facilitator superfamily protein	--	--
Solyc05g006820.4.1	24.9649	20.918	21.0227	11.5501	9.92006	12.9874	14.2773	16.5668	11.5273	10.004	10.8533	10.8903	DnaJ protein like (AHRD V3.3 *** A0A2I0WJV4_9ASPA)		AT1G59725.1	DNAJ heat shock family protein	--	--
Solyc05g006880.1.1	193.517	146.452	152.936	83.3698	74.4603	76.4595	69.9087	62.597	50.5583	53.6516	66.0731	58.7507
Solyc05g007180.3.1	52.6164	29.4376	36.8606	10.6265	10.1586	4.82575	0.247533	0.445384	0.143321	0.136593	1.80755	0.274437	jasmonic acid 1	ATHB13	AT1G69780.1	Homeobox-leucine zipper protein family	TF	HB-HD-ZIP
Solyc05g008230.3.1	126.409	101.371	91.8425	29.2854	27.6028	25.0401	53.6193	43.6842	33.9432	18.3903	15.5668	16.9383	RING-type E3 ubiquitin transferase (AHRD V3.3 *** A0A2G3B5V3_CAPCH)		AT1G71020.1	ARM repeat superfamily protein	--	--
Solyc05g008240.2.1	39.9956	19.0938	14.848	0	0	0	0	0	0	0	0	0
Solyc05g008440.3.1	160.178	123.948	122.814	51.2996	53.8981	50.3497	79.2673	56.6593	58.8367	30.1594	40.6072	30.5483	histidine-rich glycoprotein (AHRD V3.3 *** XP_004238870.1)		AT2G01100.3	unknown protein; Has 35333 Blast hits to 34131 proteins in 2444 species: Archae - 798; Bacteria - 22429; Metazoa - 974; Fungi - 991; Plants - 531; Viruses - 0; Other Eukaryotes - 9610 (source: NCBI BLink).	--	--
Solyc05g008780.4.1	41.5994	50.1141	41.6298	21.013	14.9964	16.6698	10.0421	10.5602	7.92373	9.56739	11.0761	10.1058	Calponin-like domain protein (AHRD V3.3 *-* F4HWC3_ARATH)		AT1G20970.1	FUNCTIONS IN: molecular_function unknown; INVOLVED IN: biological_process unknown; LOCATED IN: plasma membrane, vacuole; EXPRESSED IN: guard cell, cultured cell; BEST Arabidopsis thaliana protein match is: proton pump interactor 1 (TAIR:AT4G27500.1); Has 30201 Blast hits to 17322 proteins in 780 species: Archae - 12; Bacteria - 1396; Metazoa - 17338; Fungi - 3422; Plants - 5037; Viruses - 0; Othe…	--	--
Solyc05g008810.4.1	98.4537	62.3495	67.9284	22.6905	21.9837	20.3321	22.2378	22.5485	18.7099	16.2977	23.2508	18.8378	Lipid phosphate phosphatase (AHRD V3.3 *** A0A2R6PGX1_ACTCH)	LPP3, ATLPP3	AT3G02600.2	lipid phosphate phosphatase 3	--	--
Solyc05g008820.4.1	24.216	19.1217	23.2732	9.51089	10.6322	11.7817	10.4857	8.54986	10.7564	3.47292	10.2687	6.179	Lipid phosphate phosphatase (AHRD V3.3 *** A0A2P5ENE9_TREOI)	LPP3, ATLPP3	AT3G02600.5	lipid phosphate phosphatase 3	--	--
Solyc05g008830.3.1	85.4056	69.4428	69.6314	43.2299	40.3449	41.7686	42.0316	42.9308	35.0651	33.6705	32.7277	32.7927	Octicosapeptide/Phox/Bem1p family protein (AHRD V3.3 *-* A0A2K3L5A6_TRIPR)		AT2G01190.1	Octicosapeptide/Phox/Bem1p family protein	--	--
Solyc05g009350.4.1	18.9548	17.5677	16.6291	8.58081	8.79892	7.71132	12.3322	10.0656	7.26213	9.1909	6.27	8.68409	Zinc finger transcription factor 37	emb1789	AT5G56930.1	CCCH-type zinc finger family protein	TF	C3H
Solyc05g009950.3.1	28.1413	17.9738	17.8989	4.7196	2.98546	3.33578	0.103207	0.162487	0	0.298994	0	0.0500606	Cytochrome b5.1		AT1G26100.1	Cytochrome b561/ferric reductase transmembrane protein family	--	--
Solyc05g009990.4.1	2.45539	2.20413	1.52356	0.283447	0.626	0.381596	0.0464874	0.0243963	0.0471033	0	0	0	Leucine-rich repeat (AHRD V3.3 *** A0A200R8J0_9MAGN)		AT1G68780.1	RNI-like superfamily protein	--	--
Solyc05g011980.4.1	72.6195	58.7777	64.1983	21.8707	24.9863	28.8088	18.2232	12.9589	8.36019	8.77021	9.54389	6.5646
Solyc05g013300.1.1	32.2888	30.5848	26.1611	12.4233	13.4363	14.9597	13.4174	12.6412	8.88504	9.13107	9.22968	10.454	Pseudomonas syringae pv tomato resis.	HERK1	AT3G46290.1	hercules receptor kinase 1	--	--
Solyc05g014000.5.1	247.246	190.721	130.865	34.7662	21.112	19.5722	0.0653249	0.102846	0.132381	0.315415	0.303559	0.506976	Pectate lyase (AHRD V3.11 *** tr|A0A2G3B8Z4|A0A2G3B8Z4_CAPCH)		AT1G67750.1	Pectate lyase family protein	--	--
Solyc05g014110.3.1	47.1116	47.672	45.6048	25.8354	21.2144	24.5503	17.9839	22.7055	17.4299	15.2022	15.3574	18.0531	Alpha/beta-Hydrolases superfamily protein (AHRD V3.3 *** A0A2U1Q7Z2_ARTAN)		AT3G47560.1	alpha/beta-Hydrolases superfamily protein	--	--
Solyc05g014260.3.1	6.98171	8.64028	7.34691	3.08609	2.69263	3.57767	1.46219	1.12151	1.65251	1.14047	1.54187	0.84563	Two-component response regulator (AHRD V3.3 *** A0A2G3B918_CAPCH)	ARR11	AT1G67710.1	response regulator 11	TF	GARP-ARR-B
Solyc05g023740.3.1	49.7832	50.0588	46.0836	28.7146	28.3761	28.8747	34.6951	28.7753	28.4007	26.246	27.9033	25.6222	Arabidopsis mei2-like protein	AML1, ML1	AT5G61960.2	MEI2-like protein 1	--	--
Solyc05g041870.2.1	41.6081	38.2141	40.4672	22.678	18.55	22.898	21.8626	27.6122	22.7957	23.0396	21.0775	24.4652	Cytochrome b5.1		AT5G48750.1	Cytochrome b561/ferric reductase transmembrane with DOMON related domain	--	--
Solyc05g042030.3.1	66.4973	57.9822	59.9228	25.981	29.4471	28.9449	35.4694	26.9916	27.7411	24.4115	25.9327	22.1474	Bromo adjacent homology (BAH) domain-containing protein (AHRD V3.3 *** A0A2U1KLP9_ARTAN)	EBS	AT4G22140.2	PHD finger family protein / bromo-adjacent homology (BAH) domain-containing protein	TR	PHD
Solyc05g050840.3.1	11.2409	9.94332	9.4039	3.93148	3.83743	3.23254	0.878476	1.33536	0.798033	1.34562	1.18243	1.20485
Solyc05g051030.3.1	123.121	121.723	113.399	53.6105	54.8744	62.1262	52.8124	45.7727	40.2016	40.6969	49.5167	44.1824	Protein cornichon-like protein 4 (AHRD V3.3 *** A0A2G2WSR4_CAPBA)		AT1G12390.1	Cornichon family protein	--	--
Solyc05g051050.3.1	18.1336	17.3114	16.7291	7.9287	8.78755	8.28823	17.0826	12.0897	11.1519	8.46025	9.11749	8.0492	Shaggy-related protein kinase theta (AHRD V3.3 *** A0A1U8GW94_CAPAN)	ATSK32, ASKTHETA, SK32	AT4G00720.1	shaggy-like protein kinase 32	--	--
Solyc05g051570.3.1	66.7878	48.0694	55.1668	27.0099	27.8696	27.8695	37.7418	35.9597	32.7191	15.9675	27.4568	20.6617	Rab family GTPase (AHRD V3.3 *** A0A1Y1IFP9_KLENI)	AtRABH1e, RABH1e	AT5G10260.1	RAB GTPase homolog H1E	--	--
Solyc05g052500.5.1	18.953	16.1507	15.9567	8.40593	6.10891	5.81853	2.55696	2.81361	2.27743	2.17051	3.1238	2.92061	S-adenosyl-L-methionine-dependent methyltransferases superfamily protein (AHRD V3.11 *** tr|A0A1I9LPV2|A0A1I9LPV2_ARATH)		AT2G40280.1	S-adenosyl-L-methionine-dependent methyltransferases superfamily protein	--	--
Solyc05g053400.3.1	15.4131	14.6828	10.294	4.29226	5.17866	4.4242	2.63987	4.38705	3.29897	2.93166	3.59838	3.07313	Glycosyltransferase (AHRD V3.3 *** A0A0A1WC49_NICAT)	UGT72E1	AT3G50740.1	UDP-glucosyl transferase 72E1	--	--
Solyc05g053410.5.1	67.7549	66.5899	57.1734	10.6307	10.9259	12.1075	32.6888	28.5936	28.4115	17.8386	15.9369	18.1702	Phytochrome (AHRD V3.11 *** tr|A0A2G2ZJJ4|A0A2G2ZJJ4_CAPAN)	PHYB, HY3, OOP1	AT2G18790.1	phytochrome B	--	--
Solyc05g054750.3.1	46.5008	41.9338	66.3159	0.274379	0.785523	0.404019	0.945007	1.57046	0.0797939	0	0	0	Plant protein 1589 of Uncharacterized protein function (AHRD V3.3 *** A0A061FM19_THECC)		AT3G55240.1	Plant protein 1589 of unknown function	--	--
Solyc05g055040.3.1	24.2426	16.1405	21.5775	9.32917	9.42218	7.58082	7.51214	5.46461	5.55175	6.99097	7.69594	8.87495	Hexosyltransferase (AHRD V3.3 *** A0A2G2WUC9_CAPBA)	PGSIP6	AT5G18480.1	plant glycogenin-like starch initiation protein 6	--	--
Solyc05g055160.3.1	1367.02	1444.95	1207.35	517.554	437.43	529.076	998.253	609.467	712.818	288.509	335.209	292.31	DnaJ protein (AHRD V3.3 *** Q43177_SOLTU)	ATJ2, J2	AT5G22060.1	DNAJ homologue 2	--	--
Solyc05g055420.4.1	9.25189	8.62584	8.09603	4.52658	4.94639	4.33715	4.55631	4.93589	3.61547	3.67545	5.39097	4.02956	Glycosyltransferase family protein 64 protein C5 (AHRD V3.3 *** A0A1U8GRM7_CAPAN)		AT5G04500.1	glycosyltransferase family protein 47	--	--
Solyc05g056110.3.1	43.2074	32.9245	32.4456	16.1941	15.1975	16.6661	20.6053	20.359	17.3419	18.4074	17.0293	18.5894	mRNA-decapping enzyme subunit 2 (AHRD V3.3 *** A0A1U8GRY6_CAPAN)	DCP2, TDT, ATDCP2	AT5G13570.1	decapping 2	--	--
Solyc05g056220.3.1	36.6028	39.3467	37.836	22.1782	21.909	21.4479	33.9672	21.9108	23.3998	18.5559	17.7572	17.3471	N6-adenosine-methyltransferase subunit METTL14 (AHRD V3.3 *** A0A2G2ZKU5_CAPAN)	EMB1691	AT4G09980.1	Methyltransferase MT-A70 family protein	--	--
Solyc05g056540.4.1	92.3035	69.431	53.4174	33.2303	30.9246	29.1784	41.2351	31.0012	31.8777	31.6495	37.727	31.7056	Alcohol dehydrogenase-like protein (AHRD V3.3 *** Q8LDF7_ARATH)		AT5G63620.1	GroES-like zinc-binding alcohol dehydrogenase family protein	--	--
Solyc05g056550.3.1	27.4367	17.3297	10.7895	2.20315	0.576677	0.370754	1.15626	0.417175	0.256284	0.977009	0.335816	0.455689	Protein kinase (AHRD V3.3 *** O65765_CRAPL)	SNRK2-5, SNRK2.5, SRK2H	AT5G63650.1	SNF1-related protein kinase 2.5	--	--
Solyc06g007580.1.1	37.2414	25.0208	19.6324	5.0687	5.40614	4.39034	0.399353	1.67662	0.404644	0.44074	1.32554	1.1069	PDDEXK-like protein (AHRD V3.3 *** A0A2U1LF29_ARTAN)		AT3G07350.1	Protein of unknown function (DUF506)	--	--
Solyc06g008520.4.1	95.6193	88.3111	78.3939	46.7132	43.2004	51.469	66.8251	57.4428	55.6254	46.5608	52.515	48.5794	Bet1-like SNARE 1.1	ATBS14A, ATBET11, BET11, BS14A	AT3G58170.1	BET1P/SFT1P-like protein 14A	--	--
Solyc06g035720.3.1	168.843	122.295	123.377	47.9608	41.7619	43.3437	2.7957	2.39756	4.66365	6.05798	7.38289	6.44955	BAG family molecular chaperone regulator.1	ATBAG1, BAG1	AT5G52060.1	BCL-2-associated athanogene 1	--	--
Solyc06g035920.3.1	90.5142	65.7752	78.3247	36.546	41.6924	33.5263	39.676	37.5236	39.073	34.1141	32.9796	39.1073	Remorin (AHRD V3.3 *** A0A1U8F3B7_CAPAN)		AT3G48940.1	Remorin family protein	--	--
Solyc06g036430.3.1	31.3169	26.161	28.3271	12.7453	12.9689	15.24	9.7402	10.0381	10.3605	7.44812	8.97043	7.09744	Reticulon-like protein (AHRD V3.3 *** A0A2G3CWR7_CAPCH)		AT2G46170.1	Reticulon family protein	--	--
Solyc06g053830.3.1	47.8942	33.8654	34.8172	9.72954	7.29038	5.18823	0.367738	1.25441	0.465762	0.0443896	0.256326	0.178372	auxin-regulated IAA7	IAA14, SLR	AT4G14550.1	indole-3-acetic acid inducible 14	TR	AUX/IAA
Solyc06g053840.3.1	225.885	144.634	138.039	53.3916	60.3715	42.8466	59.2517	56.0852	89.9169	32.7776	30.1097	33.0159	auxin-regulated IAA4	ATAUX2-11, IAA4	AT5G43700.1	AUX/IAA transcriptional regulator family protein	TR	AUX/IAA
Solyc06g054480.3.1	7.39737	8.02872	7.40574	3.73334	2.53027	3.23105	1.28291	1.59134	1.35899	1.0981	1.3278	0.961699	Receptor-like cytosolic serine/threonine-protein kinase RBK2 (AHRD V3.3 *** A0A2G2ZA35_CAPAN)		AT5G18910.1	Protein kinase superfamily protein	--	--
Solyc06g060120.3.1	33.6741	31.6991	30.0105	17.4939	18.674	18.7266	22.1767	18.8492	14.5639	14.5381	15.6652	13.4874	SWI/SNF complex subunit SWI3C (AHRD V3.3 *** A0A2G3C734_CAPCH)	ATSWI3C, CHB4, SWI3C	AT1G21700.1	SWITCH/sucrose nonfermenting 3C	--	--
Solyc06g060830.3.1	81.6948	42.0366	65.1797	1.00081	1.68333	0.810525	2.65703	3.95706	2.00099	2.73921	1.66851	2.02028	Homeobox-leucine zipper protein HAT2 (AHRD V3.3 *** A0A2G2WJU4_CAPBA)	HAT1	AT4G17460.1	Homeobox-leucine zipper protein 4 (HB-4) / HD-ZIP protein	TF	HB-HD-ZIP
Solyc06g064850.2.1	4.45756	3.45121	3.70804	1.39762	0.820771	0.844297	0.0411421	0	0	0.0397301	0.34413	0.319297	Protein yippee-like (AHRD V3.3 *** A0A2G2WKR6_CAPBA)		AT1G33970.5	P-loop containing nucleoside triphosphate hydrolases superfamily protein	--	--
Solyc06g064940.3.1	38.7045	26.1375	44.5955	6.48972	5.97158	5.26841	2.94963	10.5031	2.96657	0.611878	1.94939	3.00982	Patellin-5 (AHRD V3.3 *** A0A2G2WKZ3_CAPBA)		AT1G72160.1	Sec14p-like phosphatidylinositol transfer family protein	--	--
Solyc06g066180.4.1	2.93021	2.78249	2.38128	0.632885	0.0966341	0.198808	0.242195	0.355887	0	0.0935532	2.25092	0.328936	Myb family transcription factor APL (AHRD V3.3 *** A0A1U8GUR4_CAPAN)		AT5G45580.1	Homeodomain-like superfamily protein	TF	GARP-G2-like
Solyc06g068210.3.1	9.56705	8.52736	9.10129	4.67504	4.45757	5.27078	4.1924	3.84421	2.5441	4.18199	4.85972	4.06706	Protein FAR1-RELATED SEQUENCE 8 (AHRD V3.3 *** A0A2G3C918_CAPCH)	FRS8	AT1G80010.1	FAR1-related sequence 8	TF	FAR1
Solyc06g068270.3.1	13.9111	8.02262	19.3668	4.73466	5.617	4.13287	0.0782108	6.7313	1.62456	0	0.0726876	0.189681	2-oxoglutarate (2OG) and Fe(II)-dependent oxygenase superfamily protein (AHRD V3.3 *** Q9XIA5_ARATH)		AT1G49390.1	2-oxoglutarate (2OG) and Fe(II)-dependent oxygenase superfamily protein	--	--
Solyc06g068390.1.1	7.5528	4.03288	5.07703	0.921278	0.287731	0.197319	0	0	0	0.0928525	0	0.0932778	Zinc finger protein 4 (AHRD V3.3 *** A0A2G3C958_CAPCH)		AT5G10970.1	C2H2 and C2HC zinc fingers superfamily protein	TF	C2H2
Solyc06g068450.3.1	88.8188	76.5378	86.1926	40.387	44.3873	51.4468	58.7749	45.971	49.9761	55.7436	48.5148	56.9423	Non-specific serine/threonine protein kinase (AHRD V3.3 *** A0A2G2WLA4_CAPBA)	CIPK25, SnRK3.25	AT5G25110.1	CBL-interacting protein kinase 25	--	--
Solyc06g069120.3.1	665.104	691.339	606.079	191.864	176.121	196.042	355.619	204.888	178.418	88.7944	107.125	93.0556	BnaA05g33450D protein (AHRD V3.3 *** A0A078J4B8_BRANA)		AT1G68490.1	unknown protein; FUNCTIONS IN: molecular_function unknown; INVOLVED IN: biological_process unknown; LOCATED IN: chloroplast; EXPRESSED IN: 22 plant structures; EXPRESSED DURING: 13 growth stages; BEST Arabidopsis thaliana protein match is: unknown protein (TAIR:AT1G13390.2); Has 125 Blast hits to 125 proteins in 18 species: Archae - 0; Bacteria - 0; Metazoa - 0; Fungi - 0; Plants - 125; Viruses -…	--	--
Solyc06g069190.4.1	50.3295	36.2082	41.9483	24.9456	24.5878	19.1531	19.2034	12.453	13.7319	15.6306	28.9929	21.1099	Eukaryotic aspartyl protease family protein (AHRD V3.3 *** A0A2U1MGD4_ARTAN)		AT1G49050.1	Eukaryotic aspartyl protease family protein	--	--
Solyc06g069580.3.1	6.14021	5.33274	6.33568	3.90963	4.13799	3.34945	1.72285	2.33173	0.826898	2.32045	4.57179	4.94805	Heparanase-like protein.1	AtGUS1, GUS1	AT5G61250.1	glucuronidase 1	--	--
Solyc06g071330.4.1	10.8807	9.14268	9.17084	2.99915	3.41131	2.45875	0.348972	0.537205	0.683617	0.696457	0.454059	0.835062	Nucleobase-ascorbate transporter 8 (AHRD V3.3 *** A0A2G3C9N0_CAPCH)		AT5G62890.3	Xanthine/uracil permease family protein	--	--
Solyc06g071690.3.1	8.56764	6.63911	9.62245	2.49602	1.73376	2.50647	1.17441	0.887507	0.951979	1.22484	4.10396	1.73174	R2R3MYB transcription factor 50	ATMYB86, MYB86	AT5G26660.1	myb domain protein 86	TF	MYB
Solyc06g072845.1.1	303.745	299.012	145.309	98.4989	92.8292	119.637	79.3867	74.9027	43.8192	16.085	18.6759	10.5995	hypothetical protein (AHRD V3.3 *** AT5G17165.1)		AT3G03150.1	unknown protein; FUNCTIONS IN: molecular_function unknown; INVOLVED IN: biological_process unknown; LOCATED IN: mitochondrion; EXPRESSED IN: 22 plant structures; EXPRESSED DURING: 13 growth stages; BEST Arabidopsis thaliana protein match is: unknown protein (TAIR:AT5G17165.1); Has 39 Blast hits to 39 proteins in 11 species: Archae - 0; Bacteria - 0; Metazoa - 0; Fungi - 0; Plants - 39; Viruses - …	--	--
Solyc06g073720.3.1	122.637	133.196	132.096	79.7368	76.5308	84.0129	105.94	89.9954	91.8183	62.6215	60.7882	63.1529	EIL1	EIN3, AtEIN3	AT3G20770.1	Ethylene insensitive 3 family protein	TF	EIL
Solyc06g074210.3.1	82.6542	74.64	68.4534	35.4582	34.5875	35.6766	41.9146	33.228	27.7663	26.5241	26.4419	27.9702	mRNA-decapping enzyme-like protein (AHRD V3.3 *** A0A2G3CBG2_CAPCH)	DCP1, ATDCP1	AT1G08370.1	decapping 1	--	--
Solyc06g074740.3.1	22.2022	22.2137	23.0533	11.4538	14.1067	12.741	13.5402	13.5967	12.5653	17.8845	14.6713	17.2876	LEU86662 VPS41	ATVPS41, ZIP2, VPS41, ATVAM2, VAM2	AT1G08190.1	vacuolar protein sorting 41	--	--
Solyc06g074870.3.1	7.93733	7.70594	5.4515	1.55368	1.52504	1.56876	0.0424693	0	0	0.246071	0.315761	0.205998	sister chromatid cohesion.1	SYN1, DIF1	AT5G05490.2	Rad21/Rec8-like family protein	--	--
Solyc06g074960.4.1	9.66259	10.5629	10.3153	6.01444	4.9455	5.3106	6.91699	6.44768	4.97466	6.71464	6.91179	6.33481	Dolichol kinase (AHRD V3.3 *** A0A1J3I6T5_NOCCA)		AT3G45040.1	phosphatidate cytidylyltransferase family protein	--	--
Solyc06g075150.3.1	5.72489	7.17501	4.56908	1.83501	1.95717	2.96693	3.5318	3.01324	4.08085	4.9663	3.05205	4.04734	Auxin Response Factor 10B	ARF16	AT4G30080.1	auxin response factor 16	TF	B3-ARF
Solyc06g075390.4.1	72.4987	66.7647	61.4578	39.9087	38.1317	40.2341	55.5149	49.1218	40.0635	34.473	34.0915	34.4946	Exosome complex component RRP43 (AHRD V3.3 *** A0A2U1QHR4_ARTAN)		AT1G60080.1	3'-5'-exoribonuclease family protein	--	--
Solyc06g076450.3.1	15.1912	12.0113	16.6631	7.04372	5.81114	5.9331	6.82576	8.35066	8.23776	4.82817	8.36403	6.83258	Ras-related protein RABA2c (AHRD V3.3 *** A0A1U8H2Q8_CAPAN)	ATRABA2B, RAB-A2B, ATRAB-A2B, RABA2b	AT1G07410.1	RAB GTPase homolog A2B	--	--
Solyc06g076770.3.1	14.4766	16.0257	18.4457	5.44283	4.98634	4.88372	8.42905	7.8144	6.81641	2.95291	4.49764	3.30177	Transcription factor DIVARICATA (AHRD V3.3 *** A0A2G2ZE22_CAPAN)		AT5G58900.1	Homeodomain-like transcriptional regulator	TF	MYB
Solyc06g082460.1.1	39.0273	30.812	34.3496	6.64928	6.83851	5.93694	0	0	0	0	0	0	ovate family protein 14	ATOFP3, OFP3	AT5G58360.1	ovate family protein 3	TF	OFP
Solyc06g083070.3.1	16.3938	12.6817	6.7689	1.58855	1.19944	0.822547	0.0200411	0	0.06092	0.135473	0.279388	0.213862	Fimbrin-2 (AHRD V3.3 *** A0A2G2WN11_CAPBA)		AT5G48460.1	Actin binding Calponin homology (CH) domain-containing protein	--	--
Solyc06g083580.4.1	34.5853	43.3914	31.0826	13.3588	10.2146	8.15057	0.143557	0.150675	0.242431	0.0693148	0.489202	0.232108	Pectate lyase (AHRD V3.3 *** A0A2G3CC63_CAPCH)		AT4G13710.1	Pectin lyase-like superfamily protein	--	--
Solyc07g006880.1.1	55.5926	34.1608	41.5183	4.72691	7.91143	6.42489	23.0637	27.4934	16.6017	4.83739	4.26759	4.55582	Zinc finger protein 7 (AHRD V3.3 *** A0A2G2YZK1_CAPAN)	ZFP2, ATZFP2	AT5G57520.1	zinc finger protein 2	TF	C2H2
Solyc07g007120.3.1	229.512	191.624	196.299	108.866	104.339	89.9553	85.3822	78.8664	64.4094	48.2975	71.8647	60.3421	class II knotted-like homeodomain protein	KNAT3	AT5G25220.1	KNOTTED1-like homeobox gene 3	TF	HB-KNOX
Solyc07g008100.4.1	5.82439	3.61275	3.99468	1.93955	1.79648	1.44478	1.37532	1.581	0.962209	1.54948	1.49123	1.81071	histone acetyltransferase (AHRD V3.3 *-* AT4G32295.1)		AT3G24150.1	unknown protein; BEST Arabidopsis thaliana protein match is: unknown protein (TAIR:AT4G32295.1); Has 50 Blast hits to 50 proteins in 12 species: Archae - 0; Bacteria - 0; Metazoa - 7; Fungi - 0; Plants - 41; Viruses - 0; Other Eukaryotes - 2 (source: NCBI BLink).	--	--
Solyc07g009490.3.1	62.4557	56.9605	60.0258	34.7634	31.2129	32.1364	38.6428	32.2521	31.0213	34.6239	40.9659	38.1706	Ethanolamine-phosphate cytidylyltransferase (AHRD V3.3 *** A0A2G3BYY5_CAPCH)	PECT1	AT2G38670.1	phosphorylethanolamine cytidylyltransferase 1	--	--
Solyc07g014640.3.1	13.3556	11.5236	11.102	5.1042	3.82304	3.2826	1.61543	1.9615	1.50845	1.83528	1.3836	1.75151	Galactokinase (AHRD V3.3 *** B6U8E6_MAIZE)	GalAK	AT3G10700.1	galacturonic acid kinase	--	--
Solyc07g040730.1.1	174.029	112.335	141.839	62.9447	64.9008	57.0048	41.7011	37.781	31.1053	35.5478	40.3974	40.9815	DUF35.1		AT5G11970.1	Protein of unknown function (DUF3511)	--	--
Solyc07g041280.5.1	7.38802	6.5963	6.53672	2.83212	2.16216	2.11293	1.6799	2.44573	1.94925	1.85774	2.69445	2.18167	Carbon-nitrogen hydrolase (AHRD V3.11 *** tr|A0A200QEN6|A0A200QEN6_9MAGN)		AT5G12040.1	Nitrilase/cyanide hydratase and apolipoprotein N-acyltransferase family protein	--	--
Solyc07g042190.3.1	185.643	205.129	189.147	77.5459	81.7384	87.3593	126.862	88.9168	92.9754	51.6275	45.9308	56.3447	DUF5.1		AT1G74940.1	Protein of unknown function (DUF581)	--	--
Solyc07g042260.4.1	7.87534	8.90699	7.69624	4.63	3.75096	4.49672	4.63692	5.92034	4.65538	4.72351	4.67734	4.88229	Auxin Response Factor 7	ARF19, IAA22, ARF11	AT1G19220.1	auxin response factor 19	TF	B3-ARF
Solyc07g042300.1.1	8.54839	2.57325	5.30425	1.42736	1.63456	1.77482	1.45661	1.05107	1.19917	0	0.0846089	0	Dirigent protein (AHRD V3.3 *** K4CE93_SOLLC)		AT1G65870.1	Disease resistance-responsive (dirigent-like protein) family protein	--	--
Solyc07g042390.3.1	17.9187	12.8662	10.8571	4.99575	2.0886	1.21435	0	0	0.092244	0	0	0.0883162	Plant invertase/pectin methylesterase inhibitor superfamily protein (AHRD V3.3 *** A0A061GSW0_THECC)		AT5G20740.1	Plant invertase/pectin methylesterase inhibitor superfamily protein	--	--
Solyc07g045440.1.1	531.202	354.777	376.23	183.368	128.124	118.561	4.92582	13.8453	2.32635	6.85297	24.4417	20.2481	Fasciclin-like arabinogalactan protein 2 (AHRD V3.3 *** A0A2G3BYC2_CAPCH)	FLA2	AT4G12730.1	FASCICLIN-like arabinogalactan 2	--	--
Solyc07g047950.1.1	84.8492	65.5373	74.9954	20.8875	28.8599	16.5321	29.5283	32.8349	41.9254	29.756	23.7723	35.518	Transcription factor GRAS (AHRD V3.3 *** A0A200QZY2_9MAGN)	PAT1	AT5G48150.2	GRAS family transcription factor	TF	GRAS
Solyc07g047960.3.1	28.5747	22.3238	21.8401	10.4861	10.7641	8.84022	11.6615	13.1227	11.0812	14.1466	12.5095	14.8024	WRKY transcription factor 1	ZAP1, ATWRKY1, WRKY1	AT2G04880.2	zinc-dependent activator protein-1	TF	WRKY
Solyc07g049300.3.1	8.55851	6.18424	2.30619	0.237262	0.0271703	0	0	0	0	0	0	0	Endoglucanase (AHRD V3.3 *** A0A2G2WCY0_CAPBA)	AtGH9B8, GH9B8	AT2G32990.1	glycosyl hydrolase 9B8	--	--
Solyc07g049730.3.1	104.354	82.3786	87.869	51.8548	44.1807	42.6901	27.6249	39.9228	19.7383	27.9742	30.7074	34.0893	Transmembrane protein, putative (DUF1068) (AHRD V3.3 *** F4JGC5_ARATH)		AT1G05070.1	Protein of unknown function (DUF1068)	--	--
Solyc07g052390.3.1	29.8481	27.8811	24.2477	16.0806	12.8001	11.6659	8.09378	6.54241	4.01189	15.0946	15.4434	16.984	glutamate receptor-like 3.1	GLR5, GLR3.7, ATGLR3.7	AT2G32400.1	glutamate receptor 5	--	--
Solyc07g053430.4.1	21.9817	15.8396	16.9836	8.01302	6.70077	7.02455	3.72254	3.36821	1.47406	2.43784	2.78363	2.65655
Solyc07g054080.3.1	42.4795	29.1559	28.1488	12.3313	18.6176	16.6941	18.8759	13.8979	17.4132	21.6969	20.7504	22.2063	E3 ubiquitin-protein ligase RMA1.1	RMA1, ATRMA1	AT4G03510.2	RING membrane-anchor 1	--	--
Solyc07g061740.4.1	9.28715	7.5083	8.24889	3.9214	3.75168	4.47318	1.08276	1.34579	1.64565	1.98113	2.33036	4.22918	Ankyrin repeat (AHRD V3.3 *** A0A200Q4D4_9MAGN)		AT1G03670.1	ankyrin repeat family protein	--	--
Solyc07g062170.3.1	8.35751	6.47645	5.40012	3.06057	1.6959	1.93834	1.6624	2.81552	1.45473	1.64183	3.19534	1.97922	Protein kinase domain (AHRD V3.3 *** A0A200QFW1_9MAGN)		AT1G33260.2	Protein kinase superfamily protein	--	--
Solyc07g062543.2.1	20.185	17.2182	13.2843	4.85981	4.12531	2.24188	0	0	0.0790663	0	0	0
Solyc07g062730.1.1	6.77415	4.17458	6.35034	2.21322	2.63014	2.23821	1.98957	1.98759	1.53017	1.71296	2.40602	1.79057	Serine/Threonine-kinase pakA-like protein (AHRD V3.3 *-* AT3G15095.1)		AT3G15095.1	unknown protein; FUNCTIONS IN: molecular_function unknown; INVOLVED IN: biological_process unknown; LOCATED IN: chloroplast; EXPRESSED IN: 22 plant structures; EXPRESSED DURING: 13 growth stages; Has 9762 Blast hits to 6439 proteins in 764 species: Archae - 77; Bacteria - 1339; Metazoa - 3211; Fungi - 718; Plants - 437; Viruses - 131; Other Eukaryotes - 3849 (source: NCBI BLink).	--	--
Solyc07g063350.3.1	12.6862	9.88701	6.02317	2.03396	1.31186	0.592111	0.0134201	0	0.0135979	0	0	0.0781135	COP1-interacting protein 7 (AHRD V3.3 *** CIP7_ARATH)	CIP7	AT4G27430.2	COP1-interacting protein 7	--	--
Solyc07g063410.3.1	8.22544	7.57569	9.15633	4.18988	3.78032	3.70172	2.2229	3.8248	3.13852	4.96184	5.75749	3.64121	NAC domain protein (AHRD V3.3 *** S5RDS7_9ROSA)	RD26, ANAC072	AT4G27410.2	NAC (No Apical Meristem) domain transcriptional regulator superfamily protein	TF	NAC
Solyc07g063440.3.1	28.0402	28.8907	27.4361	18.0307	15.9175	16.8703	15.4375	16.4189	13.0554	16.9873	15.5167	17.2998	Trafficking protein particle complex II-specific subunit-like protein (AHRD V3.3 *** A0A2G2WF16_CAPBA)	CLUB, AtTRS130	AT5G54440.1	CLUB	--	--
Solyc07g064150.4.1	360.648	284.043	279.31	163.181	168.205	162.889	196.637	140.295	132.209	86.5493	115.262	92.8457	Protein translation factor SUI1-like protein (AHRD V3.3 *** A0A1U8FM48_CAPAN)		AT1G54290.1	Translation initiation factor SUI1 family protein	--	--
Solyc07g064170.3.1	1394.08	2182.41	1171.46	298.387	257.428	669.542	599.807	426.206	808.04	388.742	137.816	194.117	pectin methylesterase 1	ATPMEPCRA, PMEPCRA	AT1G11580.1	methylesterase PCR A	--	--
Solyc07g064970.4.1	35.4026	30.9013	37.9432	14.1586	18.4947	12.7994	10.346	18.0113	13.7405	9.88166	9.84687	12.5624	65-kDa microtubule-associated protein 1-like (AHRD V3.3 *** Q9FEV9_TOBAC),Pfam:PF03999	ATMAP65-1, MAP65-1	AT5G55230.1	microtubule-associated proteins 65-1	--	--
Solyc07g065540.1.1	20.5538	17.916	17.51	1.01316	0.248622	0.426247	0	0	0	0	0	0	Fasciclin-like arabinogalactan protein (AHRD V3.3 *** A0A2R6P548_ACTCH)	FLA1	AT5G55730.2	FASCICLIN-like arabinogalactan 1	--	--
Solyc07g066220.3.1	51.6255	45.6779	46.3365	26.3798	26.4911	26.5811	35.3547	34.6431	34.8978	22.8209	27.9388	26.2702	WRKY transcription factor 2	WRKY2, ATWRKY2	AT5G56270.1	WRKY DNA-binding protein 2	TF	WRKY
Solyc08g005070.4.1	84.3914	73.8563	73.4066	41.0848	37.3325	40.6903	31.3441	33.0119	32.2419	20.2346	24.7248	24.1072	Arf GTPase activating protein (AHRD V3.3 *** A0A200QXI9_9MAGN)	AGD8	AT4G17890.1	ARF-GAP domain 8	--	--
Solyc08g005420.3.1	20.2514	24.476	18.6702	12.3187	11.2316	10.5984	8.43746	6.20854	4.25941	5.04531	4.99519	4.25281	cell division cycle 20.2, cofactor of APC complex-like (AHRD V3.3 *** A0A2I4FBA0_9ROSI)	CDC20.1	AT4G33270.1	Transducin family protein / WD-40 repeat family protein	--	--
Solyc08g005450.3.1	312.214	260.678	253.29	122.172	123.616	125.767	149.496	102.963	114.414	81.9332	84.7699	75.8292	CAX-interacting protein 4 (AHRD V3.3 *-* A0A2G3ANM6_CAPAN)	CXIP4	AT2G28910.1	CAX interacting protein 4	--	--
Solyc08g005800.4.1	903.336	575.721	772.805	85.4896	96.9436	91.1267	1.54562	3.08229	0.689081	1.13435	2.47072	4.43825	Pectin acetylesterase (AHRD V3.3 *** A0A1U8F2I8_CAPAN)		AT4G19420.1	Pectinacetylesterase family protein	--	--
Solyc08g007240.4.1	110.567	57.8637	58.7047	2.48316	4.88361	2.03487	0	0.0325235	0	0	0.0575974	0	Nudix hydrolase 8 (AHRD V3.3 *** A0A1U8EVF7_CAPAN)	atnudt8, NUDT8	AT5G47240.1	nudix hydrolase homolog 8	--	--
Solyc08g007990.3.1	78.2798	74.7613	75.4474	41.0733	44.3344	44.3923	47.7347	36.9277	33.6457	29.119	27.585	27.2091	RNA-binding protein NO.1		AT5G41190.1	CONTAINS InterPro DOMAIN/s: Nin one binding (NOB1) Zn-ribbon like (InterPro:IPR014881), D-site 20S pre-rRNA nuclease (InterPro:IPR017117); Has 1807 Blast hits to 1807 proteins in 277 species: Archae - 0; Bacteria - 0; Metazoa - 736; Fungi - 347; Plants - 385; Viruses - 0; Other Eukaryotes - 339 (source: NCBI BLink).	--	--
Solyc08g008110.3.1	32.3324	26.1422	33.7189	10.9944	6.52307	6.47563	1.62775	3.92646	1.70718	1.98553	3.52986	2.85343	1-aminocyclopropane-1-carboxylate synthase (AHRD V3.11 *** tr|Q9SAZ4|Q9SAZ4_SOLLC)	ACS6, ATACS6	AT4G11280.1	1-aminocyclopropane-1-carboxylic acid (acc) synthase 6	--	--
Solyc08g008290.3.1	299.142	259.875	201.907	114.17	103.902	140.784	151.184	135.327	176.887	133.37	110.992	107.83
Solyc08g014000.3.1	115.147	198.024	108.103	53.087	35.1852	77.6061	5.32829	14.9073	46.0132	3.00707	2.12229	1.02373	lipoxygenase A	LOX1, ATLOX1	AT1G55020.1	lipoxygenase 1	--	--
Solyc08g014370.1.1	27.7225	24.1388	26.2897	8.84985	7.1613	7.89275	3.14098	2.82577	2.46813	2.72367	4.08087	3.17145	Cysteine/Histidine-rich .1		AT2G44380.1	Cysteine/Histidine-rich C1 domain family protein	--	--
Solyc08g048290.4.1	11.6934	7.80274	7.16319	2.45131	2.63528	2.56349	0.77535	1.29605	1.19298	0.49916	1.04086	0.919318	inositol transporter 2	ATINT2, INT2	AT1G30220.1	inositol transporter 2	--	--
Solyc08g059660.3.1	98.8789	84.152	85.2688	55.8873	51.8325	53.2355	53.7367	59.6444	43.205	38.4263	50.3164	46.057	ANTH domain-containing protein (AHRD V3.3 *** A0A1Q3CZP3_CEPFO)		AT2G25430.1	epsin N-terminal homology (ENTH) domain-containing protein / clathrin assembly protein-related	--	--
Solyc08g061180.1.1	12.9804	5.61798	5.92087	0	0.682881	0.351227	1.36921	1.4371	0	0	0.636259	0	Pentatricopeptide repeat-containing protein, chloroplastic (AHRD V3.3 *-* A0A1U8E5M0_CAPAN)	MEE40	AT3G53700.1	Pentatricopeptide repeat (PPR) superfamily protein	--	--
Solyc08g061590.5.1	28.3325	23.5395	26.1113	8.9659	8.64943	8.83513	9.65663	7.23962	7.757	4.24539	5.42426	4.8678	Pentatricopeptide repeat-containing protein (AHRD V3.11 *** tr|A0A2G2VV98|A0A2G2VV98_CAPBA)		AT1G62350.1	Pentatricopeptide repeat (PPR) superfamily protein	--	--
Solyc08g065890.3.1	177.522	177.611	166.345	95.8084	84.609	92.7709	96.1186	78.2024	84.6284	66.9924	68.5463	65.7497	Clathrin interactor EPSIN.1		AT5G11710.1	ENTH/VHS family protein	--	--
Solyc08g065940.5.1	483.124	305.114	363.085	106.412	129.381	97.2268	71.0835	62.8389	59.7331	38.7547	39.5529	42.7491	Zinc finger CCCH domain-containing protein 20 (AHRD V3.11 *** tr|A0A1U8E1G0|A0A1U8E1G0_CAPAN)		AT4G29190.1	Zinc finger C-x8-C-x5-C-x3-H type family protein	TF	C3H
Solyc08g066100.3.1	20.6014	16.2211	19.1729	3.231	3.70002	4.78264	5.51524	5.17399	1.68144	1.03691	2.33607	1.34942	ATP-dependent 6-phosphofructokinase (AHRD V3.3 *** A0A2G2YWK4_CAPAN)	PFK3	AT4G26270.1	phosphofructokinase 3	--	--
Solyc08g066740.3.1	48.872	30.7409	38.2961	14.0099	10.1815	6.1888	0.412413	1.19037	0.261173	0.298694	1.00613	2.05043	Early nodulin-like protein.1	ENODL8, AtENODL8	AT1G64640.1	early nodulin-like protein 8	--	--
Solyc08g067030.3.1	359.204	219.258	252.836	85.9291	78.8888	35.8649	0.133538	0.350399	0.10148	0	0.186162	0.161932	DUF642 domain-containing protein (AHRD V3.3 *** A0A1Q3BRG3_CEPFO)		AT5G11420.1	Protein of unknown function, DUF642	--	--
Solyc08g067260.5.1	125.059	140.696	140.522	126.607	106.604	99.6884	55.7	64.1171	46.2173	95.3889	122.625	96.1838	3-ketoacyl-CoA synthase (AHRD V3.11 *** tr|A0A1U8DS82|A0A1U8DS82_CAPAN)	FDH, KCS10	AT2G26250.1	3-ketoacyl-CoA synthase 10	--	--
Solyc08g067410.2.1	15.3918	12.1513	15.3349	9.86989	8.53602	7.14949	1.45445	1.02955	0.925357	1.60051	11.7884	1.5094	3-ketoacyl-CoA synthase (AHRD V3.3 *** A0A2G2VGN5_CAPBA)	KCS11	AT2G26640.1	3-ketoacyl-CoA synthase 11	--	--
Solyc08g068100.3.1	41.0451	32.607	31.791	13.3957	14.1744	13.5498	10.6013	7.33905	6.17077	5.34643	7.79443	6.60425	DUF632 domain-containing protein/DUF630 domain-containing protein (AHRD V3.3 *** A0A1Q3CDM4_CEPFO)		AT5G25590.1	Protein of unknown function (DUF630 and DUF632)	--	--
Solyc08g075420.4.1	35.8217	32.0615	29.7209	17.9689	19.1492	19.6981	29.74	20.8098	20.0673	14.2235	17.1766	14.92	zinc knuckle (CCHC-type) family protein (AHRD V3.3 *-* AT4G19190.1)		AT4G19190.1	zinc knuckle (CCHC-type) family protein	--	--
Solyc08g075960.3.1	112.519	85.8843	91.6807	52.3921	56.6981	54.7205	39.7939	39.8444	36.1447	43.8829	59.0699	44.9725	MOB kinase activator family (AHRD V3.3 *** A0A2U1N847_ARTAN)		AT5G45550.1	Mob1/phocein family protein	--	--
Solyc08g076200.4.1	171.859	190.625	198.267	116.448	109.581	108.145	146.594	118.751	97.145	97.4967	90.0591	102.465	RNA helicase DEAD27	STRS1	AT1G31970.1	DEA(D/H)-box RNA helicase family protein	--	--
Solyc08g076210.3.1	38.8219	34.4087	37.7987	23.2897	19.9921	20.0744	6.52143	7.89434	3.12771	16.5837	15.9604	17.5032	Secretory carrier-associated membrane protein (AHRD V3.3 *** B7X6S6_TOBAC)		AT1G32050.1	SCAMP family protein	--	--
Solyc08g076520.3.1	12.2699	6.6952	7.58276	1.67058	1.36649	0.730943	0.109595	0.172545	0	0.105834	0.560207	0	ribosome maturation factor (AHRD V3.3 *** AT2G35470.1)		AT2G35470.1	unknown protein; Has 25 Blast hits to 25 proteins in 8 species: Archae - 0; Bacteria - 0; Metazoa - 0; Fungi - 0; Plants - 25; Viruses - 0; Other Eukaryotes - 0 (source: NCBI BLink).	--	--
Solyc08g076730.5.1	35.7282	29.9671	28.0004	13.6557	12.7491	14.019	12.8442	10.1439	9.47371	13.5586	16.3258	11.3913	Tetratricopeptide repeat (TPR)-like superfamily protein (AHRD V3.11 *-* tr|Q0WUZ1|Q0WUZ1_ARATH)		AT4G17940.1	Tetratricopeptide repeat (TPR)-like superfamily protein	--	--
Solyc08g077430.3.1	32.2676	35.9911	37.375	17.6312	16.7616	14.6051	16.3207	21.2338	14.2222	10.9879	13.3002	15.7901	ephrin type-B receptor (AHRD V3.3 *** AT5G11700.2)		AT5G47020.1	unknown protein; FUNCTIONS IN: molecular_function unknown; INVOLVED IN: biological_process unknown; LOCATED IN: endomembrane system; EXPRESSED IN: 23 plant structures; EXPRESSED DURING: 13 growth stages; BEST Arabidopsis thaliana protein match is: unknown protein (TAIR:AT5G11700.2); Has 1807 Blast hits to 1807 proteins in 277 species: Archae - 0; Bacteria - 0; Metazoa - 736; Fungi - 347; Plants -…	--	--
Solyc08g078220.2.1	65.8555	48.8911	51.8637	26.064	22.9102	24.1836	36.8777	29.6944	25.7953	19.9411	22.5829	18.1166	PPPDE putative thiol peptidase family protein (AHRD V3.3 *** A0A2U1KMT1_ARTAN)		AT5G47310.1	PPPDE putative thiol peptidase family protein	--	--
Solyc08g081580.4.1	123.911	105.344	110.403	70.431	65.4905	60.8925	59.7595	53.6573	50.637	45.6129	48.6081	48.1407	D111/G-patch domain-containing protein (AHRD V3.3 *** A0A2U1M1W2_ARTAN)		AT1G63980.2	D111/G-patch domain-containing protein	--	--
Solyc08g082620.3.1	4.18918	2.72693	2.92625	1.29035	0.697007	0.889063	0.083852	0.17602	0	0.107966	0.675397	0	3-oxoacyl-[acyl-carrier-protein] synthase (AHRD V3.3 *** O82520_CAPCH)	KASI, KAS1	AT5G46290.1	3-ketoacyl-acyl carrier protein synthase I	--	--
Solyc09g005180.4.1	3.72482	2.27613	2.70319	0.480655	0.943592	0.566206	0.0262771	0	0	0	0.0732642	0	L-gulonolactone oxidase (AHRD V3.3 *** A0A2R6RCF4_ACTCH)		AT2G46760.1	D-arabinono-1,4-lactone oxidase family protein	--	--
Solyc09g005320.3.1	9.43104	9.26468	5.23405	2.9254	2.49835	2.94961	1.11002	2.00151	2.68203	2.14384	1.29615	2.15366	RING/U-box superfamily protein (AHRD V3.3 *** Q0WS06_ARATH)		AT5G01450.1	RING/U-box superfamily protein	--	--
Solyc09g005570.3.1	15.3178	10.0029	6.68298	2.45111	0.976319	0.334768	3.95592	5.1794	0.702491	1.92977	2.95641	3.2442	hypothetical protein (AHRD V3.3 *-* AT5G58630.1)		AT5G58630.1	unknown protein; Has 1807 Blast hits to 1807 proteins in 277 species: Archae - 0; Bacteria - 0; Metazoa - 736; Fungi - 347; Plants - 385; Viruses - 0; Other Eukaryotes - 339 (source: NCBI BLink).	--	--
Solyc09g007500.3.1	68.9033	47.495	51.1848	32.4086	29.608	28.2509	31.9978	30.3736	21.1119	22.1168	21.3623	21.0952	DNA-binding protein S1FA (AHRD V3.3 *** A0A2G2XZS4_CAPAN)		AT2G37120.1	S1FA-like DNA-binding protein	TF	S1Fa-like
Solyc09g007760.5.1	14.2026	11.619	18.9525	13.1325	9.73106	2.20315	0.560131	0.44093	1.41888	3.5159	3.9477	4.39237	Aquaporin (AHRD V3.11 *** tr|A0A0C7AUU3|A0A0C7AUU3_COFAR)	PIP2A, PIP2, PIP2;1	AT3G53420.2	plasma membrane intrinsic protein 2A	--	--
Solyc09g008940.4.1	9.88217	7.87396	8.3188	2.50733	2.00324	3.67484	5.18809	3.26721	2.95061	2.9737	6.59486	4.09133	AT-hook motif nuclear-localized protein 10 (AHRD V3.3 *** A0A2G2VY12_CAPBA)	AHL1, ATAHL1	AT4G12080.1	AT-hook motif nuclear-localized protein 1	--	--
Solyc09g010000.5.1	10.9444	6.3861	11.402	4.08136	3.0081	2.89274	3.45773	3.40237	2.23948	1.3565	4.75642	3.6593	2-oxoglutarate (2OG) and Fe(II)-dependent oxygenase superfamily protein (AHRD V3.11 *** tr|A0A2U1NTU8|A0A2U1NTU8_ARTAN)		AT1G06620.1	2-oxoglutarate (2OG) and Fe(II)-dependent oxygenase superfamily protein	--	--
Solyc09g010520.3.1	227.122	197.174	201.909	112.206	117.654	116.679	109.476	103.199	102.471	59.7258	73.4758	66.1532	ADP-ribosylation factor GTPase-activating protein.1	AGD6	AT3G53710.2	ARF-GAP domain 6	--	--
Solyc09g013070.3.1	35.4461	27.8241	36.0528	17.0981	17.015	16.0075	25.7156	19.6132	17.0234	15.1481	11.9498	12.8892	Steroid 5-alpha-reductase DET2 (AHRD V3.3 *-* A0A1U8EBY8_CAPAN)	DET2, DWF6, ATDET2	AT2G38050.1	3-oxo-5-alpha-steroid 4-dehydrogenase family protein	--	--
Solyc09g063030.4.1	42.8115	42.1597	41.051	27.0149	25.2216	24.6792	22.306	24.0077	19.4723	21.6143	21.7856	23.3542	CLIP-associated protein (AHRD V3.3 *** A0A2G2WGM7_CAPBA)	ATCLASP, CLASP	AT2G20190.1	CLIP-associated protein	--	--
Solyc09g065130.4.1	51.7952	51.9173	47.429	26.4551	24.9384	30.6211	26.995	23.807	18.5511	23.3968	18.9819	19.5965	Mitochondrial Rho GTPase (AHRD V3.3 *** A0A2G3BLB2_CAPCH)	MIRO2, ATCBG	AT3G63150.1	MIRO-related GTP-ase 2	--	--
Solyc09g065820.4.1	34.5747	38.4143	44.3282	28.702	20.8155	17.218	20.617	26.4941	20.5995	16.1353	19.6609	22.192	bHLH transcription factor 059	UNE12	AT4G02590.3	basic helix-loop-helix (bHLH) DNA-binding superfamily protein	TF	bHLH
Solyc09g074930.3.1	152.004	100.441	134.458	43.7438	37.6979	42.4517	9.92132	13.4192	7.15093	6.46952	12.9755	7.88829	REF/SRPP-like protein (AHRD V3.3 *** A0A2G3CTD5_CAPCH)		AT3G05500.1	Rubber elongation factor protein (REF)	--	--
Solyc09g075210.3.1	3027.96	2303.59	1344.63	69.3748	38.7721	81.9004	277.808	91.4154	228.292	12.2145	28.8786	17.4252	Late embryogenesis abundant protein Lea5 (AHRD V3.3 *** A0A1J3JXG8_NOCCA)	SAG21, AtLEA5	AT4G02380.1	senescence-associated gene 21	--	--
Solyc09g075460.3.1	82.0524	59.5705	65.6264	28.7247	25.904	33.5763	14.6943	15.245	26.3421	12.6346	12.8688	11.9797	Pectin lyase-like superfamily protein (AHRD V3.3 *** A0A2U1PV10_ARTAN)		AT3G16850.1	Pectin lyase-like superfamily protein	--	--
Solyc09g075720.4.1	33.6217	29.5401	29.085	12.9805	7.89797	7.30837	0.553216	2.17743	0.560546	0.333894	4.53094	1.81129	Protein kinase superfamily protein (AHRD V3.3 *** Q0WSF6_ARATH)		AT3G09830.2	Protein kinase superfamily protein	--	--
Solyc09g082870.3.1	3.70926	1.95249	3.3213	0.23488	0.268975	0.26041	0.015862	0.69924	0	0	0	0	Calcium-transporting ATPase (AHRD V3.3 *** A0A2G2W115_CAPBA)		AT3G63380.1	ATPase E1-E2 type family protein / haloacid dehalogenase-like hydrolase family protein	--	--
Solyc09g082970.3.1	122.009	128.535	110.472	65.0008	66.4231	69.1281	100.02	82.5084	70.1794	67.9562	65.8983	66.1347	Pyruvate kinase (AHRD V3.3 *** A0A2G2W137_CAPBA)	PKP1, PKP-ALPHA	AT3G22960.1	Pyruvate kinase family protein	--	--
Solyc09g090180.1.1	111.719	80.1181	83.7958	14.052	18.0522	17.3933	0	0	0	0	0	0	Protein LIGHT-DEPENDENT SHORT HYPOCOTYLS 6 (AHRD V3.3 *** A0A2G2W1D1_CAPBA)	LSH6	AT1G07090.1	Protein of unknown function (DUF640)	--	--
Solyc09g091990.4.1	51.2744	42.2858	53.2083	21.1955	16.6971	16.109	7.6648	8.43325	4.92762	8.59284	20.6337	8.23905	Receptor like protein kinase S.2 (AHRD V3.11 *** tr|A0A2G3CRM0|A0A2G3CRM0_CAPCH)	AP4.3A	AT2G32800.1	protein kinase family protein	--	--
Solyc09g098550.4.1	87.2983	87.2099	80.8697	54.1825	49.6941	50.1269	58.4407	59.39	54.3963	54.5931	49.303	59.5306	plant UBX domain-containing protein .1		AT2G43210.2	Ubiquitin-like superfamily protein	--	--
Solyc09g160260.1.1	10.7842	6.4728	9.23248	1.21052	1.53611	1.42598	2.55412	1.5375	1.52233	1.74103	0.698163	1.09313	F-box protein (AHRD V3.11 *** tr|A0A2K3LAF5|A0A2K3LAF5_TRIPR)		AT2G02030.1	F-box family protein	--	--
Solyc10g006010.3.1	11.9514	8.68675	11.5643	4.7309	4.08545	4.44617	2.84922	3.92504	2.31559	2.83742	4.10994	3.02317	Two pore potassium channel a (AHRD V3.3 *** A0A2G2VRA3_CAPBA)	KCO1, TPK1	AT5G55630.2	Outward rectifying potassium channel protein	--	--
Solyc10g006140.3.1	59.0845	46.9834	41.0778	26.9061	25.2429	21.9752	25.9473	20.4615	20.4949	16.351	21.9458	18.2016	Acid phosphatase/vanadium-dependent haloperoxidase-related protein (AHRD V3.3 *** Q8L7M6_ARATH)		AT3G21610.1	Acid phosphatase/vanadium-dependent haloperoxidase-related protein	--	--
Solyc10g006150.4.1	15.4868	12.553	16.6942	2.5065	2.53266	1.33158	0.902776	1.36209	0.457368	0.871793	0.47195	0.766313
Solyc10g007070.4.1	41.5942	29.3271	29.9678	9.15635	7.47772	8.46556	3.39231	1.8462	2.50368	2.30526	3.2306	3.04713	Early nodulin-like protein.1	ENODL1, AtENODL1	AT5G53870.1	early nodulin-like protein 1	--	--
Solyc10g007480.4.1	130.425	124.161	139.537	75.79	71.1517	68.8361	63.7696	79.0422	61.2115	49.7424	58.6535	64.9813	trifunctional UDP-glucose 4,6-dehydratase/UDP-4-keto-6-deoxy-D-glucose 3,5-epimerase/UDP-4-keto-L-rhamnose-reductase RH.1	RHM1, ROL1, ATRHM1	AT1G78570.1	rhamnose biosynthesis 1	--	--
Solyc10g009290.1.1	12.6153	6.3872	8.7903	1.28631	1.20864	1.51525	0	0.0794859	0	0	0.140765	0.183666	bHLH transcription factor155		AT4G00870.1	basic helix-loop-helix (bHLH) DNA-binding superfamily protein	TF	bHLH
Solyc10g049890.3.1	3.2053	3.36731	3.3187	1.99234	1.66363	1.76021	0.285914	0.650198	0.337986	1.26546	3.18868	0.832099	D-3-phosphoglycerate dehydrogenase (AHRD V3.3 *** A0A2G2VSK7_CAPBA)	EDA9	AT4G34200.1	D-3-phosphoglycerate dehydrogenase	--	--
Solyc10g050860.3.1	147.303	105.574	122.284	64.0076	68.4955	67.6859	47.8808	41.8913	31.2786	40.2487	45.2401	44.4663	DNA-binding protein AY506544	ATRBP47B, RBP47B	AT3G19130.1	RNA-binding protein 47B	--	--
Solyc10g079410.2.1	3.23229	2.99955	3.08297	0.407347	0.611247	0.694954	0.0322521	0	0	0	0	0.015644	triacylglycerol lipase SDP1-like (AHRD V3.3 *** A0A2I4ECT5_9ROSI)	SDP1	AT5G04040.1	Patatin-like phospholipase family protein	--	--
Solyc10g079790.1.1	4.06895	3.2473	3.21152	0.985042	1.06069	1.31624	0	0.0885789	0	0	0.0784343	0.0163742	Plant calmodulin-binding-like protein (AHRD V3.3 *-* G7KRQ7_MEDTR)		AT5G04020.1	calmodulin binding	--	--
Solyc10g081480.2.1	133.078	119.933	103.457	67.9198	67.5121	76.0174	112.505	81.9049	78.8267	59.234	61.5681	53.8741	maltase-glucoamylase%2C intestinal protein (AHRD V3.3 *** AT5G37480.2)		AT5G37480.1	unknown protein; Has 30201 Blast hits to 17322 proteins in 780 species: Archae - 12; Bacteria - 1396; Metazoa - 17338; Fungi - 3422; Plants - 5037; Viruses - 0; Other Eukaryotes - 2996 (source: NCBI BLink).	--	--
Solyc10g083500.2.1	27.0976	34.6774	27.8843	12.6711	12.6645	14.8087	6.81449	7.67942	8.56192	5.01512	4.42661	4.49532	Protein kinase G11A (AHRD V3.3 *** A0A2G2YMZ1_CAPAN)	KIPK	AT3G52890.2	KCBP-interacting protein kinase	--	--
Solyc10g083580.2.1	195.967	224.843	186.742	89.8185	101.328	103.796	59.8604	37.7151	38.2212	16.1988	17.7266	13.4645	PHYTOSULFOKINE 3 PRECURSOR (AHRD V3.3 *-* AT3G44735.2)	PSK3	AT3G44735.2	PHYTOSULFOKINE 3 PRECURSOR	--	--
Solyc10g083920.2.1	13.2174	11.8473	11.0206	6.58314	5.48667	6.82161	9.55011	7.77346	8.40397	9.05505	9.4191	9.24359	Serine/threonine protein phosphatase 2A regulatory subunit (AHRD V3.3 *** A0A2G2VUQ8_CAPBA)	ATB' ALPHA	AT5G03470.1	Protein phosphatase 2A regulatory B subunit family protein	--	--
Solyc10g086320.2.1	2.30522	2.39646	3.11055	0.310696	0.262166	0.385259	0.581977	0.650244	0.817953	0.960845	1.44816	0.7467	Phosphatidylinositol 4-phosphate 5-kinase (AHRD V3.3 *** K4D464_SOLLC)	PIP5K9	AT3G09920.3	phosphatidyl inositol monophosphate 5 kinase	--	--
Solyc10g160370.1.1	7.03784	6.41395	7.12018	3.9002	3.1912	3.92171	4.07118	4.27306	4.80267	3.39334	3.19876	4.41374	Dentin sialophosphoprotein (AHRD V3.11 *-* tr|A0A1P8AZC3|A0A1P8AZC3_ARATH)		AT5G17910.2	unknown protein; FUNCTIONS IN: molecular_function unknown; INVOLVED IN: biological_process unknown; LOCATED IN: mitochondrion; EXPRESSED IN: 23 plant structures; EXPRESSED DURING: 15 growth stages; BEST Arabidopsis thaliana protein match is: unknown protein (TAIR:AT2G29620.1).	--	--
Solyc11g006180.2.1	7.28161	7.86766	9.56652	3.9738	4.34612	3.82201	4.45962	4.68075	3.47992	3.81156	3.95412	3.67983	ethylene receptor homolog (ETR5)	EIN4	AT3G04580.2	Signal transduction histidine kinase, hybrid-type, ethylene sensor	TR	Others
Solyc11g006360.1.1	137.024	141.83	159.949	51.9799	52.878	53.4612	68.1576	65.0195	55.095	48.9982	33.9244	58.6263	E3 ubiquitin-protein ligase (AHRD V3.3 *-* AT3G19990.2)		AT3G19990.1	unknown protein; INVOLVED IN: biological_process unknown; LOCATED IN: chloroplast stroma, chloroplast; EXPRESSED IN: 23 plant structures; EXPRESSED DURING: 13 growth stages; Has 118 Blast hits to 118 proteins in 41 species: Archae - 0; Bacteria - 42; Metazoa - 0; Fungi - 0; Plants - 56; Viruses - 0; Other Eukaryotes - 20 (source: NCBI BLink).	--	--
Solyc11g007840.3.1	8.61088	8.23369	7.80264	3.78103	3.27113	2.58463	2.32884	3.24246	1.42866	2.06533	2.67971	2.22848	UDP-Glycosyltransferase superfamily protein (AHRD V3.3 *** AT5G04480.1)		AT5G04480.1	UDP-Glycosyltransferase superfamily protein	--	--
Solyc11g007900.3.1	9.18741	9.11368	5.18731	2.4215	1.83104	1.48069	0.328933	0.50116	0.225778	0.153699	0.177506	0.298512	EEIG1/EHB.1		AT1G22060.1	LOCATED IN: vacuole; EXPRESSED IN: 23 plant structures; EXPRESSED DURING: 13 growth stages; BEST Arabidopsis thaliana protein match is: FBD, F-box and Leucine Rich Repeat domains containing protein (TAIR:AT1G22000.1); Has 84739 Blast hits to 38714 proteins in 2257 species: Archae - 1436; Bacteria - 11314; Metazoa - 40747; Fungi - 7706; Plants - 4675; Viruses - 308; Other Eukaryotes - 18553 (sourc…	--	--
Solyc11g008590.2.1	16.1985	16.1248	13.9609	8.07411	6.68962	7.80181	4.74155	6.63555	2.12085	4.82632	5.6374	6.05017	CMP-sialic acid transporter 4 (AHRD V3.3 *** A0A2G2VE94_CAPBA)		AT4G35335.1	Nucleotide-sugar transporter family protein	--	--
Solyc11g008810.2.1	18.4919	12.142	18.4092	3.14288	2.69286	1.41166	0.0259582	0.0272454	0	0.0752021	0.0723753	0.100729	Beta-hexosaminidase (AHRD V3.3 *** M1BC44_SOLTU)	HEXO3, ATHEX1	AT1G65590.1	beta-hexosaminidase 3	--	--
Solyc11g008890.2.1	163.991	137.998	147.132	83.3327	73.8257	76.1717	66.8797	66.0023	54.9012	59.6802	61.9832	65.6772	GDT1-like protein 3 (AHRD V3.3 *** A0A2G3B0H6_CAPCH)		AT5G36290.2	Uncharacterized protein family (UPF0016)	--	--
Solyc11g011760.3.1	332.296	295.94	345.485	120.227	120.431	120.207	114.985	84.5274	72.8628	69.314	64.0369	76.1099	voltage-dependent L-type calcium channel subunit (AHRD V3.3 *** AT5G16550.1)		AT5G16550.1	unknown protein; Has 30201 Blast hits to 17322 proteins in 780 species: Archae - 12; Bacteria - 1396; Metazoa - 17338; Fungi - 3422; Plants - 5037; Viruses - 0; Other Eukaryotes - 2996 (source: NCBI BLink).	--	--
Solyc11g013020.2.1	77.3375	58.2432	55.6605	32.5891	29.3704	28.3396	27.8019	21.5821	23.3622	20.0918	20.2412	17.1739	histone-lysine N-methyltransferase (AHRD V3.3 *** AT4G08240.2)		AT4G08240.1	unknown protein; Has 30201 Blast hits to 17322 proteins in 780 species: Archae - 12; Bacteria - 1396; Metazoa - 17338; Fungi - 3422; Plants - 5037; Viruses - 0; Other Eukaryotes - 2996 (source: NCBI BLink).	--	--
Solyc11g020670.1.1	136.026	62.9213	86.9641	30.3725	31.5491	22.0103	52.03	54.1309	30.7529	24.7255	27.0198	40.5567	TCP transcription factor 12		AT1G35560.1	TCP family transcription factor	TF	TCP
Solyc11g020960.2.1	62.2626	37.9316	34.3925	3.98271	2.16827	2.38425	26.3848	14.5546	4.25319	3.32968	3.69216	2.90863
Solyc11g033270.2.1	41.2251	42.1388	42.7476	21.0621	18.4591	19.994	23.9517	19.2747	17.0071	15.9773	16.389	16.1984	MAP kinase kinase kinase 82	MAPKKK7, MAP3KE1	AT3G13530.1	mitogen-activated protein kinase kinase kinase 7	--	--
Solyc11g066020.2.1	55.4103	47.233	45.9581	15.188	15.0889	17.5527	4.01017	3.48976	2.90603	3.94607	3.65621	4.28423	Ankyrin repeat family protein, putative, expressed (AHRD V3.3 *** Q10NB7_ORYSJ)	XBAT31	AT2G28840.1	XB3 ortholog 1 in Arabidopsis thaliana	--	--
Solyc11g068360.1.1	1.66676	1.3694	1.69485	0.395183	0.0624206	0.112367	0.0312891	0	0	0	0	0	CC-NBS-LRR type resistance protein (AHRD V3.3 *** E3W9S1_CAPBA)		AT3G14470.1	NB-ARC domain-containing disease resistance protein	--	--
Solyc11g068950.3.1	215.618	209.834	201.138	99.7887	97.644	101.872	180.887	155.736	125.309	122.24	98.247	119.37	BEL1-like homeodomain protein.1	BLH1	AT2G35940.3	BEL1-like homeodomain 1	TF	HB-BELL
Solyc11g069430.2.1	531.502	442.71	466.843	253.909	234.381	240.094	91.834	102.428	65.5076	272.865	245.956	250.715	plasma membrane intrinsic protein 2.6	PIP2B, PIP2;2	AT2G37170.1	plasma membrane intrinsic protein 2	--	--
Solyc11g069450.1.1	80.6391	74.9781	75.9362	44.8952	34.8309	26.1402	52.0339	30.1462	30.3981	23.6518	24.2254	27.9587	Senescence regulator S40 (AHRD V3.3 *** A0A200QID2_9MAGN)		AT3G45210.1	Protein of unknown function, DUF584	--	--
Solyc11g071690.3.1	36.1121	27.3236	24.796	17.0453	15.94	13.2182	17.1458	14.8089	14.7313	11.0185	12.7138	12.884	Zinc knuckle (CCHC-type) family protein (AHRD V3.3 *** Q9FYD1_ARATH)		AT3G43590.1	zinc knuckle (CCHC-type) family protein	--	--
Solyc11g072000.2.1	5.65349	5.21995	7.08485	2.64915	3.39061	2.11104	0.268356	0.844988	0.271911	3.19613	3.90734	3.21077	CC-NBS-LRR type resistance protein (AHRD V3.3 *-* E3W9R5_CAPCH),Pfam:PF18052		AT3G14470.1	NB-ARC domain-containing disease resistance protein	--	--
Solyc11g072710.3.1	167.75	175.565	146.086	43.4833	39.8657	44.1872	20.453	32.4859	26.9278	26.8546	18.4764	28.8293	phototropin 1	PHOT1, NPH1, JK224, RPT1	AT3G45780.2	phototropin 1	--	--
Solyc11g072910.1.1	20.9493	14.7458	11.8492	6.10601	4.68203	5.93091	5.90318	5.44293	8.32826	7.28408	6.07685	7.93386	Receptor-like protein kinase THESEUS.1	HERK1	AT3G46290.1	hercules receptor kinase 1	--	--
Solyc11g073050.2.1	33.9782	23.2257	27.8367	16.6952	15.8241	14.4291	13.0615	12.6587	8.46811	9.95531	14.0926	11.9428	ethylene-responsive small GTP-binding protein	ARA3	AT3G46060.3	RAB GTPase homolog 8A	--	--
Solyc12g005350.2.1	10.7543	11.3259	8.24889	3.03841	3.60677	4.58313	4.21143	5.40254	5.56032	5.50468	4.50705	3.01256	Dihydroflavonol-4-reductase (AHRD V3.3 *** B6TUD3_MAIZE)		AT4G27250.1	NAD(P)-binding Rossmann-fold superfamily protein	--	--
Solyc12g007200.2.1	54.5897	47.8451	49.7971	30.0903	24.9085	32.1611	25.3983	21.9854	21.3478	20.6695	21.1677	19.8768	Cyclin-dependent kinase F.1	CDKF;1, CAK1AT	AT4G28980.1	CDK-activating kinase 1AT	--	--
Solyc12g008490.2.1	4.88758	3.87666	7.06444	2.24631	2.2016	1.66873	1.48693	2.73115	1.12997	0.53846	0.51822	0.540927	Nucleotide-diphospho-sugar transferases superfamily protein (AHRD V3.3 *** AT2G19880.2)		AT2G19880.2	Nucleotide-diphospho-sugar transferases superfamily protein	--	--
Solyc12g009800.3.1	3.23857	2.34742	3.34448	0.251965	0.115417	0.267131	0.404978	0.576866	0	0.307276	2.50023	0.308684	Purple acid phosphatase (AHRD V3.3 *** M1AD80_SOLTU)	ATPAP26, PAP26	AT5G34850.1	purple acid phosphatase 26	--	--
Solyc12g010790.2.1	92.4523	84.4926	82.3135	48.2166	41.607	47.1648	48.9493	43.9857	31.3145	32.6777	33.4036	34.9147	RAB GTPase (AHRD V3.3 *** A0A2U1Q460_ARTAN)	AtRABA1f, RABA1f	AT5G60860.1	RAB GTPase homolog A1F	--	--
Solyc12g010900.1.1	34.2613	28.7935	24.4171	10.2273	10.2716	10.2988	6.5099	2.90701	9.16265	5.76071	5.32416	6.54493	F-box protein MAX2 (AHRD V3.3 *** A0A2G2X2R2_CAPBA)	MAX2, ORE9, PPS	AT2G42620.1	RNI-like superfamily protein	--	--
Solyc12g014020.2.1	18.8367	17.5419	15.3538	5.44086	4.73531	5.12741	7.12089	7.21175	4.68357	3.86049	6.03749	4.60534	Nucleic acid-binding%2C OB-fold-like protein (AHRD V3.3 *** AT5G63690.2)		AT5G63690.1	Nucleic acid-binding, OB-fold-like protein	--	--
Solyc12g014120.3.1	26.7924	20.1614	18.7098	9.09838	9.09982	9.39545	7.63059	11.2837	9.4842	4.94522	5.67338	7.50116
Solyc12g014490.3.1	32.4533	27.6529	28.837	13.241	6.77238	5.25048	0.374419	1.96493	0.025292	0.530302	0.719155	1.52555	65-kDa microtubule-associated protein 1-like (AHRD V3.3 *** Q9FEV7_TOBAC),Pfam:PF03999	ATMAP65-1, MAP65-1	AT5G55230.1	microtubule-associated proteins 65-1	--	--
Solyc12g019480.3.1	7.70036	4.10763	5.43328	0.167693	0.115222	0.0592622	0	0.0606203	0	0	0.14314	0	Formin-like protein (AHRD V3.3 *-* A0A2G2X5C4_CAPBA)	AFH1, FH1, AHF1, ATFH1	AT3G25500.1	formin homology 1	--	--
Solyc12g021160.1.1	62.9561	41.6146	30.5854	6.90183	6.00683	10.4067	1.58473	2.32864	0.642292	0.918208	4.1239	4.3046
Solyc12g027893.1.1	42.391	41.7552	20.6346	13.2963	7.3825	14.9509	8.55756	8.4964	11.2488	12.2841	13.1121	12.7891
Solyc12g042500.2.1	254.114	289.677	192.818	89.3442	98.8755	91.7094	26.8612	17.3401	5.90106	13.314	40.3185	22.0226	Gibberellin-regulated family protein (AHRD V3.3 *** A0A2U1P8W2_ARTAN)		AT5G59845.1	Gibberellin-regulated family protein	--	--
Solyc12g044200.3.1	11.5934	9.27825	7.36862	2.75625	1.66124	1.69177	0	0.0524406	0	0	0	0.0161565	Disease resistance protein (AHRD V3.3 *-* A0A2U1P003_ARTAN)		AT1G61190.1	LRR and NB-ARC domains-containing disease resistance protein	--	--
Solyc12g044950.3.1	307.793	144.942	243.776	33.2944	33.4715	31.3976	28.4733	22.7542	7.88267	0.500841	6.7482	5.68542	lipid desaturase	FAD2	AT3G12120.2	fatty acid desaturase 2	--	--
Solyc12g049220.3.1	80.5044	57.8074	58.0527	37.0294	37.7237	37.0111	36.9908	29.0705	30.5814	33.3221	33.5233	38.0273	Mitochondrial import inner membrane translocase subunit TIM23-like protein (AHRD V3.3 *** A0A2K3MPU1_TRIPR),Pfam:PF02466	ATTIM23-2, TIM23-2	AT1G72750.1	translocase inner membrane subunit 23-2	--	--
Solyc12g055810.1.1	10.0059	5.65026	8.71594	2.17051	0.588691	0.53828	0	0.0344134	0	0.0316623	0.0914165	0.0636147	P-loop containing nucleoside triphosphate hydrolases superfamily protein (AHRD V3.3 *** A0A1P8B3B9_ARATH)		AT5G57480.1	P-loop containing nucleoside triphosphate hydrolases superfamily protein	--	--
Solyc12g055840.2.1	110.079	74.8643	82.8317	31.4649	37.1827	23.5762	0	0.302591	0.0876344	0.0278401	0.107174	0.0559353	Glucan endo-1,3-beta-glucosidase 10 (AHRD V3.3 *** A0A1U8F6Q1_CAPAN)		AT1G32860.1	Glycosyl hydrolase superfamily protein	--	--
Solyc12g056100.3.1	593.805	539.099	499.092	297.864	317.688	370.385	408.26	363.181	372.953	233.022	252.366	210.398	Ubiquitin-conjugating enzyme (AHRD V3.3 *** A0A200PUP4_9MAGN)	UBC28	AT1G64230.2	ubiquitin-conjugating enzyme 28	--	--
Solyc12g062200.1.1	48.4388	31.0609	41.5	16.6281	18.5494	18.2368	12.8363	13.4729	10.6719	9.05847	11.624	9.09997
Solyc12g087950.1.1	20.6617	18.0603	20.2498	10.3853	7.1613	7.49812	5.96145	8.4773	1.94853	3.8379	10.1873	12.748	AT-hook motif nuclear-localized protein (AHRD V3.3 *** A0A1U8GD78_CAPAN)		AT5G49700.1	Predicted AT-hook DNA-binding family protein	--	--
Solyc12g088910.4.1	17.5051	11.2497	15.0464	5.36082	2.7957	2.07535	0.664572	1.12211	0.439158	0.334833	2.63168	1.62577	P-loop containing nucleoside triphosphate hydrolases superfamily protein (AHRD V3.11 *** tr|A0A1P8B1U2|A0A1P8B1U2_ARATH)		AT2G15730.1	P-loop containing nucleoside triphosphate hydrolases superfamily protein	--	--
Solyc12g089140.2.1	39.8911	36.795	30.9136	15.8605	17.1266	19.6373	19.9039	21.4647	27.3148	17.0558	19.8196	18.5662	Erythronate-4-phosphate dehydrogenase family protein (AHRD V3.3 *** Q8VYC6_ARATH)		AT1G75180.3	Erythronate-4-phosphate dehydrogenase family protein	--	--
Solyc12g096560.2.1	78.0186	70.025	71.4226	31.561	28.5208	31.2859	21.9739	19.1046	15.3118	21.5722	21.5755	20.9156	Apyrase-like protein (AHRD V3.3 *** A0MWC2_TOBAC)	ATAPY2, APY2	AT5G18280.1	apyrase 2	--	--
Solyc12g099080.3.1	229.659	174.294	159.323	66.9357	71.2508	66.2214	163.143	109.385	110.835	56.9993	76.4517	64.4239	ADP ribosylation factor (AHRD V3.3 *** Q08IJ1_TOBAC)	ARFA1E	AT3G62290.3	ADP-ribosylation factor A1E	--	--
Solyc12g099120.3.1	50.6869	69.8796	34.5123	14.8347	8.43115	14.8862	7.50627	6.15713	5.36874	0.548217	0.586234	0.30596	Abscisic acid induced MYB1	AtMYB78, MYB78	AT5G49620.1	myb domain protein 78	TF	MYB
Solyc12g099130.2.1	26.8941	14.448	18.6356	6.98995	7.66545	9.35056	4.08043	5.49621	2.34288	0.328366	2.33857	0.725714	R2R3MYB transcription factor 108	MYB112, AtMYB112	AT1G48000.1	myb domain protein 112	TF	MYB
Solyc12g099970.2.1	45.7388	36.5519	32.8289	19.0933	19.8565	18.6883	24.8947	18.8284	19.6603	20.7702	25.8161	23.307	SN.1	AKINBETA1	AT5G21170.1	5'-AMP-activated protein kinase beta-2 subunit protein	--	--
Solyc12g100060.1.1	795.39	571.006	617.056	257.602	267.745	265.166	365.264	227.839	236.97	169.384	201.548	178.719	Zinc finger A20 and A.1		AT3G12630.1	A20/AN1-like zinc finger family protein	--	--

## Sheet: cluster3
Table S3 The cluster 3 of the differentially expressed genes (DEGs) were identified by pairwise comparisons of the four RNA-seq treatments.
Gene id	IM-0D-1	IM-0D-2	IM-0D-3	IM-2D-1	IM-2D-2	IM-2D-3	RR-0D-1	RR-0D-2	RR-0D-3	RR-2D-1	RR-2D-2	RR-2D-3	Annotation	Arabidopsis_genename	Arabidopsis_homology	Arabidopsis_description	Transcription_Factor	Transcription_Factor_Type
Solyc01g011030.3.1	17.3377	18.6056	14.952	10.6933	10.7562	16.3414	17.0045	19.5454	16.0531	9.412	12.9513	9.93793	RING/U-box superfamily protein (AHRD V3.3 *** A0A2K3MXG0_TRIPR)		AT1G69330.1	RING/U-box superfamily protein	--	--
Solyc01g080890.2.1	77.7628	58.5206	68.08	51.4324	58.6507	35.9442	103.436	101.003	45.4805	42.9455	30.8637	39.3662
Solyc01g087720.4.1	25.7506	35.409	31.8759	23.7698	21.9298	23.061	32.9568	29.406	29.026	17.1359	18.6898	18.6127	Structural maintenance of chromosomes protein 5 (AHRD V3.3 *** A0A2G3AKI3_CAPAN)	SMC5	AT5G15920.1	structural maintenance of chromosomes 5	--	--
Solyc01g103140.3.1	12.9708	33.7499	19.3756	13.5485	10.4201	19.6178	26.5861	23.9766	18.4561	11.5609	9.6263	9.68678	Chloride channel protein (AHRD V3.3 *** K4B1P0_SOLLC)	CLC-C, ATCLC-C	AT5G49890.1	chloride channel C	--	--
Solyc01g105070.3.1	4.27207	4.44908	14.8409	6.11773	15.1915	5.34806	11.2376	17.6922	8.16529	0.107091	0.72146	1.97233	LECEVI16G peroxidase precursor		AT2G41480.1	Peroxidase superfamily protein	--	--
Solyc01g108910.5.1	31.3274	26.6771	23.7845	18.0905	23.0185	19.6614	35.1918	13.7972	37.1612	6.48641	6.77876	6.27626	maternal effect embryo arrest 14 Chr2:6921196-6921978 REVERSE LENGTH=203 201606 (AHRD V3.11 *** AT2G15890.1)	MEE14	AT2G15890.1	maternal effect embryo arrest 14	--	--
Solyc01g109010.3.1	3.79423	5.08572	5.59951	4.39252	2.59129	3.52795	7.33505	4.97213	5.92256	2.84071	2.09483	2.63135	phox domain-containing protein (AHRD V3.3 *-* AT2G15900.1)		AT2G15900.1	Phox-associated domain;Phox-like;Sorting nexin, C-terminal	--	--
Solyc02g038800.1.1	18.6358	19.053	23.2978	11.0544	9.06541	10.7801	11.0408	22.9325	30.3581	5.14013	4.86051	6.71955	Plant intracellular Ras-group-related LRR protein (AHRD V3.3 *** A0A2R6RJA8_ACTCH)	PIRL4	AT4G35470.1	plant intracellular ras group-related LRR 4	--	--
Solyc02g067180.3.1	171.368	290.502	273.782	310.221	295.113	376.444	278.864	275.957	259.041	133.352	188.272	131.811	cystathionine gamma synthase	MTO1, CGS, ATCYS1, CGS1	AT3G01120.1	Pyridoxal phosphate (PLP)-dependent transferases superfamily protein	--	--
Solyc02g068315.1.1	9.41397	9.54921	11.475	10.8177	10.5391	8.89163	18.6289	14.0079	12.1143	8.45779	8.13987	8.31671	2-oxoglutarate (2OG) and Fe(II)-dependent oxygenase superfamily protein (AHRD V3.3 *** Q9XI75_ARATH)		AT1G14130.1	2-oxoglutarate (2OG) and Fe(II)-dependent oxygenase superfamily protein	--	--
Solyc02g070290.3.1	13.0542	14.9466	15.8179	12.7976	12.4151	12.0988	14.4428	13.5711	10.2724	7.87729	9.11772	7.95876	Cation-chloride cotransporter.1	CCC1, ATCCC1, HAP5	AT1G30450.2	cation-chloride co-transporter 1	--	--
Solyc02g082190.3.1	20.2844	21.8856	22.5408	24.9026	28.0956	28.2155	21.509	21.8277	27.0281	13.2666	16.9481	13.6514	CTP synthase (AHRD V3.3 *** A0A2G2XFG8_CAPBA)		AT1G30820.1	CTP synthase family protein	--	--
Solyc02g082630.2.1	4.61389	11.057	5.39067	5.05175	3.68141	4.32792	8.96314	12.0894	8.34218	3.56404	4.9001	4.17053	Phosphoinositide phosphatase family protein (AHRD V3.3 *-* A0A2U1LC37_ARTAN)	IBS2, ATSAC1B, ATSAC6, SACIB	AT5G66020.1	Phosphoinositide phosphatase family protein	--	--
Solyc03g006330.5.1	6.63586	6.60807	6.896	6.36619	7.00443	5.92381	6.32605	9.64803	3.19456	2.60964	2.70182	3.75365	Leucine-rich repeat receptor-like serine/threonine-protein kinase (AHRD V3.11 *** tr|A0A0A7LUM7|A0A0A7LUM7_ALBBR)	AtRLP4, RLP4	AT1G28340.1	receptor like protein 4	--	--
Solyc03g095870.3.1	3.90567	4.11573	4.45178	3.27647	3.18928	3.08771	5.83043	6.71175	5.33596	1.08974	0.174796	0.547366	Eukaryotic translation initiation factor 2 subunit alpha (AHRD V3.3 *-* A0A2G2ZUF6_CAPAN)		AT2G40290.1	Eukaryotic translation initiation factor 2 subunit 1	--	--
Solyc03g098230.3.1	36.9376	47.7783	42.8246	54.806	49.7942	55.7849	46.1567	49.4628	51.7368	29.0727	31.5303	28.4591	Bifunctional D-cysteine desulfhydrase/1-aminocyclopropane-1-carboxylate deaminase, mitochondrial (AHRD V3.3 *** A0A2G2X7N7_CAPBA)	D-CDES, ATACD1, ACD1	AT1G48420.1	D-cysteine desulfhydrase	--	--
Solyc03g117500.1.1	5.48622	4.98637	6.08498	6.61595	4.54581	6.02698	8.81075	12.6491	5.74642	1.36916	2.54127	0.785962	VQ motif-containing protein (AHRD V3.3 *** A0A2U1PE46_ARTAN)		AT1G80450.1	VQ motif-containing protein	--	--
Solyc04g014560.4.1	39.4097	38.1872	39.4153	33.4481	34.5329	33.1787	38.8626	29.0009	32.9294	22.1129	24.6938	22.6627	Pre-mRNA-splicing factor (AHRD V3.3 *-* G5DX06_SILLA)	ATSRL1	AT5G37370.1	PRP38 family protein	--	--
Solyc04g071140.3.1	45.5097	43.5541	45.8878	34.0775	33.2931	37.0343	32.5675	49.3959	49.8292	15.1574	13.6653	16.823	Serine decarboxylase (AHRD V3.3 *** A0A2G3CMP8_CAPCH)	emb1075	AT1G43710.1	Pyridoxal phosphate (PLP)-dependent transferases superfamily protein	--	--
Solyc04g079350.1.1	34.9876	24.1934	26.6057	25.6904	21.0448	19.1077	47.0397	43.2148	21.5955	11.2784	25.0602	14.9849	Pheromone receptor-like protein (AHRD V3.3 *** G7J5T8_MEDTR)		AT2G15760.1	Protein of unknown function (DUF1645)	--	--
Solyc04g080240.4.1	38.6484	47.7417	42.2721	36.0341	33.75	36.6154	55.8711	50.5644	56.8661	34.7898	35.6769	34.6704	GYF domain-containing protein (AHRD V3.3 *-* A0A1Q3BQE0_CEPFO)		AT5G42950.1	GYF domain-containing protein	--	--
Solyc05g007020.4.1	67.6533	68.0158	75.317	52.7662	50.7298	53.2782	64.5093	53.1558	91.701	35.0761	35.032	33.9656	LOV/LOV protein (AHRD V3.3 *** E3WH16_SOLLC)	PLP, PLPA	AT2G02710.2	PAS/LOV protein B	--	--
Solyc05g007070.2.1	49.435	100.436	98.2608	45.1204	40.8	53.8445	175.141	143.901	164.425	72.8714	53.93	62.5336	Alpha-amylase (AHRD V3.3 *** A0A2G2YEB6_CAPAN)	ATAMY3, AMY3	AT1G69830.1	alpha-amylase-like 3	--	--
Solyc05g007930.3.1	3.24405	2.37781	2.0224	2.01914	0.674403	0.832481	3.72824	3.22375	1.87903	0.466358	1.49011	0.712112	Beta-1,3-galactosyltransferase 15 (AHRD V3.3 *** A0A1U8EV49_CAPAN)	GALT1	AT1G26810.1	galactosyltransferase1	--	--
Solyc05g052270.3.1	21.7251	21.1612	20.351	23.1225	23.5369	23.7337	32.8331	20.693	22.4933	16.94	17.4935	14.9469	Non-specific serine/threonine protein kinase (AHRD V3.3 *** A0A2G2ZJA2_CAPAN)	CIPK10, PKS2, SIP1, SNRK3.8	AT5G58380.1	SOS3-interacting protein 1	--	--
Solyc06g009170.3.1	31.9785	29.4245	30.7597	35.6403	33.9675	36.1085	33.9774	34.7468	37.732	17.6874	27.7717	22.3668	Epoxide hydrolase 2 (AHRD V3.3 *** B6T857_MAIZE)		AT4G02340.1	alpha/beta-Hydrolases superfamily protein	--	--
Solyc06g053790.3.1	58.8721	67.355	67.276	71.4746	64.2242	73.4797	72.29	52.9137	71.1313	24.9415	32.7923	27.5203	Polyketide cyclase/dehydrase and lipid transport superfamily protein (AHRD V3.3 *** F4J2V1_ARATH)		AT4G14500.1	Polyketide cyclase/dehydrase and lipid transport superfamily protein	--	--
Solyc06g073920.3.1	244.537	303.251	333.85	356.725	333.231	422.549	354.829	285.556	385.742	216.689	245.826	195.341	CRABS CLAW-like protein 2a	YAB2	AT1G08465.1	Plant-specific transcription factor YABBY family protein	TF	C2C2-YABBY
Solyc07g005230.2.1	39.6623	58.8607	53.8152	32.4152	29.2851	33.4567	37.0389	34.9143	52.1146	23.0965	18.9246	23.7983
Solyc07g007060.3.1	46.4406	42.1804	54.679	34.7589	32.4233	33.865	58.9269	60.3717	35.6038	23.7614	28.8173	29.3753	Metal tolerance protein (AHRD V3.3 *** E5GC92_CUCME)	MTPA2, ATMTPA2, MTP3, ATMTP3	AT3G58810.1	metal tolerance protein A2	--	--
Solyc07g017510.3.1	47.7932	65.6659	70.3121	29.3195	29.0276	37.1695	55.8703	64.7132	56.138	25.7422	21.4761	24.746	1-phosphatidylinositol-3-phosphate 5-kinase FAB1B (AHRD V3.3 *** A0A2G2WC08_CAPBA)	FAB1B	AT3G14270.1	phosphatidylinositol-4-phosphate 5-kinase family protein	--	--
Solyc07g045350.4.1	34.0347	22.3032	31.9077	26.4732	26.9123	31.5123	87.0001	49.2052	24.2032	5.57426	17.5762	11.7874	Acetyl-CoA C-acetyltransferase (AHRD V3.3 *** D9U856_BACMN)	EMB1276, ACAT2	AT5G48230.2	acetoacetyl-CoA thiolase 2	--	--
Solyc07g049470.4.1	6.11432	8.09798	8.13594	6.38221	6.47814	6.09427	8.60382	8.73915	5.73688	3.91305	4.64297	3.12324	Triacylglycerol lipase-like protein (AHRD V3.3 *** Q84JL8_ARATH)		AT1G04985.1	unknown protein; Has 37 Blast hits to 37 proteins in 11 species: Archae - 0; Bacteria - 0; Metazoa - 0; Fungi - 0; Plants - 37; Viruses - 0; Other Eukaryotes - 0 (source: NCBI BLink).	--	--
Solyc07g054460.4.1	25.6289	28.3998	28.6193	27.0631	28.1794	26.7681	18.5763	29.165	45.6863	10.6849	9.81667	11.7454	H/ACA ribonucleoprotein complex non-core subunit NA.1	ATNAF1, NAF1	AT1G03530.1	nuclear assembly factor 1	--	--
Solyc07g056260.4.1	9.57961	13.3684	11.9952	9.8888	9.24466	10.7048	13.7247	13.6523	14.223	9.5531	9.13125	10.5877	Callose synthase 3 (AHRD V3.3 *** A0A1U8HKF3_CAPAN)	ATGSL07, gsl07, atgsl7, GSL7	AT1G06490.1	glucan synthase-like 7	--	--
Solyc07g063870.3.1	106.001	83.2957	82.8679	75.1772	91.7445	91.5836	86.9628	65.6877	89.4097	32.9078	43.5474	39.5749	Uncharacterized conserved protein (UCP012943) (AHRD V3.3 *-* AT5G54540.1)		AT5G54540.1	Uncharacterised conserved protein (UCP012943)	--	--
Solyc07g064180.4.1	184.183	245.021	200.736	41.2639	31.8572	76.154	91.8672	97.9335	179.497	22.037	13.0076	10.6293	pectin methylesterase 2	ATPMEPCRA, PMEPCRA	AT1G11580.1	methylesterase PCR A	--	--
Solyc07g065000.3.1	10.0378	11.4494	11.673	11.4325	10.2772	12.2236	12.5191	12.0068	11.2073	7.15125	8.32582	8.54364	PHD finger protein (AHRD V3.3 *** A0A2G2X6I5_CAPBA)		AT1G50620.1	RING/FYVE/PHD zinc finger superfamily protein	TR	PHD
Solyc08g016720.1.1	11.3905	20.271	16.1435	11.245	12.4374	8.32807	16.674	15.6798	16.1202	11.2173	9.40177	5.62007	9-cis-epoxycarotenoid dioxygenase2	NCED5, ATNCED5	AT1G30100.1	nine-cis-epoxycarotenoid dioxygenase 5	--	--
Solyc08g060810.3.1	142.683	184.045	191.454	122.33	121.454	151.979	177.952	171.73	198.039	134.103	135.234	122.211	EIN3-binding F-box protein 2	EBF1, FBL6	AT2G25490.1	EIN3-binding F box protein 1	--	--
Solyc09g007790.1.1	70.1696	70.6664	53.1134	63.5697	74.5157	76.2097	68.0299	58.0717	62.8234	38.6687	51.4209	34.0423	Senescence regulator (AHRD V3.3 *** A0A2U1KXJ7_ARTAN)		AT3G45210.1	Protein of unknown function, DUF584	--	--
Solyc09g009880.3.1	26.0767	31.0928	27.1196	25.2983	23.7327	23.9806	41.8154	34.6688	25.5202	20.6597	23.3476	24.9052	F-box-like domain-containing protein (AHRD V3.3 *** A0A1Q3BFU9_CEPFO)		AT1G57790.1	F-box family protein	--	--
Solyc09g090200.4.1	34.6085	32.4328	41.6054	32.4686	25.4157	22.811	45.9855	50.0557	26.7431	23.3898	29.0958	28.8542	Serine/threonine-protein kinase (AHRD V3.3 *** A0A2I0WHR6_9ASPA)		AT4G14350.2	AGC (cAMP-dependent, cGMP-dependent and protein kinase C) kinase family protein	--	--
Solyc10g080090.3.1	8.61974	11.9566	12.2606	9.58919	8.79379	8.88675	14.5752	11.5548	12.1423	7.85032	7.32878	8.68135	zinc finger BED domain-containing protein DAYSLEEPER-like (AHRD V3.3 *** A0A2I4F531_9ROSI)		AT3G42170.1	BED zinc finger ;hAT family dimerisation domain	--	--
Solyc11g045160.4.1	5.32384	8.88044	7.31573	7.63802	6.19783	8.09639	9.29711	9.06507	8.96532	6.21066	6.82407	5.64338	Vacuolar protein sorting-associated protein, putative (DUF1162) (AHRD V3.11 *** tr|A0A1P8BEF0|A0A1P8BEF0_ARATH)		AT5G24740.1	Protein of unknown function (DUF1162)	--	--
Solyc11g065530.1.1	102.295	166.716	79.7266	97.2707	61.4593	123.521	127.974	86.7599	128.536	36.2956	60.3816	32.2863	Alpha/beta-Hydrolases superfamily protein (AHRD V3.3 *** A0A2U1P0Y5_ARTAN)		AT1G51440.1	alpha/beta-Hydrolases superfamily protein	--	--
Solyc11g069990.2.1	4.71212	5.15313	5.54523	3.57097	2.92487	3.04394	4.64903	6.03999	6.90243	2.26132	2.19546	2.30499	I2C5		AT3G14470.1	NB-ARC domain-containing disease resistance protein	--	--
Solyc12g010270.1.1	8.98115	20.4072	9.98798	9.17412	5.10702	8.55554	13.8969	12.4365	10.9684	5.79177	6.25383	3.97347
Solyc12g010290.1.1	9.81209	23.121	14.6253	8.64295	8.79786	11.4741	9.45007	13.0596	14.8417	6.08383	4.39136	4.1254
Solyc12g056440.2.1	14.3019	15.7645	16.4913	8.4679	7.18752	10.3675	14.8743	14.6189	12.522	6.91949	7.07093	7.45886	SPX domain-containing protein (AHRD V3.3 *** D7MDY2_ARALL)		AT4G22990.1	Major Facilitator Superfamily with SPX (SYG1/Pho81/XPR1) domain-containing protein	--	--

## Sheet: cluster4
Table S3 The cluster 4 of the differentially expressed genes (DEGs) were identified by pairwise comparisons of the four RNA-seq treatments.
Gene id	IM-0D-1	IM-0D-2	IM-0D-3	IM-2D-1	IM-2D-2	IM-2D-3	RR-0D-1	RR-0D-2	RR-0D-3	RR-2D-1	RR-2D-2	RR-2D-3	Annotation	Arabidopsis_genename	Arabidopsis_homology	Arabidopsis_description	Transcription_Factor	Transcription_Factor_Type
Solyc00g217960.2.1	11.3808	11.0715	15.476	10.3751	7.49785	9.13666	37.237	36.7773	23.7865	12.0608	17.9485	13.2379	RING/U-box superfamily protein (AHRD V3.11 *-* tr|A0A2U1KCN8|A0A2U1KCN8_ARTAN)		AT3G14320.1	Zinc finger, C3HC4 type (RING finger) family protein	--	--
Solyc01g087890.3.1	26.757	32.8145	23.423	11.225	7.50214	10.113	80.8011	65.2965	69.3827	16.4988	34.8037	18.7306	Plasma-membrane choline transporter family protein (AHRD V3.3 *** F4K425_ARATH)		AT5G13760.1	Plasma-membrane choline transporter family protein	--	--
Solyc01g088100.4.1	75.1187	78.8066	78.5723	50.3373	44.3849	42.7203	84.7269	82.3853	86.5078	49.651	56.6627	53.4899	Zinc finger transcription factor 12		AT3G51950.2	Zinc finger (CCCH-type) family protein / RNA recognition motif (RRM)-containing protein	--	--
Solyc01g088590.6.1	3.4707	1.41868	3.33289	0.558052	3.01271	1.40867	81.9146	105.477	68.9038	16.9697	15.311	14.4725	Pectinesterase inhibitor (AHRD V3.11 *** tr|A0A2U1KTC1|A0A2U1KTC1_ARTAN)		AT5G46940.1	Plant invertase/pectin methylesterase inhibitor superfamily protein	--	--
Solyc01g091690.3.1	99.0583	78.0576	59.2966	32.1604	44.6063	28.6017	177.705	211.922	125.682	39.1033	36.6193	40.0138	S-adenosyl-L-methionine-dependent methyltransferases superfamily protein (AHRD V3.3 *** A0A2U1NM08_ARTAN)		AT4G00750.1	S-adenosyl-L-methionine-dependent methyltransferases superfamily protein	--	--
Solyc01g095090.3.1	1.34721	1.60347	1.33415	1.62463	1.78074	2.35124	9.00609	10.6273	15.983	1.95554	1.65916	2.37808	RING/U-box superfamily protein (AHRD V3.3 *** A0A2U1PKV6_ARTAN)		AT4G01270.1	RING/U-box superfamily protein	--	--
Solyc01g096100.2.1	81.7087	98.5816	84.5708	60.0276	43.0074	62.8117	170.545	149.327	148.506	107.918	84.9988	96.1678	Transmembrane protein (AHRD V3.3 *** A0A1P8B1K1_ARATH)		AT2G46550.1	unknown protein; BEST Arabidopsis thaliana protein match is: unknown protein (TAIR:AT1G01240.3); Has 72 Blast hits to 68 proteins in 13 species: Archae - 0; Bacteria - 0; Metazoa - 1; Fungi - 0; Plants - 71; Viruses - 0; Other Eukaryotes - 0 (source: NCBI BLink).	--	--
Solyc01g097500.4.1	44.6851	40.3784	54.7787	35.7868	33.7626	33.2587	68.8209	61.6266	49.1415	38.7376	42.8183	41.3552	LSTK-1-like kinase	NEK1	AT1G54510.3	NIMA-related serine/threonine kinase 1	--	--
Solyc01g105970.3.1	122.548	119.883	111.906	77.699	76.8807	75.0138	228.731	169.11	141.089	99.2759	115.19	91.0441	Magnesium-dependent phosphatase.1		AT2G14110.1	Haloacid dehalogenase-like hydrolase (HAD) superfamily protein	--	--
Solyc01g108530.3.1	13.9889	10.4803	11.973	10.0746	11.9325	12.0526	26.7356	26.9646	19.0943	9.70787	14.5	8.73866	Alpha/beta-Hydrolases superfamily protein (AHRD V3.3 *** A0A2U1KK17_ARTAN)		AT1G19190.1	alpha/beta-Hydrolases superfamily protein	--	--
Solyc01g109590.3.1	21.3661	20.2657	20.4566	6.73694	7.82318	8.40941	37.1521	43.4379	47.461	19.1309	13.771	18.2971	Protein kinase domain (AHRD V3.3 *** A0A200Q940_9MAGN)		AT4G34500.1	Protein kinase superfamily protein	--	--
Solyc01g109700.3.1	7.33076	4.53148	4.23508	3.3222	2.62277	1.86781	44.6997	33.5722	24.3587	9.0405	5.34393	7.76447	bHLH transcription factor 010	CIB1	AT4G34530.1	cryptochrome-interacting basic-helix-loop-helix 1	TF	bHLH
Solyc01g109880.3.1	143.247	207.156	155.625	169.312	177.498	162.158	505.261	408.985	535.314	248.606	245.149	205.017	BZIP transcription factor (AHRD V3.3 *** Q8GTZ1_CAPCH)	AtbZIP44, bZIP44	AT1G75390.1	basic leucine-zipper 44	TF	bZIP
Solyc01g111340.4.1	0.796687	1.54388	1.80201	1.51641	2.66428	1.05221	7.03525	15.8696	13.9186	0.437567	0.465447	0.670924	Endo-1,4-beta-xylanase (AHRD V3.3 *** A0A1J3CP06_NOCCA)		AT4G38650.1	Glycosyl hydrolase family 10 protein	--	--
Solyc01g111350.3.1	30.2953	39.5196	47.2455	13.0004	11.2592	14.1607	120.658	183.124	96.4786	23.2694	33.5204	29.1933	Major facilitator superfamily protein (AHRD V3.3 *** Q9SW40_ARATH)		AT4G34950.1	Major facilitator superfamily protein	--	--
Solyc01g112100.3.1	102.948	174.411	153.972	112.951	112.017	139.827	287.859	221.016	333.421	120.045	162.891	135.613	Flavin-containing monooxygenase (AHRD V3.3 *** A0A2G3BW83_CAPCH)	FMO1	AT1G19250.1	flavin-dependent monooxygenase 1	--	--
Solyc02g036290.4.1	18.774	20.3731	18.93	10.4859	10.7345	10.4807	28.8191	33.5027	23.6564	16.6452	13.731	17.1638	Malonyl-CoA decarboxylase family protein (AHRD V3.3 *-* A0A2U1QFC7_ARTAN)		AT4G04320.1	malonyl-CoA decarboxylase family protein	--	--
Solyc02g036310.4.1	24.3178	28.9729	23.0504	18.7155	12.8795	15.3188	30.4643	38.4334	31.5833	22.5024	13.9689	21.3333	Malonyl-CoA decarboxylase family protein (AHRD V3.3 *-* A0A2U1QFC7_ARTAN)		AT4G04320.2	malonyl-CoA decarboxylase family protein	--	--
Solyc02g061770.5.1	3.65765	0.386558	0.600378	0.328248	0.422885	0.483341	15.6391	13.2504	22.0512	2.27446	3.19589	2.33058	Chitinase (AHRD V3.11 *** tr|P93154|P93154_GOSHI)	ATHCHIB, PR3, PR-3, CHI-B, B-CHI, HCHIB	AT3G12500.1	basic chitinase	--	--
Solyc02g062970.3.1	128.158	131.572	124.462	85.1626	88.2467	93.2153	183.719	167.814	184.666	124.098	113.747	115.322	Xaa-Pro aminopeptidase 2	ATAPP1, APP1	AT4G36760.1	aminopeptidase P1	--	--
Solyc02g077700.1.1	7.37293	6.52779	5.29559	17.9285	16.291	13.3145	72.5995	95.9244	51.9123	18.2561	29.9416	32.3387	transmembrane protein (AHRD V3.3 *** AT2G33855.1)		AT2G33855.1	unknown protein; Has 35333 Blast hits to 34131 proteins in 2444 species: Archae - 798; Bacteria - 22429; Metazoa - 974; Fungi - 991; Plants - 531; Viruses - 0; Other Eukaryotes - 9610 (source: NCBI BLink).	--	--
Solyc02g080270.4.1	40.4473	37.663	38.0741	26.3366	21.9271	30.5763	70.9868	78.6298	66.0573	39.0075	37.8363	33.6816	Vacuolar protein sorting-associated protein 28 homolog (AHRD V3.11 *** tr|A0A1U8FLJ7|A0A1U8FLJ7_CAPAN)	VPS28-1	AT4G05000.2	Vacuolar protein sorting-associated protein VPS28 family protein	--	--
Solyc02g080520.4.1	10.0743	7.49317	9.12535	4.01264	4.29495	3.70547	9.02827	15.2101	7.67015	5.54402	6.75559	6.84948	Actin cytoskeleton-regulatory complex pan-like protein (AHRD V3.3 *** Q9LPT5_ARATH)		AT1G50660.1	unknown protein; INVOLVED IN: biological_process unknown; LOCATED IN: chloroplast; EXPRESSED IN: 22 plant structures; EXPRESSED DURING: 13 growth stages; BEST Arabidopsis thaliana protein match is: unknown protein (TAIR:AT3G20350.1); Has 21445 Blast hits to 15134 proteins in 1325 species: Archae - 461; Bacteria - 2309; Metazoa - 11052; Fungi - 1737; Plants - 1035; Viruses - 42; Other Eukaryotes -…	--	--
Solyc02g082430.4.1	47.2832	52.4188	49.6489	43.3547	38.7684	44.7424	67.3968	65.4396	57.5757	41.465	44.8421	43.0411	MLO-like protein (AHRD V3.3 *** K4BAB3_SOLLC)	MLO8, ATMLO8	AT2G17480.1	Seven transmembrane MLO family protein	--	--
Solyc02g082633.1.1	5.42261	6.61571	5.7205	3.62871	4.12083	4.20333	10.276	9.87463	6.47243	2.95018	4.25893	4.71498
Solyc02g082670.3.1	42.1936	38.587	40.0608	47.2745	42.2933	36.0557	110.794	119.951	90.3946	50.0093	61.1032	64.7924	WUSCHEL-related homeobox 13 (AHRD V3.3 *** A0A1U8FNS5_CAPAN)	HB-4, WOX13, ATWOX13	AT4G35550.1	WUSCHEL related homeobox 13	TF	HB-WOX
Solyc02g084240.3.1	92.4939	66.2557	52.2377	30.5053	25.8054	26.6466	356.103	226.469	243.588	169.577	132.355	162.387	0.1	HIS1-3	AT2G18050.1	histone H1-3	--	--
Solyc03g005990.3.1	6.97797	5.51192	7.62807	7.56506	7.40382	5.33908	10.9425	12.6095	12.1729	4.13809	8.56958	8.79661	BES1/BZ.1	BEH4	AT1G78700.1	BES1/BZR1 homolog 4	TF	BES1
Solyc03g006400.3.1	1.80306	3.84405	2.38365	4.23272	2.63384	4.43967	11.7602	23.3126	15.2435	3.59982	6.39284	5.85498	MAP kinase kinase kinase 25		AT5G58950.1	Protein kinase superfamily protein	--	--
Solyc03g026340.4.1	38.0513	33.1474	35.4502	25.9855	23.7388	25.1115	50.8956	43.2312	35.7724	29.6233	28.7884	31.2314	Calcium-dependent protein kinase 4 (AHRD V3.3 *** A0A2G2ZYX8_CAPAN)	PEPKR1	AT1G12580.1	phosphoenolpyruvate carboxylase-related kinase 1	--	--
Solyc03g034450.5.1	11.597	10.6712	9.79392	7.92251	6.43859	7.55975	12.7793	19.2298	17.9695	10.2944	8.05928	10.9425	E3 ubiquitin-protein ligase (AHRD V3.11 *** tr|A0A2G2WYW6|A0A2G2WYW6_CAPBA)		AT5G37930.1	Protein with RING/U-box and TRAF-like domains	--	--
Solyc03g093880.3.1	21.8302	20.9489	18.0545	17.2405	15.5235	16.1278	50.1423	38.6568	28.0773	19.0388	20.7037	20.1802	U6 snRNA phosphodiesterase (AHRD V3.3 *** A0A2G2YI60_CAPAN)		AT5G51170.1	unknown protein; CONTAINS InterPro DOMAIN/s: Uncharacterised protein family UPF0406 (InterPro:IPR019146); Has 30201 Blast hits to 17322 proteins in 780 species: Archae - 12; Bacteria - 1396; Metazoa - 17338; Fungi - 3422; Plants - 5037; Viruses - 0; Other Eukaryotes - 2996 (source: NCBI BLink).	--	--
Solyc03g095880.1.1	0	0	0	0	0	0	8.05418	6.34017	4.76052	0.324073	0	0
Solyc03g111100.1.1	14.5585	19.1682	42.6856	45.7305	50.3378	48.2797	150.239	222.555	121.783	70.203	85.363	69.884	At3g48510 (AHRD V3.3 *** Q9SMP6_ARATH)		AT5G50360.1	unknown protein; BEST Arabidopsis thaliana protein match is: unknown protein (TAIR:AT3G48510.1); Has 1807 Blast hits to 1807 proteins in 277 species: Archae - 0; Bacteria - 0; Metazoa - 736; Fungi - 347; Plants - 385; Viruses - 0; Other Eukaryotes - 339 (source: NCBI BLink).	--	--
Solyc03g111730.3.1	0.255595	0.774359	0.708726	1.69525	2.57669	2.83209	35.457	44.6433	28.2538	11.0375	9.66886	6.45372	KDEL-tailed cysteine endopeptidase		AT5G50260.1	Cysteine proteinases superfamily protein	--	--
Solyc03g112310.1.1	9.15984	12.1925	17.6493	10.096	10.1711	11.946	17.8379	18.8308	14.6216	10.4701	12.7876	11.0439	Lectin receptor kinase (AHRD V3.3 *** B8XSM9_WHEAT)		AT1G15530.1	Concanavalin A-like lectin protein kinase family protein	--	--
Solyc03g112340.1.1	47.017	62.3828	87.7079	52.6075	47.023	62.9393	195.344	196.972	160.641	83.26	105.405	91.7143	RING/U-box superfamily protein (AHRD V3.3 *** A0A2H1ZED7_ARATH)	ATL6	AT3G05200.1	RING/U-box superfamily protein	--	--
Solyc03g114760.3.1	3.9916	2.43983	3.21275	3.78329	2.16624	2.06917	11.2463	17.2176	9.90216	4.6063	4.97378	6.16986	Protein MICROTUBULE BINDING PROTEIN 2C (AHRD V3.3 *** MBP2C_TOBAC)	MPB2C	AT5G08120.1	movement protein binding protein 2C	--	--
Solyc03g118530.3.1	19.8723	23.5476	22.0061	14.5463	13.8346	14.719	38.359	32.7983	40.7945	25.0704	26.5903	26.1408	Protein kinase domain (AHRD V3.3 *** A0A200QLB1_9MAGN)		AT3G17850.1	Protein kinase superfamily protein	--	--
Solyc04g011360.3.1	93.7989	80.6804	78.8411	77.2604	68.0747	65.8991	122.031	113.935	100.713	72.846	81.2026	75.8778	GTP-binding protein	ARA3	AT3G46060.3	RAB GTPase homolog 8A	--	--
Solyc04g011430.3.1	509.738	510.345	534.321	301.776	274.401	325.927	847.68	727.029	653.592	300.949	310.112	275.134	Ubiquitin conjugating enzyme (AHRD V3.3 *** A0A172MJZ4_PAESU)	UBC7, ATUBC7	AT5G59300.1	ubiquitin carrier protein 7	--	--
Solyc04g064880.4.1	0.369759	0.280059	0.419435	0.490491	2.45102	2.73138	30.152	29.3904	12.8638	0.939263	8.04046	2.78104	Pathogen-related protein (AHRD V3.3 *** A0A1U8GE43_CAPAN)		AT1G78780.2	pathogenesis-related family protein	--	--
Solyc04g071990.3.1	2.17357	2.43893	3.14355	2.65823	4.01433	4.1294	6.80876	9.36687	6.22139	3.4167	2.80237	1.96977	Protein GIGANTEA (AHRD V3.3 *** A0A2G2ZPW3_CAPAN)	GI, FB	AT1G22770.1	gigantea protein (GI)	--	--
Solyc04g074140.4.1	20.4166	22.0695	22.0103	12.3821	10.7852	14.3044	27.6897	27.1329	26.8609	15.6355	17.0627	15.9201	transmembrane protein (AHRD V3.3 *** AT1G34630.1)		AT1G34630.1	BEST Arabidopsis thaliana protein match is: Mitochondrial import inner membrane translocase subunit Tim17/Tim22/Tim23 family protein (TAIR:AT5G51150.1); Has 323 Blast hits to 315 proteins in 124 species: Archae - 0; Bacteria - 0; Metazoa - 95; Fungi - 110; Plants - 73; Viruses - 0; Other Eukaryotes - 45 (source: NCBI BLink).	--	--
Solyc04g079530.3.1	0.320599	0.302181	0.25861	0.185576	0.141677	0.267186	21.8969	12.2492	11.4893	1.8288	1.32004	2.02089	Major facilitator superfamily protein (AHRD V3.3 *** A0A2U1PWN6_ARTAN)		AT1G27040.2	Major facilitator superfamily protein	--	--
Solyc04g081370.2.1	12.6864	11.3748	11.8354	11.5527	8.54693	8.96034	24.1297	20.1921	24.1167	5.48459	7.29216	6.68809	C2H2-like zinc finger protein (AHRD V3.3 *** A0A2U1KP34_ARTAN)		AT1G75710.1	C2H2-like zinc finger protein	TF	C2H2
Solyc05g005200.3.1	56.7555	44.6347	53.1426	34.7804	31.7739	29.6668	102.043	88.5808	86.6757	54.349	58.7922	64.0281	Pyrrolidone-carboxylate peptidase-like protein (AHRD V3.3 *** A0A2K3PIQ3_TRIPR)		AT1G23440.1	Peptidase C15, pyroglutamyl peptidase I-like	--	--
Solyc05g006780.3.1	11.2358	14.7465	15.3939	12.7221	11.7735	10.8682	24.509	22.8827	16.8927	9.12772	16.5098	13.8464	Actin cross-linking (AHRD V3.3 *** A0A2U1N9L8_ARTAN)		AT1G27100.1	Actin cross-linking protein	--	--
Solyc05g012450.4.1	15.2698	17.5487	15.1872	10.4508	9.42678	10.8606	19.5586	21.3392	20.4172	7.72952	10.3412	10.5233	S-adenosyl-L-methionine-dependent methyltransferases superfamily protein (AHRD V3.3 *-* A0A2U1PA46_ARTAN)	QUL1	AT1G13860.2	QUASIMODO2 LIKE 1	--	--
Solyc05g012940.4.1	1.8739	1.72785	1.88947	3.65494	4.09549	3.42586	12.9943	18.2795	9.32621	3.0935	4.94806	4.02685	ribonuclease H2 subunit B (AHRD V3.3 *** A0A2I4GNZ0_9ROSI)		AT4G20325.1	FUNCTIONS IN: molecular_function unknown; INVOLVED IN: biological_process unknown; LOCATED IN: nucleus; CONTAINS InterPro DOMAIN/s: Ribonuclease H2, subunit B (InterPro:IPR019024); Has 30201 Blast hits to 17322 proteins in 780 species: Archae - 12; Bacteria - 1396; Metazoa - 17338; Fungi - 3422; Plants - 5037; Viruses - 0; Other Eukaryotes - 2996 (source: NCBI BLink).	--	--
Solyc05g014390.4.1	0.856106	0.753005	0.67758	1.00353	0.7119	0.795074	7.82008	10.5514	3.47113	0.0984575	1.00442	0.178035	ABC transporter (AHRD V3.3 *-* A0A200RCP7_9MAGN)	ATMRP3, MRP3, ABCC3	AT3G13080.1	multidrug resistance-associated protein 3	--	--
Solyc05g047460.3.1	26.4402	19.8893	22.719	22.1234	14.3452	11.6258	42.5835	31.4207	29.4742	24.5776	20.7212	21.7936	Auxin Response Factor 7B	ARF19, IAA22, ARF11	AT1G19220.1	auxin response factor 19	TF	B3-ARF
Solyc05g052670.1.1	0	0	0.202354	0.0322683	0.184762	0.494151	5.668	3.73274	3.15307	0.143097	0.241007	0.0359382	HXXXD-type acyl-transferase family protein (AHRD V3.3 *** V5PZN5_9CARY)		AT2G39980.1	HXXXD-type acyl-transferase family protein	--	--
Solyc05g052860.3.1	0.110641	0.0558669	0	0.0800546	0	0.0314344	9.6196	9.71075	6.67393	1.15379	1.45208	2.7045	DUF620 domain-containing protein (AHRD V3.3 *** A0A1Q3AM34_CEPFO)		AT5G05840.1	Protein of unknown function (DUF620)	--	--
Solyc06g051800.3.1	0.90654	0.662944	1.13471	1.32694	1.6577	0.817084	394.525	559.591	223.538	16.6169	24.2941	40.8089	expansin 1	ATEXPA4, ATEXP4, ATHEXP ALPHA 1.6, EXPA4	AT2G39700.1	expansin A4	--	--
Solyc06g053450.4.1	88.7283	87.6773	82.8648	69.728	64.3733	70.6865	146.025	118.721	135.429	96.5332	97.4034	88.5472	SUN-like protein 17	IQD14	AT2G43680.1	IQ-domain 14	--	--
Solyc06g054220.2.1	44.8055	45.2481	53.9471	43.75	34.4872	35.1227	58.2258	74.0217	48.8013	33.3046	40.7653	43.219
Solyc06g060680.2.1	31.6441	21.1979	37.863	26.7631	26.5112	18.88	90.1319	93.375	74.2209	29.7838	47.828	41.4236	Protein kinase superfamily protein (AHRD V3.3 *** Q9SVY4_ARATH)		AT3G57700.1	Protein kinase superfamily protein	--	--
Solyc06g068500.3.1	75.5147	64.6531	41.1808	21.8814	22.7721	24.9488	98.7868	76.3833	83.198	64.0894	62.6663	53.3917	Chaperone protein DnaJ (AHRD V3.3 *** A0A2G2WQF7_CAPBA)	J8	AT1G80920.1	Chaperone DnaJ-domain superfamily protein	--	--
Solyc06g084290.3.1	12.1415	12.1376	16.1006	14.2454	12.0588	12.7668	29.4761	32.9907	16.2683	13.4845	11.1598	16.8406	Protein trichome birefringence-like .1	TBL11	AT5G19160.1	TRICHOME BIREFRINGENCE-LIKE 11	--	--
Solyc07g006370.1.1	60.0975	60.4438	52.9433	60.4192	52.5987	49.8397	115.979	91.685	125.729	60.495	70.571	68.5185	cation/calcium exchanger.1	CAX7	AT5G17860.1	calcium exchanger 7	--	--
Solyc07g007330.1.1	142.435	137.283	150.543	53.8703	63.2572	59.9802	365.371	279.09	177.943	159.928	191.416	186.568	Serine-rich protein (AHRD V3.3 *** E5GCC5_CUCME)		AT5G11090.1	serine-rich protein-related	--	--
Solyc07g009460.3.1	18.9287	14.6379	13.7209	7.05079	6.52025	7.22843	60.7948	64.1649	21.9633	7.84959	4.34385	5.55274	Phosphoesterase domain (AHRD V3.3 *** A0A200QAP7_9MAGN)	ATPAP28, PAP28	AT5G57140.1	purple acid phosphatase 28	--	--
Solyc07g017500.3.1	23.5022	23.2452	22.4184	23.1184	24.7672	26.4731	94.874	77.3248	57.5388	34.3136	31.5755	34.6938	FYVE zinc finger (AHRD V3.3 *** A0A200QD36_9MAGN)		AT3G43230.1	RING/FYVE/PHD-type zinc finger family protein	--	--
Solyc07g042400.2.1	0.203923	0.0686458	0.205618	0.196732	0.300388	0.695245	10.766	14.8557	19.1473	1.67216	2.37897	1.82589	Unknown protein		AT5G20790.2	unknown protein; FUNCTIONS IN: molecular_function unknown; INVOLVED IN: biological_process unknown; LOCATED IN: endomembrane system; EXPRESSED IN: 11 plant structures; EXPRESSED DURING: LP.04 four leaves visible, 4 anthesis, petal differentiation and expansion stage; BEST Arabidopsis thaliana protein match is: unknown protein (TAIR:AT3G43110.1).	--	--
Solyc07g042430.1.1	0.300639	0.667939	0.363764	0.348045	0.265713	0.136664	4.02905	2.62118	2.19304	0.900344	0.587983	0.419932	Flavin-containing monooxygenase (AHRD V3.3 *** A0A2G2WBJ3_CAPBA)	FMO1	AT1G19250.1	flavin-dependent monooxygenase 1	--	--
Solyc07g047750.3.1	21.7991	22.9915	18.7377	13.6725	11.0984	18.564	39.6201	37.9787	42.3806	21.0021	22.1753	21.985
Solyc07g054220.1.1	3.83357	2.3947	5.14061	3.81277	2.53242	1.97622	5.73422	12.4966	7.76171	2.07125	4.23088	2.16567	Ethylene-responsive transcription factor (AHRD V3.3 *** A0A2G3C0R2_CAPCH)		AT4G28140.1	Integrase-type DNA-binding superfamily protein	TF	AP2/ERF-ERF
Solyc07g063420.3.1	71.5522	83.4913	62.4918	32.6135	31.1876	34.9348	103.855	103.507	99.2353	39.0608	39.4557	41.9373	NAC domain-containing protein (AHRD V3.3 *** A0A2U1LQQ4_ARTAN)	ATNAC2, ANAC056, NARS1, NAC2	AT3G15510.1	NAC domain containing protein 2	TF	NAC
Solyc07g064200.4.1	0	0	0	0	0	0	2.88761	4.45149	1.6458	0.108926	0.104832	0.0437701	COBRA-like protein 10 (AHRD V3.3 *** A0A2G3C2S4_CAPCH)	COBL10	AT3G20580.1	COBRA-like protein 10 precursor	--	--
Solyc07g064680.3.1	95.7248	89.653	76.0239	58.4812	47.9506	63.0559	204.922	172.465	183.661	119.244	120.153	108.981	Autophagy-related protein (AHRD V3.3 *** A0A2G3C2V6_CAPCH)	ATG8C	AT1G62040.2	Ubiquitin-like superfamily protein	--	--
Solyc07g065190.4.1	0.826696	0.321101	0.961805	0.306748	0.421532	0.650421	7.04326	5.54439	2.85463	0.612138	0.654587	0.273308	Heavy metal-associated isoprenylated plant protein (AHRD V3.3 *-* A0A2R6RV38_ACTCH)		AT3G06130.1	Heavy metal transport/detoxification superfamily protein	--	--
Solyc08g006320.5.1	44.0709	33.6345	76.5607	50.3387	37.4643	40.1439	78.8066	123.7	72.262	30.9805	52.1174	42.9063	WRKY11 (AHRD V3.11 *** tr|A0A1P8NTG0|A0A1P8NTG0_9SOLN)	WRKY11, ATWRKY11	AT4G31550.2	WRKY DNA-binding protein 11	TF	WRKY
Solyc08g068330.4.1	48.8039	53.0415	42.9683	30.7906	21.7809	30.3947	80.7984	75.0631	79.4392	49.556	48.7944	48.3051	Aspartate aminotransferase (AHRD V3.11 *** tr|A0A1U8DSJ1|A0A1U8DSJ1_CAPAN)	ASP3, YLS4	AT5G11520.1	aspartate aminotransferase 3	--	--
Solyc08g076320.3.1	21.2771	22.0049	33.2719	14.7578	13.9806	13.6176	55.1427	68.2845	42.0935	18.8709	24.0356	25.0276	Cellulose synthase (AHRD V3.3 *** A0A2U1KRA4_ARTAN)	CSLD3, KJK, ATCSLD3	AT3G03050.1	cellulose synthase-like D3	--	--
Solyc08g076930.1.1	75.0248	86.9158	115.504	69.5704	64.8737	70.6782	133.126	156.91	90.2029	71.8118	80.2931	73.4161	jasmonic acid 3	ATMYC2, RD22BP1, JAI1, JIN1, MYC2, ZBF1	AT1G32640.1	Basic helix-loop-helix (bHLH) DNA-binding family protein	TF	bHLH
Solyc08g080860.4.1	7.09168	6.18915	3.75186	5.36348	6.23879	3.68142	18.5212	13.7909	11.9379	5.38439	7.20973	5.83237	patatin-like phospholipase domain protein (AHRD V3.3 *-* AT1G76980.1)		AT1G76980.1	BEST Arabidopsis thaliana protein match is: embryo defective 2170 (TAIR:AT1G21390.1); Has 65 Blast hits to 65 proteins in 23 species: Archae - 0; Bacteria - 8; Metazoa - 1; Fungi - 8; Plants - 40; Viruses - 3; Other Eukaryotes - 5 (source: NCBI BLink).	--	--
Solyc09g010210.3.1	0.667769	0.0518742	0.155381	0.545111	0.31212	0.467006	21.7044	46.3974	46.7222	1.12627	2.77592	3.2563	endo-1,4-beta-glucanase precursor (Cel2)	ATGH9B1, CEL1, GH9B1	AT1G70710.1	glycosyl hydrolase 9B1	--	--
Solyc09g018280.1.1	12.5293	26.4661	20.4942	24.7459	19.8789	21.9913	53.5426	72.0171	60.5013	23.2654	42.4889	26.6627	Non-specific serine/threonine protein kinase (AHRD V3.3 *** A0A2G3DDH8_CAPCH)	ATSR1, SnRK3.15, CIPK14, ATCIPK14, SR1	AT5G01820.1	serine/threonine protein kinase 1	--	--
Solyc09g063090.4.1	33.944	35.7542	30.5716	29.3288	24.1289	29.7386	45.6237	38.9565	54.3021	26.4405	30.8617	27.0121	methyl-coenzyme M reductase II subunit gamma%2C putative (DUF3741) (AHRD V3.3 *-* AT5G43880.4)		AT2G20240.1	Protein of unknown function (DUF3741)	--	--
Solyc09g065850.4.1	98.8502	81.9744	155.828	90.5788	87.3364	93.5297	267.815	357.634	158.709	109.295	93.2107	123.944	auxin-regulated IAA3	ATAUX2-11, IAA4	AT5G43700.1	AUX/IAA transcriptional regulator family protein	TR	AUX/IAA
Solyc09g089550.4.1	8.40145	7.50416	8.52187	6.57134	5.8427	6.56174	12.549	11.0701	9.5036	6.58723	7.09762	7.73229	Zinc-finger homeodomain protein.1	AtHB33, HB33, ZHD5	AT1G75240.1	homeobox protein 33	TF	zf-HD
Solyc10g006360.2.1	17.6736	11.7742	20.6195	13.1226	11.7562	8.09716	22.7518	22.5892	23.3648	12.7669	12.0013	14.615	hexon (AHRD V3.3 *** AT5G54850.1)		AT5G54850.1	unknown protein; Has 1807 Blast hits to 1807 proteins in 277 species: Archae - 0; Bacteria - 0; Metazoa - 736; Fungi - 347; Plants - 385; Viruses - 0; Other Eukaryotes - 339 (source: NCBI BLink).	--	--
Solyc10g007310.1.1	262.987	293.587	268.303	261.795	288.868	337.441	387.25	346.097	427.55	275.565	247.145	293.664	Protein LIGHT-DEPENDENT SHORT HYPOCOTYLS 10 (AHRD V3.3 *** A0A2G3BCH5_CAPCH)	LSH10	AT2G42610.2	Protein of unknown function (DUF640)	--	--
Solyc10g007770.3.1	32.5948	37.1013	38.4541	26.3785	25.5133	25.8697	44.2421	42.0332	45.4058	28.426	31.5413	28.0316	Protein MEI2-like 5 (AHRD V3.3 *** A0A2G2YIV9_CAPAN)	AML5, ML5	AT1G29400.2	MEI2-like protein 5	--	--
Solyc10g007990.3.1	39.3677	39.8635	43.5753	26.2621	24.7304	27.6461	73.4008	53.3578	58.2862	35.9884	40.5597	35.3946	Plant cysteine oxidase (AHRD V3.3 *** A0A2R6QBY4_ACTCH)		AT2G42670.2	Protein of unknown function (DUF1637)	--	--
Solyc10g009260.1.1	9.18819	7.59186	15.5812	1.41021	2.30703	3.79705	18.5028	8.25364	15.4671	3.79691	10.1028	8.5261
Solyc10g009430.3.1	0.0256408	0.0517881	0.0258538	0	0	0	31.6933	23.5477	35.854	2.76986	2.74492	2.6448	O-acyltransferase WSD1-like (AHRD V3.3 *** A0A2I4EG31_9ROSI)		AT5G53390.1	O-acyltransferase (WSD1-like) family protein	--	--
Solyc10g045600.2.1	27.925	30.7159	27.8801	16.2323	14.6022	18.23	29.8429	33.1692	38.293	20.4919	24.4653	25.3055	Transmembrane receptor (AHRD V3.3 *** A0A200QWH2_9MAGN)		AT2G01070.1	Lung seven transmembrane receptor family protein	--	--
Solyc10g079570.3.1	0	0	0	0	0	0	40.6165	30.887	52.1809	8.09119	5.03309	4.60932	Acyltransferase (AHRD V3.3 *-* Q58VT1_CAPFR)		AT3G26040.1	HXXXD-type acyl-transferase family protein	--	--
Solyc10g079710.3.1	11.5285	13.1241	14.7241	9.43683	9.34009	9.72691	19.3077	20.9149	17.0152	11.1721	12.2985	13.2878	Histidine-tRNA ligase (AHRD V3.3 *** A0A1I9LTH3_ARATH)		AT3G10250.2	Plant protein 1589 of unknown function	--	--
Solyc10g086560.3.1	81.9086	76.0235	84.4197	52.3	54.2947	60.1693	125.184	91.4387	107.51	64.1692	71.3618	63.6466	Protein FAR-RED-ELONGATED HYPOCOTYL 1-LIKE (AHRD V3.3 --* FHL_ARATH)	FHL	AT5G02200.1	far-red-elongated hypocotyl1-like	--	--
Solyc10g086710.3.1	0.584598	0.177111	1.17891	3.49669	1.80839	1.19586	931.274	1328.39	784.715	81.2214	120.953	173.425	PA.1		AT3G54040.1	PAR1 protein	--	--
Solyc11g005670.2.1	179.252	146.586	162.826	51.9505	48.1622	58.7511	226.509	268.427	105.117	67.2319	74.2182	69.1495	POLYUBIQUITIN 1	UBQ10	AT4G05320.4	polyubiquitin 10	--	--
Solyc11g005990.2.1	0.0389241	0	0.0196237	0.0563273	0.0645039	0	1.33645	1.35747	0.56787	0.104079	0.220367	0.125467	Transcriptional corepressor SEUSS (AHRD V3.3 *-* A0A2G2ZPK0_CAPAN)	SEU	AT1G43850.2	SEUSS transcriptional co-regulator	--	--
Solyc11g006990.2.1	14.4831	9.50861	10.4401	12.1617	9.4691	5.51015	48.8162	77.8553	37.6677	13.5166	11.0122	20.5695	Protein trichome birefringence-like 36 (AHRD V3.3 *** A0A2G2Y6D1_CAPAN)	TBL36	AT3G54260.1	TRICHOME BIREFRINGENCE-LIKE 36	--	--
Solyc11g008960.3.1	41.1948	38.9611	44.6213	38.8537	35.1736	36.1818	96.3341	89.8509	120.938	37.7459	41.1007	41.7177	Receptor-like protein kinase (AHRD V3.3 *** A0A0K9P3X9_ZOSMR)		AT5G10290.1	leucine-rich repeat transmembrane protein kinase family protein	--	--
Solyc11g009000.2.1	12.8271	16.4476	14.4364	19.9229	21.1097	18.2671	45.922	57.5419	34.9426	13.6055	18.0797	15.7266	Alpha/beta-Hydrolases superfamily protein (AHRD V3.3 *** Q4PSG2_ARATH)		AT5G09430.1	alpha/beta-Hydrolases superfamily protein	--	--
Solyc11g009010.2.1	20.851	21.7885	21.0764	23.3103	26.2368	26.8713	57.3624	81.619	42.445	16.3802	21.8892	23.6822	Alpha/beta-Hydrolases superfamily protein (AHRD V3.3 *-* Q058J1_ARATH)		AT4G39955.1	alpha/beta-Hydrolases superfamily protein	--	--
Solyc11g012090.2.1	0.346995	1.05127	0.279903	0.602567	0.536696	0.157737	2.22907	4.19514	4.36143	0.371132	0.428618	0.745664	golgin family A protein (AHRD V3.3 *** AT4G22320.1)		AT4G22320.1	unknown protein; BEST Arabidopsis thaliana protein match is: unknown protein (TAIR:AT5G55210.1); Has 8953 Blast hits to 5363 proteins in 542 species: Archae - 33; Bacteria - 806; Metazoa - 2454; Fungi - 831; Plants - 279; Viruses - 151; Other Eukaryotes - 4399 (source: NCBI BLink).	--	--
Solyc11g017460.3.1	8.83824	11.2126	9.10142	6.67978	5.85716	7.36722	18.1908	15.404	14.1133	11.6393	10.7409	10.6886	U-box domain-containing protein 13 (AHRD V3.3 *** A0A1J3H637_NOCCA)		AT1G77460.2	Armadillo/beta-catenin-like repeat ; C2 calcium/lipid-binding domain (CaLB) protein	--	--
Solyc11g071510.3.1	30.8888	32.4272	28.7851	23.4665	19.5082	23.7686	37.0859	48.449	47.3428	23.5126	22.943	18.59	Glycosyl hydrolase (AHRD V3.3 *-* D9ZCE7_9CARY)		AT5G21070.1	unknown protein; Has 115 Blast hits to 115 proteins in 34 species: Archae - 1; Bacteria - 36; Metazoa - 0; Fungi - 0; Plants - 60; Viruses - 0; Other Eukaryotes - 18 (source: NCBI BLink).	--	--
Solyc12g008640.3.1	50.488	61.101	44.7654	29.4711	25.8853	38.6575	148.629	121.813	129.782	100.411	86.6324	84.6188	Gamma-glutamyltranspeptidase (AHRD V3.3 *** A0A200QPW0_9MAGN),Pfam:PF01019	GGT3, GGT4	AT4G29210.1	gamma-glutamyl transpeptidase 4	--	--
Solyc12g010740.3.1	108.658	110.988	79.2563	44.2831	36.041	48.9427	253.255	195.423	188.197	107.321	92.4229	108.506	protein STRUBBELIG-RECEPTOR FAMILY 3-like (AHRD V3.3 *** A0A1U8E575_CAPAN)	SRF3	AT4G03390.1	STRUBBELIG-receptor family 3	--	--
Solyc12g087830.2.1	57.4994	67.6119	68.6249	63.8767	72.9742	66.4852	121.931	118.217	143.337	52.1245	59.1873	62.4615	MADS-box transcription factor (AHRD V3.3 *** F1T119_9ERIC)	MAF3, FCL3, AGL70	AT5G65060.1	K-box region and MADS-box transcription factor family protein	TF	MADS-MIKC
Solyc12g094550.2.1	10.1293	10.7	12.5632	9.23254	9.54294	10.4521	15.9336	12.5337	13.111	8.8399	10.0108	6.2096	At1g76250 (AHRD V3.3 *** Q8GX25_ARATH)		AT1G76250.1	unknown protein; INVOLVED IN: biological_process unknown; LOCATED IN: endomembrane system; EXPRESSED IN: 6 plant structures; EXPRESSED DURING: 4 anthesis, petal differentiation and expansion stage; Has 74 Blast hits to 74 proteins in 16 species: Archae - 0; Bacteria - 0; Metazoa - 1; Fungi - 0; Plants - 69; Viruses - 0; Other Eukaryotes - 4 (source: NCBI BLink).	--	--
Solyc12g096420.2.1	29.8897	32.8574	34.0691	22.5671	25.8691	29.081	63.2004	48.0408	59.3708	35.2794	40.2769	34.0955	RING/U-box superfamily protein (AHRD V3.3 *-* A0A1P8BF19_ARATH)		AT5G10650.2	RING/U-box superfamily protein	--	--

## Sheet: cluster5
Table S3 The cluster 5 of the differentially expressed genes (DEGs) were identified by pairwise comparisons of the four RNA-seq treatments.
Gene id	IM-0D-1	IM-0D-2	IM-0D-3	IM-2D-1	IM-2D-2	IM-2D-3	RR-0D-1	RR-0D-2	RR-0D-3	RR-2D-1	RR-2D-2	RR-2D-3	Annotation	Arabidopsis_genename	Arabidopsis_homology	Arabidopsis_description	Transcription_Factor	Transcription_Factor_Type
Solyc01g011350.3.1	49.0399	37.6635	27.6172	20.7372	19.9772	20.0462	33.3058	29.393	26.162	27.9439	24.065	27.4766	DUF3755 domain-containing protein (AHRD V3.3 *** A0A1Q3D9X4_CEPFO)		AT1G10820.2	Protein of unknown function (DUF3755)	--	--
Solyc01g058670.3.1	77.6629	53.7075	49.4037	27.5876	25.3749	25.9823	50.6831	58.103	38.4863	24.8292	26.4665	22.3731	Transcription factor (AHRD V3.3 *** A0A2G3DG53_CAPCH)		AT3G17100.2	sequence-specific DNA binding transcription factors	--	--
Solyc01g067070.3.1	22.1378	16.7741	17.3673	9.24877	10.5913	11.1377	14.2856	12.852	9.44014	13.1098	12.6171	14.1454	Mitochondrial carrier protein (AHRD V3.3 *** A0A200QX10_9MAGN)		AT5G48970.1	Mitochondrial substrate carrier family protein	--	--
Solyc01g067380.4.1	18.2804	18.7049	21.4095	8.83082	9.01546	9.76197	20.1279	16.7572	17.5025	13.7237	13.1249	12.2002	Alpha/beta-Hydrolases superfamily protein (AHRD V3.3 *** Q6DBI3_ARATH)		AT5G18630.2	alpha/beta-Hydrolases superfamily protein	--	--
Solyc01g067680.3.1	52.2848	53.7907	54.1408	21.117	17.7144	18.5481	41.8438	50.169	37.5175	18.632	28.1397	22.3376	Tubby-like F-box protein (AHRD V3.3 *** A0A2G3DFX8_CAPCH)	TLP3	AT2G47900.3	tubby like protein 3	TF	TUB
Solyc01g088105.1.1	60.8643	35.0368	16.8881	2.4526	2.80862	1.86944	53.3329	32.3349	24.838	2.0793	0.461801	4.33832
Solyc01g088690.3.1	24.8298	27.1716	26.5014	15.9227	15.069	15.1234	30.9038	28.1404	23.881	23.6481	26.8836	24.1356	Protein kinase superfamily protein (AHRD V3.3 *** A0A2U1KAY9_ARTAN)		AT5G47070.1	Protein kinase superfamily protein	--	--
Solyc01g094640.4.1	27.2255	29.7866	24.0684	18.982	15.3457	18.4633	21.6831	20.6646	14.1762	10.3045	10.1712	10.4843	DUF37.1		AT4G00440.3	Protein of unknown function (DUF3741)	--	--
Solyc01g102300.3.1	34.6303	27.9219	26.5685	9.64337	8.84224	11.3991	29.3375	21.2263	19.1499	11.1729	11.2344	8.97182	bHLH transcription factor 006	PIF3, POC1, PAP3	AT1G09530.2	phytochrome interacting factor 3	TF	bHLH
Solyc01g108100.3.1	3.51772	1.87139	2.75522	0.909021	0.728684	0.713877	2.81773	2.26373	1.30417	3.09055	2.94205	3.61091	cold regulated protein 27 (AHRD V3.3 *** AT5G42900.2)		AT4G33980.1	BEST Arabidopsis thaliana protein match is: cold regulated gene 27 (TAIR:AT5G42900.2); Has 30201 Blast hits to 17322 proteins in 780 species: Archae - 12; Bacteria - 1396; Metazoa - 17338; Fungi - 3422; Plants - 5037; Viruses - 0; Other Eukaryotes - 2996 (source: NCBI BLink).	--	--
Solyc01g150165.2.1	10.0331	6.70809	6.69767	4.32318	3.63639	4.21383	7.51074	7.05337	4.82873	8.63147	8.22538	8.82014
Solyc02g063450.4.1	51.2562	57.7157	48.2881	26.202	28.2938	37.8484	78.6652	56.8727	58.4614	44.5163	38.9565	35.3054	Glycine-rich domain-containing protein 2 (AHRD V3.3 *** A0A2G3A574_CAPAN)		AT4G37900.1	Protein of unknown function (duplicated DUF1399)	--	--
Solyc02g065420.3.1	24.2057	17.4914	14.2732	8.49918	5.10271	9.2829	14.5415	14.666	12.6705	7.95893	9.55269	8.08729	CASP-like protein (AHRD V3.3 *** A0A2U1PJG0_ARTAN)		AT3G50810.1	Uncharacterised protein family (UPF0497)	--	--
Solyc02g076800.1.1	74.5279	59.4959	48.6914	24.7689	24.1854	25.9762	79.6923	59.8794	60.6966	61.979	78.3725	81.8066	Phosphatidylinositol 4-phosphate 5-kinase MSS4-like protein (AHRD V3.3 *** A0A2P5EP15_TREOI)		AT1G29195.1	unknown protein; FUNCTIONS IN: molecular_function unknown; INVOLVED IN: biological_process unknown; LOCATED IN: chloroplast; EXPRESSED IN: 13 plant structures; EXPRESSED DURING: 4 anthesis, C globular stage, 4 leaf senescence stage, petal differentiation and expansion stage; BEST Arabidopsis thaliana protein match is: unknown protein (TAIR:AT2G30230.1); Has 180 Blast hits to 180 proteins in 14 sp…	--	--
Solyc02g082270.3.1	84.8226	78.9059	96.561	52.0438	48.115	43.4881	90.6195	88.128	80.3026	54.368	63.182	64.0654	RNA-binding protein 38-like (AHRD V3.3 *** A0A2I4G7F9_9ROSI)		AT1G76460.1	RNA-binding (RRM/RBD/RNP motifs) family protein	--	--
Solyc02g082680.4.1	5.97397	5.19506	6.41909	2.82344	2.51664	2.57163	5.88141	7.29542	5.19749	2.61389	3.19889	3.37148	RB1-inducible coiled-coil protein (AHRD V3.3 *** AT2G17550.1)		AT2G17550.1	unknown protein; Has 264 Blast hits to 258 proteins in 65 species: Archae - 5; Bacteria - 5; Metazoa - 66; Fungi - 16; Plants - 107; Viruses - 0; Other Eukaryotes - 65 (source: NCBI BLink).	--	--
Solyc02g090390.4.1	40.0153	35.9071	35.8032	9.73158	10.0904	12.629	47.41	40.4186	29.5722	31.9332	31.1011	30.2859	Protein kinase (AHRD V3.3 *** O65765_CRAPL)	SNRK2-3, SNRK2.3, SRK2I	AT5G66880.1	sucrose nonfermenting 1(SNF1)-related protein kinase 2.3	--	--
Solyc02g090840.3.1	390.07	367.802	312.801	178.936	178.037	213.103	381.146	284.032	326.925	180.914	152.805	160.351	DUF1685 domain-containing protein (AHRD V3.3 *** A0A1Q3CQK4_CEPFO)		AT4G33985.1	Protein of unknown function (DUF1685)	--	--
Solyc02g092160.3.1	34.6424	31.7647	32.4553	18.6024	16.5781	17.1971	26.9059	27.4164	18.5725	18.4313	21.307	17.9448	BSD domain-containing protein (AHRD V3.3 *** A0A1Q3AQ21_CEPFO)		AT5G65910.1	BSD domain-containing protein	--	--
Solyc02g093130.3.1	116.242	92.8177	118.72	75.2073	75.0405	77.3225	105.884	88.7466	89.8154	63.3974	59.7086	61.8293	Ethylene-responsive transcription factor RAP2-10 (AHRD V3.3 *** A0A2G2XHS4_CAPBA)	DEAR3	AT2G23340.1	DREB and EAR motif protein 3	TF	AP2/ERF-ERF
Solyc02g093320.4.1	11.2277	14.3456	14.6264	7.9064	6.97167	7.04732	14.0996	12.544	8.70671	9.8173	7.50801	10.0384
Solyc02g093440.4.1	11.1094	8.82658	9.29709	4.3859	3.74924	3.12903	11.5243	8.52288	9.98835	10.1358	11.831	9.21904	Glucuronokinase.1	ATGLCAK, GLCAK	AT3G01640.1	glucuronokinase G	--	--
Solyc02g150100.1.1	11.2166	7.27448	6.64062	0.198552	0.170531	0.409311	16.2413	3.40934	2.65614	0.880501	1.05925	1.6585
Solyc03g005090.4.1	35.2179	37.6984	22.5176	13.6392	10.925	14.5147	44.7626	36.0011	33.6052	23.9936	22.4799	17.6768	4-coumarate-CoA ligase (AHRD V3.3 *-* E5GBV5_CUCME)		AT3G01750.1	Ankyrin repeat family protein	--	--
Solyc03g083200.5.1	13.3191	15.1189	15.5118	7.8192	6.78699	7.62688	14.809	15.1232	13.4409	10.9326	8.39607	10.4835
Solyc03g096860.3.1	47.4339	42.9151	50.2375	24.552	26.884	24.6221	41.9497	38.9833	28.6946	28.3698	25.7865	28.9277	DUF1218 domain-containing protein (AHRD V3.3 *** A0A1Q3D3G2_CEPFO)		AT5G17210.1	Protein of unknown function (DUF1218)	--	--
Solyc03g116760.3.1	45.6191	36.2583	43.0413	17.1712	17.1847	18.7205	31.0671	32.1333	21.1193	27.6008	22.2586	27.371	PTI1-like tyrosine-protein kinase (AHRD V3.3 *** A0A1U8G4E7_CAPAN)		AT1G52540.1	Protein kinase superfamily protein	--	--
Solyc03g120690.3.1	3.60698	2.09002	1.72904	0.285229	1.63317	0.873589	2.16122	2.33713	1.26083	0.0632439	0.243466	0.0635336	Dynein light chain (AHRD V3.3 *** A0A2G3D075_CAPCH)	ATROPGEF11, ROPGEF11, PIRF1	AT1G52240.2	RHO guanyl-nucleotide exchange factor 11	--	--
Solyc03g121460.1.1	102.681	71.8876	84.292	52.2186	42.7267	48.2698	69.8634	67.3397	61.123	56.4472	74.3171	64.2363	PR.1	PRA1.F2, PRA7	AT1G55190.1	PRA1 (Prenylated rab acceptor) family protein	--	--
Solyc03g123490.1.1	54.4106	46.1588	52.7136	21.0006	18.2276	21.262	50.7771	52.7214	49.9437	36.3273	31.0816	38.699	Subtilisin-like protease-like protein (AHRD V3.3 *** A0A2K3N1H7_TRIPR)		AT3G14240.1	Subtilase family protein	--	--
Solyc04g005100.3.1	175.443	135.973	145.983	108.059	96.4115	95.2113	156.088	160.323	156.648	93.4154	108.827	97.0443	transcription factor MYB1R1-like (AHRD V3.3 *** A0A2I4GKI8_9ROSI)		AT1G70000.2	myb-like transcription factor family protein	TF	MYB-related
Solyc04g008580.3.1	47.0146	33.1249	37.869	16.5077	15.2199	17.4578	37.4192	29.0429	25.1539	25.7856	25.8855	28.7819	Ankyrin repeat (AHRD V3.3 *** A0A200R764_9MAGN)		AT5G12320.1	ankyrin repeat family protein	--	--
Solyc04g017690.3.1	366.957	323.764	319.958	200.974	203.027	228.298	383.141	356.093	318.63	209.996	176.884	199.084	Protein EARLY RESPONSIVE TO DEHYDRATION 15 (AHRD V3.3 *** A0A1U8FFS2_CAPAN)	ERD15	AT2G41430.5	dehydration-induced protein (ERD15)	--	--
Solyc04g049670.4.1	48.1334	47.9391	53.2725	23.6508	30.122	29.6999	37.132	48.9716	31.3861	25.4278	21.3603	24.1822	Pseudo-response regulator (AHRD V3.3 *** X5I0R0_IPONI)	PRR7, APRR7	AT5G02810.1	pseudo-response regulator 7	TR	Pseudo ARR-B
Solyc04g071120.3.1	27.8992	17.2828	13.6097	7.74808	7.36304	5.87768	15.4385	12.3914	14.6993	10.0516	11.5349	10.1654	Protein kinase domain (AHRD V3.3 *** A0A200RCD5_9MAGN)		AT4G38470.1	ACT-like protein tyrosine kinase family protein	--	--
Solyc04g074730.1.1	155.699	118.696	145.661	77.3632	72.2975	76.3654	127.715	169.976	97.4824	48.3311	81.7014	77.7343
Solyc04g077470.3.1	23.1116	20.1814	24.8463	14.9036	9.37865	7.55488	16.2404	21.2481	13.0064	4.95253	6.09036	10.4596	Cellulose synthase-like C4, glycosyltransferase family 2 (AHRD V3.3 *** A9TYJ5_PHYPA)	ATCSLC12, CSLC12	AT4G07960.1	Cellulose-synthase-like C12	--	--
Solyc04g078060.1.1	13.3396	6.13549	6.65865	2.8032	2.62647	3.00194	13.7506	12.59	6.37351	6.92187	5.98192	6.95358	transmembrane protein (AHRD V3.3 *** AT1G75810.1)		AT1G75810.1	unknown protein; FUNCTIONS IN: molecular_function unknown; INVOLVED IN: biological_process unknown; LOCATED IN: endomembrane system; EXPRESSED IN: 24 plant structures; EXPRESSED DURING: 15 growth stages; Has 13 Blast hits to 13 proteins in 5 species: Archae - 0; Bacteria - 0; Metazoa - 0; Fungi - 0; Plants - 13; Viruses - 0; Other Eukaryotes - 0 (source: NCBI BLink).	--	--
Solyc04g079640.3.1	52.9878	51.5027	48.9103	30.2349	30.2549	28.5242	41.7498	36.4857	36.1973	22.7868	37.5308	40.1577	Cytochrome P450 (AHRD V3.3 *** A0A2U1M7T5_ARTAN)	CYP82C4	AT4G31940.1	cytochrome P450, family 82, subfamily C, polypeptide 4	--	--
Solyc04g079970.3.1	514.649	427.944	463.108	264.157	280.099	282.159	413.444	342.728	387.296	233.359	264.173	239.973	RU.1	RCE1	AT4G36800.2	RUB1 conjugating enzyme 1	--	--
Solyc04g082060.4.1	19.3777	14.7291	11.9619	7.22089	5.32752	5.54747	13.5326	7.15342	7.40378	8.00546	7.55228	7.31103	F-box protein SKIP23-like (AHRD V3.3 *** A0A2I4DIK7_9ROSI)		AT2G17030.1	F-box family protein with a domain of unknown function (DUF295)	--	--
Solyc05g006030.3.1	59.0979	67.0484	69.396	40.2872	40.9378	39.1677	75.8764	68.5779	35.712	30.8694	25.3016	33.737	D-ribose-binding periplasmic (AHRD V3.3 *** A0A0B0Q0N1_GOSAR)		AT1G60010.1	unknown protein; FUNCTIONS IN: molecular_function unknown; INVOLVED IN: N-terminal protein myristoylation; LOCATED IN: cellular_component unknown; EXPRESSED IN: 22 plant structures; EXPRESSED DURING: 13 growth stages; BEST Arabidopsis thaliana protein match is: unknown protein (TAIR:AT1G10530.1); Has 185 Blast hits to 185 proteins in 18 species: Archae - 0; Bacteria - 0; Metazoa - 0; Fungi - 3; P…	--	--
Solyc05g007960.4.1	20.8051	23.2831	22.1316	12.4366	12.2826	11.8545	27.0139	23.8976	19.0682	18.2342	18.5303	20.879	O-fucosyltransferase (AHRD V3.3 *** A0A2P5FK44_TREOI)		AT2G01480.1	O-fucosyltransferase family protein	--	--
Solyc05g012560.3.1	66.6005	67.1995	68.6787	20.9871	26.1543	22.8717	64.8099	60.0447	55.1589	40.6869	30.835	37.4984	ripening regulated protein (DDTFR7)		AT3G29270.2	RING/U-box superfamily protein	--	--
Solyc05g018180.3.1	12.6619	15.093	14.7744	7.38572	7.30965	7.61899	18.6283	14.8555	10.1686	12.2588	11.6021	12.9441	DUF810 domain-containing protein (AHRD V3.3 *** A0A1Q3D5J6_CEPFO),Pfam:PF05664		AT2G25800.1	Protein of unknown function (DUF810)	--	--
Solyc05g024010.3.1	17.2406	15.72	20.0217	8.65704	8.12174	8.91943	13.5897	16.2404	12.5073	11.4165	11.1489	12.6212	Zinc finger protein CONSTANS-LIKE 15 (AHRD V3.3 *** A0A2G2VMU9_CAPBA)		AT2G33500.2	B-box type zinc finger protein with CCT domain	TF	C2C2-CO-like
Solyc05g052720.1.1	84.051	60.6294	72.3264	34.3487	31.9524	35.1227	58.8622	54.2556	54.6035	29.4819	34.6073	33.88	pleckstrin homology domain-containing protein 1-like (AHRD V3.3 *** A0A2I4ER73_9ROSI)		AT5G05710.1	Pleckstrin homology (PH) domain superfamily protein	--	--
Solyc05g052760.4.1	57.7754	51.3202	49.5317	24.653	25.3247	25.189	57.2974	47.8516	42.0659	50.4657	46.2045	45.1623	Phosphoinositide phospholipase C (AHRD V3.3 *** O49952_SOLTU)	ATPLC2, PLC2	AT3G08510.2	phospholipase C 2	--	--
Solyc05g055030.2.1	2.96199	0.834766	2.29204	0	0.304405	0.0782825	1.67845	0.560535	1.08226	0.14735	1.13449	1.1842	R2R3MYB transcription factor 10	ATMYB14, MYB14AT, MYB14	AT2G31180.1	myb domain protein 14	TF	MYB
Solyc06g007510.3.1	1468.84	1141.33	1156.93	477.844	469.446	487.355	1165.89	837.293	1013.33	375.106	501.88	404.468	Ubiquitin-conjugating enzyme (AHRD V3.3 *** A0A200PUP4_9MAGN)	UBC28	AT1G64230.2	ubiquitin-conjugating enzyme 28	--	--
Solyc06g048510.5.1	40.8729	33.182	36.5123	20.3739	18.0245	19.6395	37.4938	34.3306	27.8151	23.8948	27.6486	26.9666	WD-40 repeat containing protein (AHRD V3.11 *** tr|A0A0K0XR03|A0A0K0XR03_TOBAC)	ATATG18D, ATG18D	AT3G56440.1	homolog of yeast autophagy 18 (ATG18) D	--	--
Solyc06g051540.4.1	7.56875	6.40143	8.22785	2.46438	1.9598	2.25789	4.61061	4.81173	2.81363	2.17559	2.26424	2.33804	Protein kinase domain (AHRD V3.3 *** A0A200PWY1_9MAGN)	CCR3, ATCRR3	AT3G55950.1	CRINKLY4 related 3	--	--
Solyc06g054020.3.1	21.6127	24.3856	21.7782	13.8377	12.7079	13.3095	15.6087	18.6491	16.9876	9.42811	9.24573	9.60596	p-loop containing nucleoside triphosphate hydrolases superfamily protein (AHRD V3.3 *** A0A1P8AMM9_ARATH)	SDE3	AT1G05460.1	P-loop containing nucleoside triphosphate hydrolases superfamily protein	--	--
Solyc06g054420.3.1	192.868	186.721	168.352	80.1143	78.6421	90.6979	159.41	128.825	156.555	112.731	103.733	105.504	Serinc-domain containing serine and sphingolipid biosynthesis protein (AHRD V3.3 *** A0A2U1KZJ3_ARTAN)		AT3G06170.1	Serinc-domain containing serine and sphingolipid biosynthesis protein	--	--
Solyc06g061080.3.1	15.7148	9.24732	5.33256	2.41987	2.97147	1.57984	10.7444	14.0525	5.62989	4.00803	11.0433	5.97464	NAC domain-containing protein 45 (AHRD V3.3 *** A0A2G2ZAF7_CAPAN)	anac096, NAC096	AT5G46590.1	NAC domain containing protein 96	TF	NAC
Solyc06g063320.3.1	105.746	80.6229	77.939	55.3634	47.7118	51.2977	85.99	85.2052	76.6694	68.6336	83.4839	77.5993	hypothetical protein (AHRD V3.3 *** AT1G16840.4)		AT1G16840.1	unknown protein; BEST Arabidopsis thaliana protein match is: unknown protein (TAIR:AT1G78890.1); Has 71 Blast hits to 71 proteins in 12 species: Archae - 0; Bacteria - 0; Metazoa - 0; Fungi - 0; Plants - 71; Viruses - 0; Other Eukaryotes - 0 (source: NCBI BLink).	--	--
Solyc06g065020.3.1	108.287	125.315	99.3951	65.3968	65.1161	66.5581	104.345	94.6221	113.351	59.4699	57.2105	56.3313	Protein NRT1/ PTR FAMILY 5.12 (AHRD V3.3 *** A0A2G2WK86_CAPBA)		AT1G22540.1	Major facilitator superfamily protein	--	--
Solyc06g065650.3.1	9.12989	10.0436	9.86713	5.25056	5.28809	5.64113	6.1261	7.37787	4.0387	2.8252	3.22996	3.33339	Tify domain-containing protein (AHRD V3.3 *** A0A1Q3C435_CEPFO)	TIFY8	AT4G32570.1	TIFY domain protein 8	TF	Tify
Solyc06g065900.4.1	56.0166	48.8185	49.5114	23.7841	22.1824	22.7605	35.7503	39.4731	18.8821	23.2149	27.5224	34.8454	Serine-rich protein (AHRD V3.3 *** Q8L8M8_ARATH)		AT5G25280.2	serine-rich protein-related	--	--
Solyc06g068140.3.1	75.7284	69.9392	53.7838	30.5977	29.6054	29.4581	77.2998	55.6002	62.3039	56.1137	56.856	61.534	Methyl-CpG-binding domain-containing protein .1	MBD10	AT1G15340.1	methyl-CPG-binding domain 10	--	--
Solyc06g069490.3.1	51.2228	49.5566	49.6131	36.9347	33.157	33.8066	53.1778	45.5827	46.4554	35.4975	31.7448	32.4603	Transmembrane protein adipocyte-associated.1		AT3G05010.1	Protein of unknown function, transmembrane-40	--	--
Solyc07g009410.5.1	27.5395	21.307	9.64808	4.34709	5.30024	4.15689	18.8178	8.72	8.09089	0.907183	0.572961	0.911338	F-box/kelch-repeat protein (AHRD V3.11 *** tr|A0A1J3E525|A0A1J3E525_NOCCA)		AT3G27150.1	Galactose oxidase/kelch repeat superfamily protein	--	--
Solyc07g053100.4.1	7.77947	8.78478	7.66583	2.49034	2.61745	3.85788	7.40219	7.97478	6.86532	3.47952	3.13034	3.36248	Receptor protein kinase (AHRD V3.3 *** Q40096_IPOTF)	B120	AT4G21390.1	S-locus lectin protein kinase family protein	--	--
Solyc07g054730.1.1	535.115	375.175	400.133	214.398	249.568	184.123	642.435	437.613	373.476	291.536	405.369	314.781	Wound-responsive family protein (AHRD V3.3 *** AT4G28240.1)		AT4G28240.1	Wound-responsive family protein	--	--
Solyc07g063430.3.1	160.669	191.38	154.433	90.6549	86.8712	102.392	171.731	147.026	119.368	96.4896	86.542	83.2361	Peroxisomal membrane 22 kDa (Mpv17/PMP22) family protein (AHRD V3.3 *** A0A2U1KPZ4_ARTAN)		AT1G52870.2	Peroxisomal membrane 22 kDa (Mpv17/PMP22) family protein	--	--
Solyc07g066650.4.1	153.558	121.554	120.922	77.7856	78.6312	79.5703	150.545	117.615	99.2159	89.6936	102.995	93.5337	Defective in cullin neddylation protein (AHRD V3.3 *** Q09K05_TOBAC)		AT3G12760.1	CONTAINS InterPro DOMAIN/s: Defective-in-cullin neddylation protein (InterPro:IPR014764), Protein of unknown function DUF298 (InterPro:IPR005176), UBA-like (InterPro:IPR009060); BEST Arabidopsis thaliana protein match is: Domain of unknown function (DUF298) (TAIR:AT1G15860.2); Has 857 Blast hits to 855 proteins in 202 species: Archae - 0; Bacteria - 0; Metazoa - 482; Fungi - 154; Plants - 139; Vi…	--	--
Solyc08g066160.3.1	54.2077	43.4724	49.5879	28.0411	27.7082	28.7811	41.4974	38.779	29.8666	32.5308	36.1052	36.5012	Early nodulin-93 (AHRD V3.3 *** A0A1U8DU22_CAPAN)		AT5G25940.1	early nodulin-related	--	--
Solyc08g066670.3.1	19.1226	18.0005	26.7826	8.67021	9.87365	8.51117	15.4838	11.7534	12.6072	11.1342	10.5615	11.4534	Exostosin-like (AHRD V3.3 *** A0A200QDL7_9MAGN)		AT4G32790.1	Exostosin family protein	--	--
Solyc08g068070.3.1	32.1953	29.3348	31.3388	21.0019	26.2962	23.9202	39.9434	29.4993	28.6251	21.1798	20.7887	18.3178	Two-on-two hemoglobin-3 (AHRD V3.3 *** A0A2G3BSD0_CAPCH)	GLB3, ATGLB3	AT4G32690.1	hemoglobin 3	--	--
Solyc08g076540.3.1	143.705	113.119	117.549	72.7812	73.1168	76.6957	123.511	100.161	114.896	70.0878	81.8459	78.2209	Syntaxin (AHRD V3.3 *** A0A2G3DCS8_CAPCH)	VAM3, ATVAM3, SYP22, ATSYP22, SGR3	AT5G46860.1	Syntaxin/t-SNARE family protein	--	--
Solyc08g079420.3.1	8.76616	4.33269	10.6395	2.57291	5.38038	6.27255	7.34606	4.87961	1.97796	0.049608	2.14845	0.94687	Cytochrome P450 (AHRD V3.3 *** A0A200QB17_9MAGN)	CYP706A6	AT4G12320.1	cytochrome P450, family 706, subfamily A, polypeptide 6	--	--
Solyc08g079450.3.1	47.8569	40.431	39.643	23.446	25.9888	27.7213	41.4879	37.2746	37.2621	23.3974	26.4045	26.3058	Maspardin (AHRD V3.3 *** A0A200QB24_9MAGN)		AT4G12230.1	alpha/beta-Hydrolases superfamily protein	--	--
Solyc08g082080.3.1	11.7602	14.9074	10.6473	7.79179	5.66723	10.2639	16.3193	13.1636	12.6772	10.2435	7.35873	8.7366	Amino acid transporter (AHRD V3.3 *** A0A200PUP0_9MAGN)		AT5G41800.1	Transmembrane amino acid transporter family protein	--	--
Solyc09g008080.3.1	7.4075	4.67541	4.04573	0.655076	0.409183	1.12243	3.76031	2.15279	3.67158	1.05637	4.13018	2.18874
Solyc09g082680.3.1	33.5238	28.5572	28.3345	12.1974	9.78413	11.354	24.9219	25.5753	21.1178	9.81893	10.8757	10.8139	Dymeclin (AHRD V3.3 *** A0A2U1PDG2_ARTAN),Pfam:PF09742		AT1G04200.1	FUNCTIONS IN: molecular_function unknown; INVOLVED IN: N-terminal protein myristoylation; LOCATED IN: cellular_component unknown; EXPRESSED IN: 22 plant structures; EXPRESSED DURING: 13 growth stages; CONTAINS InterPro DOMAIN/s: Dymeclin (InterPro:IPR019142); Has 395 Blast hits to 389 proteins in 117 species: Archae - 0; Bacteria - 0; Metazoa - 262; Fungi - 21; Plants - 68; Viruses - 0; Other Euk…	--	--
Solyc09g089940.1.1	40.8847	47.1589	47.2566	24.6519	22.5843	27.0853	38.898	37.3073	20.1416	23.1337	24.5079	26.1023	DUF2828 domain-containing protein (AHRD V3.3 *** A0A1Q3B0Q4_CEPFO)		AT5G43400.1	Uncharacterised conserved protein UCP015417, vWA	--	--
Solyc09g090160.3.1	95.3997	84.4962	76.939	52.3464	50.2192	51.1321	87.8354	76.2021	49.9731	66.6152	71.7925	79.1306	Ankyrin repeat-containing protein (AHRD V3.3 *** A0A2U1M3J2_ARTAN)	XBAT35	AT3G23280.1	XB3 ortholog 5 in Arabidopsis thaliana	--	--
Solyc10g009180.3.1	79.8973	65.4188	60.7473	43.662	39.0916	41.4262	68.1976	56.4129	47.9203	43.5584	52.7846	52.1061	Secretory carrier-associated membrane protein (AHRD V3.3 *** A0A1U8EFN5_CAPAN)	SC3	AT1G61250.1	secretory carrier 3	--	--
Solyc10g046860.1.1	25.2126	16.9744	10.6608	0	0.599019	0	14.713	3.78185	8.21458	8.69881	3.90685	5.24319
Solyc10g051377.1.1	1178.15	1139.37	1092.91	594.188	639.732	753.981	1089.16	978.929	780.956	269.529	306.943	279.522	RNA-binding protein (AHRD V3.3 *** O24106_NICGU)	ATGRP7, CCR2	AT2G21660.2	cold, circadian rhythm, and rna binding 2	--	--
Solyc10g081000.1.1	74.9106	47.2299	43.029	23.0037	19.2202	26.8654	51.6854	38.188	28.7117	22.11	23.9124	18.9125
Solyc10g081580.3.1	119.863	112.855	110.348	64.5286	59.3525	61.4581	152.302	127.925	97.2237	78.3514	84.8183	83.5269	Syntaxin (AHRD V3.3 *** A0F0A7_NICBE)	SYP131, ATSYP131	AT3G03800.1	syntaxin of plants 131	--	--
Solyc10g083730.2.1	40.5125	37.391	36.8159	9.33396	10.6889	12.8602	59.2214	34.6956	33.2642	15.0285	16.4343	15.428	F-box protein PP2-A15 (AHRD V3.3 *** A0A2G2VV31_CAPBA)	AtPP2-A15, PP2-A15	AT3G53000.1	phloem protein 2-A15	--	--
Solyc10g085215.1.1	46.8316	36.0026	38.0281	26.0128	28.9338	26.1954	62.729	43.0432	37.3542	27.0454	32.1376	28.3706	UvrABC system C protein (AHRD V3.3 *** AT5G01350.1)		AT5G01350.1	unknown protein; FUNCTIONS IN: molecular_function unknown; INVOLVED IN: biological_process unknown; LOCATED IN: endomembrane system; EXPRESSED IN: 24 plant structures; EXPRESSED DURING: 15 growth stages; Has 30201 Blast hits to 17322 proteins in 780 species: Archae - 12; Bacteria - 1396; Metazoa - 17338; Fungi - 3422; Plants - 5037; Viruses - 0; Other Eukaryotes - 2996 (source: NCBI BLink).	--	--
Solyc11g007170.2.1	142.589	125.257	131.125	71.9995	71.1971	76.1856	149.779	127.437	121.464	102.168	104.153	101.648	Katanin p60 ATPase-containing subunit .1	SKD1, VPS4, ATSKD1	AT2G27600.1	AAA-type ATPase family protein	--	--
Solyc11g066290.2.1	75.035	70.2412	67.3031	41.1044	37.8804	39.4482	70.6406	66.8618	51.8792	54.0147	43.1187	53.9466	Phosphatase DCR2 (AHRD V3.3 *** B6TXQ1_MAIZE)	ATPAP29, PAP29	AT5G63140.1	purple acid phosphatase 29	--	--
Solyc11g068870.2.1	37.5183	37.5471	36.3373	18.1181	19.0658	20.2853	48.1129	40.0744	30.3325	30.3109	28.9103	27.632	nuclear speckle splicing regulatory protein 1-like (AHRD V3.3 *** A0A2I4FDM8_9ROSI)		AT2G27285.1	Coiled-coil domain-containing protein 55 (DUF2040)	--	--
Solyc12g014480.2.1	20.5207	14.9343	10.4713	8.17533	3.85497	6.42029	22.8202	22.5996	13.3327	14.1286	12.0581	12.4972	golgin family A protein (AHRD V3.3 *-* AT4G22320.2)		AT4G22320.2	unknown protein; FUNCTIONS IN: molecular_function unknown; INVOLVED IN: biological_process unknown; EXPRESSED IN: 24 plant structures; EXPRESSED DURING: 14 growth stages; BEST Arabidopsis thaliana protein match is: unknown protein (TAIR:AT5G55210.1).	--	--
Solyc12g089040.3.1	59.0852	60.1316	60.1448	30.9156	30.2233	34.8957	58.9984	60.4895	48.2276	33.1435	32.3694	32.9165	mature anther-specific protein LAT61	BZR1	AT1G75080.2	Brassinosteroid signalling positive regulator (BZR1) family protein	TF	BES1
Solyc12g098310.2.1	70.0146	67.938	60.5626	35.986	31.0061	34.739	81.9018	36.7819	47.6122	28.1694	25.8838	25.4814	Cyclin-dependent kinase inhibitor (AHRD V3.3 *** A0A2G2VID6_CAPBA)	KRP3, ICK6	AT5G48820.1	inhibitor/interactor with cyclin-dependent kinase	--	--
Solyc12g099390.2.1	95.4028	59.2925	58.9504	28.8592	36.3808	28.0325	73.2198	55.4765	42.1491	47.7272	53.1634	55.9368	Protein DEHYDRATION-INDUCED 19-like protein 7 (AHRD V3.3 *** A0A2G3B5I9_CAPCH)		AT3G06760.1	Drought-responsive family protein	--	--

## Sheet: cluster6
Table S3 The cluster 6 of the differentially expressed genes (DEGs) were identified by pairwise comparisons of the four RNA-seq treatments.
Gene id	IM-0D-1	IM-0D-2	IM-0D-3	IM-2D-1	IM-2D-2	IM-2D-3	RR-0D-1	RR-0D-2	RR-0D-3	RR-2D-1	RR-2D-2	RR-2D-3	Annotation	Arabidopsis_genename	Arabidopsis_homology	Arabidopsis_description	Transcription_Factor	Transcription_Factor_Type
Solyc01g005080.3.1	42.6301	49.0065	32.2814	124.702	126.937	126.079	5.41476	6.98797	6.16964	84.8632	88.4875	90.4435	65-kDa microtubule-associated protein 6 (AHRD V3.3 *** A0A2G2XSF2_CAPBA),Pfam:PF03999	ATMAP65-6, MAP65-6	AT2G01910.1	Microtubule associated protein (MAP65/ASE1) family protein	--	--
Solyc01g005257.1.1	6.98146	11.2635	10.9884	26.6947	21.728	24.8181	7.11952	7.37357	8.26486	12.0202	17.3525	13.3102	Sec14p-like phosphatidylinositol transfer family protein (AHRD V3.3 *** A0A1Y1I4L4_KLENI)		AT1G14820.3	Sec14p-like phosphatidylinositol transfer family protein	--	--
Solyc01g005520.4.1	12.2576	12.9858	9.93473	46.2705	49.4818	39.4751	5.69682	7.10528	4.68531	22.5411	24.2035	24.008	Protein LOW PSII ACCUMULATION 1, chloroplastic (AHRD V3.3 *-* A0A1J3E7D8_NOCCA)	ZKT	AT1G55480.1	protein containing PDZ domain, a K-box domain, and a TPR region	--	--
Solyc01g005985.2.1	14.3724	15.7203	17.674	45.0119	64.4559	33.6849	0.519594	1.18988	0.670063	5.92992	4.47781	4.90313	Bifunctional inhibitor/lipid-transfer protein/seed storage 2S albumin superfamily protein, putative (AHRD V3.11 *** tr|A0A061GSH0|A0A061GSH0_THECC)		AT2G44300.1	Bifunctional inhibitor/lipid-transfer protein/seed storage 2S albumin superfamily protein	--	--
Solyc01g006140.4.1	5.95511	5.7286	5.04035	9.16283	10.4209	9.48462	3.56264	3.76457	4.34157	6.41583	5.36927	6.65539	CDT1-like protein a, chloroplastic (AHRD V3.3 *** A0A2I4F6Q2_9ROSI)	ATCDT1A, CDT1A, CDT1	AT2G31270.1	homolog of yeast CDT1 A	--	--
Solyc01g006520.3.1	2.01937	1.54707	1.89573	6.13001	4.65426	4.0161	1.48464	1.21423	0.351657	0.688914	3.1359	2.13232	Receptor-like protein kinase (AHRD V3.3 *** A0A2U1PPA0_ARTAN)	RLK1	AT5G60900.1	receptor-like protein kinase 1	--	--
Solyc01g006940.5.1	23.5323	18.9099	15.4909	30.097	28.4493	29.0355	7.22335	10.3171	10.1109	25.6725	25.019	23.0811	RNA-binding protein CP33, chloroplastic (AHRD V3.11 *-* tr|A0A1J3GQ27|A0A1J3GQ27_NOCCA)	CP33, PDE322	AT3G52380.1	chloroplast RNA-binding protein 33	--	--
Solyc01g007100.3.1	12.1608	12.2982	7.70691	28.783	24.5169	21.8427	2.75846	5.35121	3.64314	12.2351	14.7631	12.0696	Digalactosyldiacylglycerol synthase 1, chloroplastic (AHRD V3.3 *** A0A1U8EIN3_CAPAN)	DGD1	AT3G11670.1	UDP-Glycosyltransferase superfamily protein	--	--
Solyc01g008250.3.1	10.0098	8.10554	7.30225	30.3054	33.3796	29.0418	6.13079	6.32755	6.72969	23.6322	22.3165	21.8075	Thioredoxin (AHRD V3.3 *** A0A2U1L6U5_ARTAN)	ATHX, ATX, THX	AT1G50320.1	thioredoxin X	--	--
Solyc01g008930.4.1	3.9969	3.56958	3.97527	8.36769	10.4535	9.64073	0.813094	2.08612	1.46465	8.37535	6.38125	6.36871	AUREA phytochromobilin synthase	HY2, GUN3	AT3G09150.2	phytochromobilin:ferredoxin oxidoreductase, chloroplast / phytochromobilin synthase (HY2)	--	--
Solyc01g009080.5.1	10.339	11.5076	4.53986	57.9158	50.602	48.199	0	0.258472	0.0623809	7.01537	7.26663	5.55439	Zeaxanthin epoxidase, chloroplastic (AHRD V3.11 *** tr|A0A1J3K020|A0A1J3K020_NOCCA)		AT2G21530.1	SMAD/FHA domain-containing protein	--	--
Solyc01g010180.3.1	16.5975	5.95765	9.81041	50.5001	47.8601	39.8258	3.60832	5.5785	4.34782	13.9379	45.6801	31.9297
Solyc01g010390.3.1	1.69605	1.86174	2.77587	5.5727	5.81137	7.06738	0.54449	1.77162	1.07582	0.999026	1.21449	1.76951	Beta-glucosidase 34 (AHRD V3.3 *** A0A2G3DFM9_CAPCH)	BGLU40	AT1G26560.1	beta glucosidase 40	--	--
Solyc01g014270.3.1	17.6845	16.2008	15.2204	32.111	29.9342	33.0891	11.7521	10.4259	10.6319	24.1161	20.6091	25.5159
Solyc01g056690.4.1	13.4749	13.171	10.9276	22.0836	22.6489	21.3312	13.0075	13.8202	10.2895	17.1007	18.0273	16.847	Protein kinase and PP2C-like domain-containing protein (AHRD V3.3 *** A0A2G3AJ12_CAPAN)		AT2G40860.1	protein kinase family protein / protein phosphatase 2C ( PP2C) family protein	--	--
Solyc01g056780.3.1	12.7337	11.386	10.6327	39.7332	49.6774	38.9667	10.5041	13.415	10.8666	36.6731	35.636	38.6226	50S ribosomal protein L34 (AHRD V3.3 *** A0A1U8FLP5_CAPAN)		AT1G29070.1	Ribosomal protein L34	--	--
Solyc01g057200.4.1	3.49202	3.10999	3.826	5.94196	7.71583	7.31203	3.56311	4.44301	1.91316	6.41112	5.32103	5.40646	Pentatricopeptide repeat-containing protein (AHRD V3.3 *** A0A2U1QJ39_ARTAN)	EMB2750	AT3G06430.1	Tetratricopeptide repeat (TPR)-like superfamily protein	--	--
Solyc01g057210.3.1	32.0718	32.1415	30.8336	61.0085	61.5134	59.5233	6.7738	7.96285	8.37352	22.3975	28.7576	25.8383	Mitochondrial pyruvate dehydrogenase kinase (AHRD V3.3 *** E5GC37_CUCME)	PDK, ATPDHK	AT3G06483.1	pyruvate dehydrogenase kinase	--	--
Solyc01g059880.3.1	47.2896	55.7768	35.8241	72.1264	69.6455	70.1735	17.8025	21.5124	15.2665	28.49	40.9527	26.7016	Citrate synthase-like (AHRD V3.3 *** A0A200R252_9MAGN)	ACLB-1	AT3G06650.1	ATP-citrate lyase B-1	--	--
Solyc01g066870.3.1	5.06829	4.53138	5.01663	13.3454	14.2039	11.3347	3.11574	3.16213	3.47012	8.35505	8.59141	7.7938	Protein phosphatase 2C (AHRD V3.3 *** A0A2U1QFI0_ARTAN)		AT3G16560.1	Protein phosphatase 2C family protein	--	--
Solyc01g067290.3.1	4.32719	4.39906	3.89773	18.0064	20.3653	15.2774	0.702924	0.938992	0.582739	4.04194	3.3852	3.84349	Divinyl chlorophyllide a 8-vinyl-reductase, chloroplastic (AHRD V3.3 *** A0A2G2XQY6_CAPBA)	PCB2	AT5G18660.1	NAD(P)-binding Rossmann-fold superfamily protein	--	--
Solyc01g068560.3.1	14.6861	13.3123	11.1507	48.8207	47.111	38.6585	1.66579	2.82827	1.83678	11.6388	13.8878	14.3062
Solyc01g068640.3.1	9.12867	10.2643	9.22349	25.1311	27.178	23.9571	6.2957	7.52686	6.04114	15.0984	17.0883	15.6529	AarF domain-containing protein kinase 4 (AHRD V3.3 *** A0A2G2XSA9_CAPBA)	ATABC1, ATATH10, ABC1	AT4G01660.1	ABC transporter 1	--	--
Solyc01g079470.5.1	0.0442775	0.0894297	0	4.61335	4.3047	1.45925	0	0	0	0.0473574	0	0.190297	Calvin cycle protein CP12-2, chloroplastic (AHRD V3.11 *** tr|A0A2G2XQT2|A0A2G2XQT2_CAPBA)	CP12-2, CP12	AT3G62410.1	CP12 domain-containing protein 2	--	--
Solyc01g079620.5.1	20.5759	22.0145	20.3041	62.2442	46.5727	54.1456	16.5361	14.6579	14.8896	30.8637	30.995	22.782	Myb 12 transcription factor (AHRD V3.11 *** tr|D2EBC3|D2EBC3_9SOLN)	MYB12, ATMYB12, PFG1	AT2G47460.1	myb domain protein 12	TF	MYB
Solyc01g079790.5.1	0.993707	0.872627	0.37029	10.2536	12.625	10.802	0.66993	0.8036	0.654563	1.34009	1.62326	2.22824	Glucose-1-phosphate adenylyltransferase (AHRD V3.11 *** tr|K4AXM4|K4AXM4_SOLLC)	ADG2, APL1	AT5G19220.1	ADP glucose pyrophosphorylase large subunit 1	--	--
Solyc01g080280.3.1	1.87872	2.74335	2.79029	38.2088	55.6197	38.8639	0.224952	0.767348	0.512849	7.11435	14.8176	11.3751	chloroplast glutamine synthetase	GS2, GLN2, ATGSL1	AT5G35630.3	glutamine synthetase 2	--	--
Solyc01g080290.3.1	0.123458	0	0.062242	1.48881	1.97772	1.19258	0	0.143519	0	0.264092	0.826035	0.464278	AWPM-19-like family protein (AHRD V3.3 *** Q8LG79_ARATH)		AT5G18970.1	AWPM-19-like family protein	--	--
Solyc01g080810.3.1	10.2681	12.6098	11.0436	17.5496	18.2344	17.3741	9.37892	11.6124	8.13745	17.9378	13.9492	18.1153	Isoleucine--tRNA ligase (AHRD V3.3 *** A0A1J3CFD6_NOCCA)	OVA2	AT5G49030.3	tRNA synthetase class I (I, L, M and V) family protein	--	--
Solyc01g081310.3.1	17.3845	19.6485	12.8937	35.2294	34.9786	37.0113	9.50176	9.06972	4.86832	12.8113	19.8942	16.8353	glutathione S-transferase T3	ATGSTU7, GST25, GSTU7	AT2G29420.1	glutathione S-transferase tau 7	--	--
Solyc01g081470.5.1	2.9376	3.06736	3.35321	9.81743	10.2751	8.1256	3.06943	4.18812	2.36367	6.98338	5.96778	6.80098	2-methoxy-6-polyprenyl-1,4-benzoquinol methylase, mitochondrial (AHRD V3.11 *** tr|A0A2G2XRB6|A0A2G2XRB6_CAPBA)		AT5G57300.3	S-adenosyl-L-methionine-dependent methyltransferases superfamily protein	--	--
Solyc01g081480.3.1	0.147521	0.186223	0	6.90249	9.2083	3.73022	0.0816951	0.128619	0	0.591685	0.379629	0.990659	GPI inositol-deacylase PGAP1-like protein (AHRD V3.3 *** A0A2U1LZR3_ARTAN)		AT5G17670.1	alpha/beta-Hydrolases superfamily protein	--	--
Solyc01g087040.2.1	17.8449	14.2527	11.7221	29.4005	29.44	25.7712	6.83545	8.06425	7.35553	25.2777	17.9748	23.0803	Photosystem II PsbP (AHRD V3.3 *** A0A200Q959_9MAGN)		AT3G63540.1	Mog1/PsbP/DUF1795-like photosystem II reaction center PsbP family protein	--	--
Solyc01g087270.3.1	0	0	0	4.33776	4.62486	3.34782	0	0	0	1.6583	0.47879	1.49931	Carotenoid cleavage dioxygenase.1	CCD1, ATCCD1, ATNCED1, NCED1	AT3G63520.1	carotenoid cleavage dioxygenase 1	--	--
Solyc01g087450.3.1	2.56064	3.33157	2.07503	4.94069	5.70996	4.33827	2.05312	1.97231	2.0098	3.00759	3.54136	3.71341	Arm repeat superfamily protein (AHRD V3.3 *** A0A2K3NMK6_TRIPR)		AT5G21080.1	Uncharacterized protein	--	--
Solyc01g088000.4.1	30.8791	27.589	26.5379	50.0876	51.3928	47.593	21.4419	22.1331	20.0202	28.2355	32.5266	28.4078	S-adenosyl-L-methionine-dependent methyltransferases superfamily protein (AHRD V3.3 *** Q8RXT8_ARATH)		AT3G60910.1	S-adenosyl-L-methionine-dependent methyltransferases superfamily protein	--	--
Solyc01g090180.5.1	0.788411	0.358289	0.476977	3.91714	8.05695	4.56954	0.261966	1.054	1.23871	1.26488	2.84044	0.88947	4,5-DOPA dioxygenase extradiol (AHRD V3.11 *** tr|A0A1U8ED16|A0A1U8ED16_CAPAN)		AT4G15093.1	catalytic LigB subunit of aromatic ring-opening dioxygenase family	--	--
Solyc01g091190.3.1	36.2706	42.9908	39.6108	107.963	145.671	136.241	44.0434	45.8138	36.735	70.2	69.5648	60.6045	5-enolpyruvylshikimate-3-phosphate synthase		AT2G45300.1	RNA 3'-terminal phosphate cyclase/enolpyruvate transferase, alpha/beta	--	--
Solyc01g094720.3.1	14.7356	15.8124	14.5481	54.2506	53.657	53.492	6.66022	8.71018	4.87269	41.4255	35.5177	41.2644	Phosphate transporter (AHRD V3.3 *** A0A2H4H6T0_MALDO)	ANTR2, PHT4;4	AT4G00370.1	Major facilitator superfamily protein	--	--
Solyc01g095430.3.1	44.125	27.6187	23.9724	87.245	95.0294	85.6258	21.7696	25.9648	31.2488	53.6709	49.9675	53.9168	Protein CURVATURE THYLAKOID 1A, chloroplastic (AHRD V3.3 *** A0A2G2YXY1_CAPAN)		AT4G01150.1	unknown protein; FUNCTIONS IN: molecular_function unknown; INVOLVED IN: biological_process unknown; LOCATED IN: thylakoid, chloroplast thylakoid membrane, chloroplast, plastoglobule, chloroplast envelope; EXPRESSED IN: 23 plant structures; EXPRESSED DURING: 14 growth stages; BEST Arabidopsis thaliana protein match is: unknown protein (TAIR:AT4G38100.1); Has 323 Blast hits to 323 proteins in 59 sp…	--	--
Solyc01g095530.2.1	16.4116	25.0314	20.0452	127.479	156.172	153.245	11.3372	11.506	65.0321	4.52402	3.30901	6.36264	hypothetical protein (AHRD V3.3 *-* AT5G41761.1)		AT5G41761.1	unknown protein; FUNCTIONS IN: molecular_function unknown; INVOLVED IN: biological_process unknown; LOCATED IN: cellular_component unknown; BEST Arabidopsis thaliana protein match is: unknown protein (TAIR:AT3G55570.1); Has 30201 Blast hits to 17322 proteins in 780 species: Archae - 12; Bacteria - 1396; Metazoa - 17338; Fungi - 3422; Plants - 5037; Viruses - 0; Other Eukaryotes - 2996 (source: NC…	--	--
Solyc01g095570.3.1	48.1061	42.4802	41.3318	75.2863	76.3966	71.0966	32.0459	28.1791	24.2898	32.1477	40.5499	35.2186	Mitochondrial carrier protein (AHRD V3.3 *** A0A200PUN8_9MAGN)	ADNT1	AT4G01100.1	adenine nucleotide transporter 1	--	--
Solyc01g095670.4.1	28.4211	25.8587	23.3583	54.9413	53.4081	50.5512	14.2841	18.1716	14.2627	39.6608	31.9877	34.2536	Rhodanese-like domain-containing protein 4, chloroplastic (AHRD V3.3 *** A0A2G2YYH2_CAPAN)	TROL	AT4G01050.1	thylakoid rhodanese-like	--	--
Solyc01g096240.4.1	34.2034	29.0425	23.6232	73.6519	71.8889	67.3694	7.72941	13.9075	11.9629	37.0336	29.3658	31.1881	plant/protein (AHRD V3.3 *** AT3G61870.1)		AT3G61870.1	unknown protein; FUNCTIONS IN: molecular_function unknown; INVOLVED IN: biological_process unknown; LOCATED IN: chloroplast, chloroplast inner membrane, chloroplast envelope; EXPRESSED IN: 23 plant structures; EXPRESSED DURING: 14 growth stages; Has 200 Blast hits to 200 proteins in 73 species: Archae - 0; Bacteria - 112; Metazoa - 0; Fungi - 0; Plants - 53; Viruses - 0; Other Eukaryotes - 35 (so…	--	--
Solyc01g096410.4.1	0.244587	0.361004	0.227648	1.27056	1.14322	1.30427	0	0.0874861	0.0211143	0.46283	0.0968333	0.121291	Phosphatidylinositol 4-phosphate 5-kinase (AHRD V3.3 *** K4B029_SOLLC)		AT3G07960.1	Phosphatidylinositol-4-phosphate 5-kinase family protein	--	--
Solyc01g096620.4.1	30.476	43.2753	32.1331	61.7876	70.415	54.911	23.0169	27.0356	23.4955	32.1546	41.9336	39.4493
Solyc01g096630.3.1	35.7994	32.5517	26.1036	53.1235	60.0676	48.6315	22.0565	23.5809	23.2842	32.9894	33.99	35.4793	Cilia-and flagella-associated protein 20 (AHRD V3.3 *-* A0A2G2YYL7_CAPAN)		AT3G12320.1	unknown protein; BEST Arabidopsis thaliana protein match is: unknown protein (TAIR:AT5G06980.4); Has 102 Blast hits to 102 proteins in 16 species: Archae - 0; Bacteria - 0; Metazoa - 0; Fungi - 0; Plants - 98; Viruses - 0; Other Eukaryotes - 4 (source: NCBI BLink).	--	--
Solyc01g096670.5.1	2.37851	2.80989	3.55216	42.689	74.0229	65.1029	2.55981	2.55632	1.91382	7.46388	20.3489	6.7989	Cytochrome P450 (AHRD V3.11 *** tr|A0A2U1MC34|A0A2U1MC34_ARTAN)	CYP98A3	AT2G40890.1	cytochrome P450, family 98, subfamily A, polypeptide 3	--	--
Solyc01g097340.3.1	22.38	20.4022	18.175	148.264	154.135	131.334	0.244211	1.73016	2.0105	48.9936	38.4139	45.3979	GDP-mannose-3',5'-epimerase (AHRD V3.3 *** A5JPK5_VITVI)	GME	AT5G28840.2	GDP-D-mannose 3',5'-epimerase	--	--
Solyc01g098640.3.1	8.87567	7.89202	4.67081	31.931	30.8625	28.9341	3.01571	2.83639	1.86515	24.5836	21.0024	22.6445	UPF0603 protein, chloroplastic (AHRD V3.3 *** A0A1U8E5D6_CAPAN)	TLP18.3	AT1G54780.1	thylakoid lumen 18.3 kDa protein	--	--
Solyc01g098720.3.1	3.76593	6.12303	19.6696	29.7553	56.8744	30.6432	1.29302	2.4516	0.422629	8.82106	11.203	13.2315	Basic helix-loop-helix (BHLH) DNA-binding superfamily protein (AHRD V3.3 *** A0A2U1PAJ2_ARTAN)		AT1G72210.1	basic helix-loop-helix (bHLH) DNA-binding superfamily protein	TF	bHLH
Solyc01g098990.5.1	5.86871	5.68151	4.26781	15.6513	15.1946	14.1667	6.33634	7.80395	6.04123	14.0441	12.0168	13.7115	DUF1995 domain protein%2C putative (DUF1995) Chr5:9731758-9733644 FORWARD LENGTH=341 201606 (AHRD V3.11 *** AT5G27560.4)		AT5G27560.1	Domain of unknown function (DUF1995)	--	--
Solyc01g099910.5.1	2.43383	0.351123	1.12964	9.83925	14.2978	6.71723	0	0	0.173419	0.0413193	0.159065	0.0415086	Alpha/beta-Hydrolases superfamily protein (AHRD V3.11 *** tr|Q9M9W5|Q9M9W5_ARATH)		AT3G05600.1	alpha/beta-Hydrolases superfamily protein	--	--
Solyc01g100610.3.1	19.5543	21.9648	19.7376	54.2362	60.4615	51.8602	22.736	22.2982	18.6669	46.2599	42.2183	47.3399	Solute carrier family 40 protein (AHRD V3.3 *** A0A1U8E683_CAPAN)	ATIREG3, MAR1, RTS3, IREG3	AT5G26820.1	iron-regulated protein 3	--	--
Solyc01g100760.2.1	24.2567	35.0657	64.001	244.645	190.377	205.069	50.6635	42.7982	67.2257	127.086	133.209	92.5427	DUF538 domain-containing protein (AHRD V3.3 *** A0A1Q3CLQ5_CEPFO)	SVB	AT1G56580.1	Protein of unknown function, DUF538	--	--
Solyc01g100770.3.1	27.6358	22.927	33.348	144.933	81.0044	58.2902	27.6905	27.6299	37.8711	70.148	84.1293	42.2816	DUF538 domain-containing protein (AHRD V3.11 *** tr|A0A1Q3CLQ5|A0A1Q3CLQ5_CEPFO)	SVB	AT1G56580.1	Protein of unknown function, DUF538	--	--
Solyc01g100850.3.1	18.8996	19.244	20.1275	90.5025	105.952	77.2511	8.20004	9.40558	9.00983	39.3926	34.9214	33.0279	ABC transporter-like (AHRD V3.3 *** A0A200QSY4_9MAGN)	ATNAP9, NAP9	AT5G02270.1	non-intrinsic ABC protein 9	--	--
Solyc01g101240.5.1	345.885	369.297	328.45	548.671	582.476	531.383	240.893	220.291	155.846	449.644	345.343	382.607	Aspartic proteinase (AHRD V3.11 *** tr|A0A1U8DV20|A0A1U8DV20_CAPAN)	APA1, ATAPA1	AT1G11910.1	aspartic proteinase A1	--	--
Solyc01g102610.3.1	24.8105	42.6817	10.3784	244.423	198.197	214.222	0.722665	0.967088	0.9153	105.761	119.332	88.5965	Ferric reduction oxidase 6 (AHRD V3.3 *** A0A2G3BUN6_CAPCH)	ATFRO6, FRO6	AT5G49730.1	ferric reduction oxidase 6	--	--
Solyc01g102950.3.1	0.152639	0.198188	0.13192	33.7848	40.785	26.3421	0.313965	0.481626	0.0734134	11.0081	8.30489	7.45047	Lycopene beta/epsilon cyclase protein (AHRD V3.3 *** A0A2U1QDC2_ARTAN)		AT2G32640.1	Lycopene beta/epsilon cyclase protein	--	--
Solyc01g103190.3.1	51.0138	44.6617	55.2515	80.8398	90.2175	79.2466	29.5397	42.8426	37.1145	55.1847	59.6992	59.0847	COX assembly mitochondrial protein (AHRD V3.3 *** A0A2G3BUT7_CAPCH)		AT4G21192.2	Cytochrome c oxidase biogenesis protein Cmc1-like	--	--
Solyc01g103510.4.1	22.5474	23.0892	24.9068	60.7679	55.6269	55.3934	13.1386	9.08207	6.09222	8.7554	12.0333	11.9125	60S ribosomal protein L3 (AHRD V3.3 *** A0A2G3AWH4_CAPCH)	RPL3B, ARP2	AT1G61580.1	R-protein L3 B	--	--
Solyc01g104000.3.1	14.7496	19.0614	20.7222	25.8421	35.1499	30.2061	26.2882	26.5625	24.2476	22.8877	25.9054	24.0045	Serine hydroxymethyltransferase (AHRD V3.3 *** A0A1U8DVN3_CAPAN)	SHM6	AT1G22020.1	serine hydroxymethyltransferase 6	--	--
Solyc01g104280.2.1	3.60567	3.56125	4.91408	12.5762	11.0312	12.293	3.99353	4.00731	3.24604	9.91664	9.54389	9.62149	elongation of fatty acids protein 3-like (AHRD V3.3 *** A0A2I4FV17_9ROSI)		AT3G06470.1	GNS1/SUR4 membrane protein family	--	--
Solyc01g104320.4.1	18.9921	26.6552	23.3719	42.8844	44.1119	37.6861	18.5092	21.7304	23.1178	37.1874	24.6679	32.1357	Plastid-lipid associated protein PAP / fibrillin family protein (AHRD V3.3 *** A0A2U1Q907_ARTAN)		AT3G26070.1	Plastid-lipid associated protein PAP / fibrillin family protein	--	--
Solyc01g105020.3.1	1.8719	2.69869	2.13477	6.58839	7.01708	5.66307	1.11527	0.975478	0.796828	1.97449	2.00658	1.59515	Protein phosphatase 2C (PP2C)-like domain (AHRD V3.3 *-* A0A200PXZ2_9MAGN)		AT4G33500.1	Protein phosphatase 2C family protein	--	--
Solyc01g105030.3.1	49.5167	37.6815	21.2686	140.716	147.532	157.787	3.49788	2.7195	2.2753	10.6339	17.4583	9.80288	Chlorophyll a-b binding protein, chloroplastic (AHRD V3.3 *** A0A2G3AWK5_CAPCH)	LHCB6, CP24	AT1G15820.1	light harvesting complex photosystem II subunit 6	--	--
Solyc01g105050.3.1	15.8424	10.2288	7.07048	43.0117	49.112	44.9119	0.527357	0.150956	0.388614	0.60185	2.58425	1.34874	Chlorophyll a-b binding protein, chloroplastic (AHRD V3.3 *** A0A2G3AWK5_CAPCH)	LHCB6, CP24	AT1G15820.1	light harvesting complex photosystem II subunit 6	--	--
Solyc01g105290.3.1	17.6435	17.0192	17.3777	40.1199	39.7678	36.445	10.6315	10.9368	10.2827	20.7083	27.4527	23.616	BTB/POZ domain protein (AHRD V3.3 *** AT3G19920.2)		AT5G64230.1	unknown protein; FUNCTIONS IN: molecular_function unknown; INVOLVED IN: biological_process unknown; LOCATED IN: endomembrane system; EXPRESSED IN: 9 plant structures; EXPRESSED DURING: 4 anthesis, petal differentiation and expansion stage; BEST Arabidopsis thaliana protein match is: unknown protein (TAIR:AT3G19920.1); Has 35333 Blast hits to 34131 proteins in 2444 species: Archae - 798; Bacteria …	--	--
Solyc01g105460.4.1	18.0356	20.54	14.5695	38.3347	35.3394	38.9999	12.4667	15.8236	12.955	24.9176	28.2113	26.6911	1,4-dihydroxy-2-naphthoate polyprenyltransferase, chloroplastic (AHRD V3.3 *** A0A2G2Y2Y1_CAPAN)	ABC4	AT1G60600.2	UbiA prenyltransferase family protein	--	--
Solyc01g106430.3.1	53.3494	45.5685	51.6922	74.0175	81.4465	68.052	23.5806	27.7461	19.4551	49.6587	58.877	54.2489	Inorganic pyrophosphatase (AHRD V3.3 *** A0A2G2W8Z5_CAPBA)	AtPPa6, PPa6	AT5G09650.1	pyrophosphorylase 6	--	--
Solyc01g106470.3.1	24.0168	28.614	19.4587	53.0996	54.422	62.0949	8.75354	10.4492	10.511	46.3786	39.8269	39.7469	Tunicamycin induced protein (AHRD V3.3 *** Q84JN2_ARATH)	TIN1	AT5G64510.1	unknown protein; FUNCTIONS IN: molecular_function unknown; INVOLVED IN: biological_process unknown; LOCATED IN: endomembrane system; EXPRESSED IN: 17 plant structures; EXPRESSED DURING: 10 growth stages; Has 35333 Blast hits to 34131 proteins in 2444 species: Archae - 798; Bacteria - 22429; Metazoa - 974; Fungi - 991; Plants - 531; Viruses - 0; Other Eukaryotes - 9610 (source: NCBI BLink).	--	--
Solyc01g106620.2.1	1690.02	2769.32	2693.14	5853.34	5430.56	6462.3	350.692	579.722	1013.33	398.959	757.222	649.435	pathogenesis-related protein 1-like (AHRD V3.3 *** A0A2I4HRD5_9ROSI)	ATPRB1, PRB1	AT2G14580.1	basic pathogenesis-related protein 1	--	--
Solyc01g106790.3.1	5.97312	4.68165	5.25867	12.6431	17.6302	13.7789	0.789929	1.14001	1.00049	8.86777	9.72742	8.28576	Tubulin alpha-6 chain, putative (AHRD V3.3 *** Q8LED1_ARATH)		AT1G50020.1	unknown protein; FUNCTIONS IN: molecular_function unknown; INVOLVED IN: biological_process unknown; LOCATED IN: chloroplast thylakoid membrane, chloroplast; EXPRESSED IN: 24 plant structures; EXPRESSED DURING: 15 growth stages; Has 72 Blast hits to 72 proteins in 27 species: Archae - 0; Bacteria - 0; Metazoa - 0; Fungi - 0; Plants - 72; Viruses - 0; Other Eukaryotes - 0 (source: NCBI BLink).	--	--
Solyc01g107330.5.1	17.1989	14.7447	16.3021	32.5083	36.2705	31.5917	9.50164	9.44538	7.82236	22.1889	17.6188	21.1384	SWIB domain-containing protein (AHRD V3.11 *** tr|A0A1Q3C0F4|A0A1Q3C0F4_CEPFO)		AT2G14880.1	SWIB/MDM2 domain superfamily protein	TR	SWI/SNF-BAF60b
Solyc01g107460.3.1	0.0444473	0.269318	0.224083	43.0086	49.6447	31.8731	0	0	0	10.7438	3.38565	2.29233	Neuronal PAS domain protein (AHRD V3.11 *** tr|A0A1P8BBZ0|A0A1P8BBZ0_ARATH)		AT2G15020.1	unknown protein; BEST Arabidopsis thaliana protein match is: unknown protein (TAIR:AT5G64190.1); Has 72 Blast hits to 72 proteins in 10 species: Archae - 0; Bacteria - 0; Metazoa - 0; Fungi - 0; Plants - 72; Viruses - 0; Other Eukaryotes - 0 (source: NCBI BLink).	--	--
Solyc01g107660.3.1	17.5182	16.2123	11.9273	60.7005	68.5785	65.7431	15.909	18.7278	16.2462	46.7516	44.2985	47.0868	Stress enhanced protein 1, chloroplastic (AHRD V3.3 *** A0A2G2W962_CAPBA)	SEP1	AT4G34190.1	stress enhanced protein 1	--	--
Solyc01g108070.4.1	7.65942	6.74027	6.85142	13.8865	13.97	12.9768	4.89852	5.35175	4.03842	9.67582	8.89825	10.4546	Protein DJ-1-like protein C (AHRD V3.3 *** A0A1U8DX25_CAPAN)		AT4G34020.1	Class I glutamine amidotransferase-like superfamily protein	--	--
Solyc01g109040.4.1	9.19813	8.1743	7.19705	115.856	129.829	117.578	0	1.11205	0.330322	33.7638	24.3142	31.7047	Cytochrome b6-f complex subunit 7 (AHRD V3.3 *** A0A1U8DXD4_CAPAN)		AT2G26500.1	cytochrome b6f complex subunit (petM), putative	--	--
Solyc01g109180.4.1	1.81316	1.62934	2.72685	7.33785	4.85509	4.12113	0.119131	0.607328	0.448348	2.15293	1.24953	1.89864	Long chain acyl-CoA synthetase 4 (AHRD V3.3 *** A0A2G2Y3Y7_CAPAN)	LACS2, LRD2	AT1G49430.1	long-chain acyl-CoA synthetase 2	--	--
Solyc01g110160.5.1	0.261421	0.264003	0.263592	5.76702	5.16012	3.86218	0	0	0.0195585	1.47258	0.98668	1.94747	hypothetical protein Chr2:9150162-9151752 FORWARD LENGTH=252 201606 (AHRD V3.11 *** AT2G21385.5)		AT2G21385.1	unknown protein; FUNCTIONS IN: molecular_function unknown; INVOLVED IN: biological_process unknown; LOCATED IN: chloroplast, chloroplast envelope; EXPRESSED IN: 22 plant structures; EXPRESSED DURING: 13 growth stages; Has 49 Blast hits to 49 proteins in 20 species: Archae - 0; Bacteria - 0; Metazoa - 0; Fungi - 0; Plants - 44; Viruses - 0; Other Eukaryotes - 5 (source: NCBI BLink).	--	--
Solyc01g110190.4.1	1.5957	1.89172	1.24519	4.27025	3.01993	3.02764	0.44568	0.677474	0.404869	0.786564	1.9282	0.819985	Kinesin-related protein (AHRD V3.3 *** D3YBF5_TRIRP)		AT4G39050.1	Kinesin motor family protein	--	--
Solyc01g110280.3.1	2.29256	3.01736	2.69056	5.45678	5.46	4.31382	2.08129	2.92722	1.70818	2.95449	3.13358	3.37184	Protein DETOXIFICATION (AHRD V3.3 *** A0A1J3G5W8_NOCCA)		AT2G21340.1	MATE efflux family protein	--	--
Solyc01g110360.3.1	0.14273	0.0576557	0	27.9249	32.357	19.497	0.0632332	0.0331844	0.0961065	0.0610631	0.734597	0.276043	Fructose-bisphosphate aldolase (AHRD V3.3 *** Q9SXX5_NICPA)	FBA2	AT4G38970.1	fructose-bisphosphate aldolase 2	--	--
Solyc01g110370.4.1	18.3186	18.8334	14.0031	38.0886	35.5444	34.7595	18.3481	18.8735	21.5598	25.5343	30.4969	25.5802	Zinc finger, B-box (AHRD V3.3 *** A0A2U1LAI4_ARTAN)		AT4G38960.1	B-box type zinc finger family protein	TF	DBB
Solyc01g110550.3.1	3.94024	4.32303	3.33533	8.54118	9.51233	9.50857	0.754287	2.03577	0.928054	4.47446	3.85561	4.23362	Ribosome-binding factor A (AHRD V3.3 *** A0A200QQX5_9MAGN)		AT4G34730.1	ribosome-binding factor A family protein	--	--
Solyc01g110960.5.1	3.47089	2.5543	3.1088	8.05065	10.6063	7.38543	0.511205	0.429243	0.22791	0.394928	0.855187	1.03152	Prefoldin chaperone subunit family protein (AHRD V3.11 *** tr|A0A2U1NI64|A0A2U1NI64_ARTAN)		AT5G27330.1	Prefoldin chaperone subunit family protein	--	--
Solyc01g111120.4.1	64.0515	59.7336	56.6293	109.147	124.525	114.075	44.8373	50.6459	42.4803	108.958	95.8399	103.144	Triosephosphate isomerase (AHRD V3.3 *** A0A200Q3A8_9MAGN)	TIM, PDTPI	AT2G21170.1	triosephosphate isomerase	--	--
Solyc01g111510.3.1	118.698	100.733	94.3151	161.991	180.301	174.113	77.8679	65.7152	67.405	133.405	151.424	141.915	Ascorbate peroxidase (AHRD V3.3 *** Q8W4V7_CAPAN)	APX3	AT4G35000.1	ascorbate peroxidase 3	--	--
Solyc01g111620.3.1	15.7439	15.341	12.8817	41.9725	36.0088	44.9121	8.83153	7.27348	9.27513	24.029	38.2534	31.1119	High-affinity nickel-transport family protein (AHRD V3.3 *** F4JM82_ARATH)		AT2G16800.1	high-affinity nickel-transport family protein	--	--
Solyc01g111630.3.1	77.0311	78.0569	36.2778	436.156	447.448	435.158	0.35522	1.52523	1.96323	57.5041	86.7653	66.6018	glycerate dehydrogenase (AHRD V3.3 *** A0A2I4EWU8_9ROSI)	HPR, ATHPR1	AT1G68010.1	hydroxypyruvate reductase	--	--
Solyc01g112060.5.1	2.79997	3.63093	2.47033	69.0043	72.272	71.487	1.23342	0.961686	0.607025	59.7245	51.3876	49.195	NAD(P)-binding domain-containing protein (AHRD V3.11 *** tr|A0A2U1M2T6|A0A2U1M2T6_ARTAN)		AT4G35250.1	NAD(P)-binding Rossmann-fold superfamily protein	--	--
Solyc01g150131.1.1	0.536972	0.578427	1.55211	2.45204	3.71762	2.60369	0.634383	0.74907	0.562439	0.497747	1.32656	1.03852
Solyc02g005180.3.1	5.21095	5.80775	4.35585	11.3568	12.9159	11.6599	2.45214	2.76205	1.39381	4.53382	3.94651	4.64162	Sugar facilitator protein 2		AT1G54730.2	Major facilitator superfamily protein	--	--
Solyc02g014150.4.1	15.6528	14.9292	11.1266	69.2554	72.4181	69.7571	4.58322	9.6907	6.83131	27.9347	29.4774	30.9301	Photosystem II stability/assembly factor HCF136 (AHRD V3.3 *** A0A1Y1IDD9_KLENI)	HCF136	AT5G23120.1	photosystem II stability/assembly factor, chloroplast (HCF136)	--	--
Solyc02g014460.5.1	3.34828	5.13733	3.3761	19.9358	16.2412	15.7758	0.461567	0.384223	0.516063	9.29877	7.60316	9.89722	DNA damage-binding protein CMR1 (AHRD V3.11 *** tr|U9T3R7|U9T3R7_RHIID)	DRS1	AT1G80710.1	DROUGHT SENSITIVE 1	--	--
Solyc02g020940.3.1	0.27005	1.18177	0.0907645	17.0501	17.735	13.1625	0	0	0	0.449298	0.586841	0.515835	Glyceraldehyde-3-phosphate dehydrogenase (AHRD V3.3 *** A0A2G3D2C2_CAPCH)	GAPA-2	AT1G12900.1	glyceraldehyde 3-phosphate dehydrogenase A subunit 2	--	--
Solyc02g021430.1.1	3.82546	1.88079	1.21808	6.31281	5.33848	5.83472	0	0	0	0.215345	1.39894	0.216332	Mitochondrial transcription termination factor family protein (AHRD V3.3 *** O64685_ARATH)		AT2G34620.1	Mitochondrial transcription termination factor family protein	TR	mTERF
Solyc02g023990.3.1	0.342833	0.807844	0.230454	9.8488	14.0981	10.9524	0.253141	0.221411	0.170996	7.12988	7.60688	6.05746	NAD(P)-binding Rossmann-fold superfamily protein (AHRD V3.3 *** A0A2U1KWY0_ARTAN)		AT4G20760.1	NAD(P)-binding Rossmann-fold superfamily protein	--	--
Solyc02g032860.3.1	9.00884	8.79364	8.03451	37.8819	114.109	76.5522	33.2395	41.7635	32.9424	35.0861	52.7648	43.8672	5'-adenylylsulfate reductase 1, chloroplastic (AHRD V3.3 *** A0A2G3D220_CAPCH)	APR3, PRH-26, PRH26, ATAPR3	AT4G21990.1	APS reductase 3	--	--
Solyc02g055440.4.1	0.114607	0.0578695	0.0577796	6.63394	9.74942	7.48909	0	0	0	0.0612895	0	0	E3 ubiquitin-protein ligase%2C putative (DUF177) (AHRD V3.3 *** AT3G19800.2)		AT3G19800.2	Protein of unknown function (DUF177)	--	--
Solyc02g062130.5.1	2.50882	2.91914	1.53979	8.78692	7.65229	8.46045	0.362438	1.29973	0.703876	5.86249	4.82808	5.62564	Ferredoxin--NADP reductase, chloroplastic (AHRD V3.11 *** tr|K4B6A3|K4B6A3_SOLLC)	ATLFNR2, FNR2	AT1G20020.1	ferredoxin-NADP(+)-oxidoreductase 2	--	--
Solyc02g062340.3.1	3.2023	6.73988	1.2976	169.685	189.126	180.568	0	0.417493	0.0671732	21.3506	16.081	19.8727	Fructose-bisphosphate aldolase (AHRD V3.3 *** Q9SXX4_NICPA)	FBA2	AT4G38970.1	fructose-bisphosphate aldolase 2	--	--
Solyc02g062610.3.1	2.88602	3.252	3.30821	40.65	42.8591	33.0053	2.08612	2.36614	1.80692	16.7335	12.7898	12.5995	Alpha/beta-Hydrolases superfamily protein (AHRD V3.3 *** O23227_ARATH)		AT4G36530.2	alpha/beta-Hydrolases superfamily protein	--	--
Solyc02g063000.5.1	0.413224	2.63424	0	10.0161	12.8682	8.57034	0	0	0	0.027623	0.239262	0.055499	Glycosyltransferase (AHRD V3.11 *** tr|A0A2I4ENI5|A0A2I4ENI5_9ROSI)		AT2G18570.1	UDP-Glycosyltransferase superfamily protein	--	--
Solyc02g063150.3.1	14.2391	9.87921	2.79476	54.1615	46.7129	46.5078	0	0	0.0609914	0.406896	0.279715	0.467154	RuBP carboxylase small subunit		AT5G38410.1	Ribulose bisphosphate carboxylase (small chain) family protein	--	--
Solyc02g064770.5.1	1.3069	1.46645	0.512461	3.81746	3.6497	3.58929	0.321663	0	0.081481	2.98975	2.54105	2.53537	Sigma-B regulation protein RsbQ (AHRD V3.11 *** tr|A0A2T0KZ78|A0A2T0KZ78_9BURK)		AT4G37470.1	alpha/beta-Hydrolases superfamily protein	--	--
Solyc02g065110.3.1	4.6134	3.7516	2.89208	9.65155	9.56365	8.60069	1.03341	0.923968	1.37675	2.25462	2.52559	2.80334	MAP kinase kinase kinase 15	MAPKKK5	AT5G66850.1	mitogen-activated protein kinase kinase kinase 5	--	--
Solyc02g065400.3.1	80.7346	60.0084	46.2238	228.641	248.186	233.088	37.8835	43.6726	46.6247	197.177	153.521	190.456	33kDa precursor protein of oxygen-evolving complex	PSBO2, PSBO-2, OEC33	AT3G50820.1	photosystem II subunit O-2	--	--
Solyc02g065700.3.1	9.14073	9.05847	9.93448	23.2135	28.754	24.0121	4.92007	5.69369	5.01721	13.279	12.9851	12.3914	Alpha/beta-Hydrolases superfamily protein (AHRD V3.3 *** Q9LY90_ARATH)		AT4G24760.1	alpha/beta-Hydrolases superfamily protein	--	--
Solyc02g066920.3.1	0.806236	0.20355	0.203234	9.0744	12.3216	10.6132	0	0	0	0.718597	0.760744	1.01064	Chlororespiratory reduction 7 (AHRD V3.3 *** A0A2U1NIM3_ARTAN)	CRR7	AT5G39210.1	chlororespiratory reduction 7	--	--
Solyc02g067120.4.1	13.2533	11.4641	9.92388	49.0398	46.459	41.1178	4.21168	5.59067	6.08744	31.3409	35.804	34.4286	hypothetical protein (DUF1997) (AHRD V3.3 *** AT5G39530.1)		AT5G39530.1	Protein of unknown function (DUF1997)	--	--
Solyc02g068700.3.1	16.8488	13.7204	14.2883	30.3483	30.0733	31.9868	10.8947	10.3028	13.1704	15.2604	18.9474	15.5919	Histidine triad (HIT) protein (AHRD V3.3 *** A0A2U1PU92_ARTAN)	HINT 2	AT1G31160.1	HISTIDINE TRIAD NUCLEOTIDE-BINDING 2	--	--
Solyc02g069130.3.1	10.9198	12.0487	10.1949	23.3617	22.9551	20.9128	6.49516	10.3434	5.95713	23.2506	17.3289	19.6091	Peptidylprolyl isomerase (AHRD V3.3 *** A0A2G2XYU6_CAPAN)		AT4G19830.1	FKBP-like peptidyl-prolyl cis-trans isomerase family protein	--	--
Solyc02g069350.4.1	4.00405	4.80505	2.91001	7.77588	8.18653	7.29836	1.23828	1.99486	1.75072	3.11459	3.58632	3.38029	TRAM, LA.1		AT1G31300.2	TRAM, LAG1 and CLN8 (TLC) lipid-sensing domain containing protein	--	--
Solyc02g069450.3.1	4.80292	3.63777	2.57933	27.348	31.6063	28.6559	0.173464	0.42482	0.585874	8.7664	6.98595	6.33848	Photosystem I reaction center subunit III, chloroplastic (AHRD V3.3 *** A0A1U8FJA0_CAPAN)	PSAF	AT1G31330.1	photosystem I subunit F	--	--
Solyc02g069460.3.1	41.9943	34.3778	18.5312	202.708	223.561	211.839	8.8082	15.6714	13.1153	124.84	112.46	117.544	Photosystem I reaction center subunit III, chloroplastic (AHRD V3.3 *** A0A1U8FJA0_CAPAN)	PSAF	AT1G31330.1	photosystem I subunit F	--	--
Solyc02g069620.4.1	4.72587	4.50741	3.81967	15.0889	16.8234	14.4924	0.415416	0.959233	0.926023	2.60753	2.31648	3.02247	Ribose 5-phosphate isomerase A (AHRD V3.3 *** A0A1Y1I8P0_KLENI)		AT5G44520.1	NagB/RpiA/CoA transferase-like superfamily protein	--	--
Solyc02g069860.4.1	14.7536	16.7	13.8892	28.1295	27.6938	26.2626	10.9196	12.152	13.3007	16.6025	16.4823	18.8573	Nuclear transcription factor Y subunit A-7 (AHRD V3.3 *** A0A2G3D4E1_CAPCH)	NF-YA7	AT1G30500.2	nuclear factor Y, subunit A7	TF	NF-YA
Solyc02g070380.1.1	1.08759	0.411875	0.274157	7.73814	8.71124	4.01697	0.451719	0.158039	1.98338	0.872432	1.3994	0.730357
Solyc02g070800.2.1	10.7856	9.82274	5.8924	27.8862	37.0038	30.1307	0.217197	0.683901	0.748254	3.10419	3.4316	2.90771
Solyc02g070940.1.1	18.0671	23.5842	6.56052	414.06	468.005	464.716	2.83107	2.49873	2.86858	6.64838	35.1019	10.3616	Chlorophyll a-b binding protein, chloroplastic (AHRD V3.3 *** A0A2G3A7J8_CAPAN)	CAB1, AB140, CAB140, LHCB1.3	AT1G29930.1	chlorophyll A/B binding protein 1	--	--
Solyc02g070980.1.1	0.348561	0.117334	0	1.68135	4.3001	3.23499	0	0	0	0	0.0597988	0.062419	Chlorophyll a-b binding protein, chloroplastic (AHRD V3.3 *-* A0A2G3A7J8_CAPAN)	CAB1, AB140, CAB140, LHCB1.3	AT1G29930.1	chlorophyll A/B binding protein 1	--	--
Solyc02g071010.1.1	0.580935	0.176002	0.0585761	42.0897	55.0669	46.2141	0	0	0	0.124269	1.07638	1.49806	Chlorophyll a-b binding protein, chloroplastic (AHRD V3.3 *** A0A2G3A7J8_CAPAN)	CAB1, AB140, CAB140, LHCB1.3	AT1G29930.1	chlorophyll A/B binding protein 1	--	--
Solyc02g071110.3.1	17.2946	16.5409	15.9878	30.2154	28.2086	29.6116	0.108629	1.90026	2.01792	24.0223	26.4846	26.5913	Purine permease (AHRD V3.3 *** A0A2R6Q6Y9_ACTCH),Pfam:PF16913	ATPUP10, PUP10	AT4G18210.1	purine permease 10	--	--
Solyc02g077680.4.1	23.4119	27.7655	27.1625	41.3504	39.2121	39.5174	20.6612	17.2194	15.6801	21.4449	22.6161	22.7041	Alpha-1,4 glucan phosphorylase (AHRD V3.3 *** A0A2G2XET2_CAPBA)	ATPHS2, PHS2	AT3G46970.1	alpha-glucan phosphorylase 2	--	--
Solyc02g077910.4.1	2.95906	3.76784	4.79977	6.61963	8.14909	6.04332	0.712471	1.64516	0.288764	5.32068	3.79637	4.56172	Mitochondrial substrate carrier family protein (AHRD V3.3 *** A0A1P8B094_ARATH)	ATMBAC1, MBAC1	AT2G33820.1	Mitochondrial substrate carrier family protein	--	--
Solyc02g077970.5.1	0	0	0	0.704929	1.0315	0.830398	0	0	0	0.260507	0.167143	0	Late embryogenesis abundant protein (AHRD V3.11 *** tr|A0A200PQ87|A0A200PQ87_9MAGN)		AT5G44310.2	Late embryogenesis abundant protein (LEA) family protein	--	--
Solyc02g078240.4.1	2.77689	2.57062	1.43887	9.71125	9.37399	7.27584	0.0427166	0	0	0.165002	0.4764	0.497275	Phosphoglycerate mutase (AHRD V3.3 *** A0A1Y1HX49_KLENI)		AT5G22620.2	phosphoglycerate/bisphosphoglycerate mutase family protein	--	--
Solyc02g079780.1.1	33.892	37.817	36.0854	83.5943	93.0583	75.6863	12.1276	22.7027	4.94722	51.307	40.6445	44.3098	hypothetical protein (AHRD V3.3 *** AT1G11440.1)		AT1G11440.1	BEST Arabidopsis thaliana protein match is: glycine-rich protein (TAIR:AT3G29075.1); Has 19337 Blast hits to 8589 proteins in 488 species: Archae - 26; Bacteria - 641; Metazoa - 7852; Fungi - 2167; Plants - 955; Viruses - 616; Other Eukaryotes - 7080 (source: NCBI BLink).	--	--
Solyc02g079950.3.1	78.4399	48.2755	34.8329	174.591	190.781	180.121	0.376501	0.740945	0.619921	19.2697	27.9931	14.2902	photosystem II oxygen-evolving complex protein 3	PSBQ, PSBQ-2, PSII-Q	AT4G05180.1	photosystem II subunit Q-2	--	--
Solyc02g079970.4.1	49.2474	45.0799	41.5769	81.5513	78.4959	75.0788	21.3685	28.7048	20.9955	41.491	56.7111	48.1845	bHLH transcription factor 014	ILR3, bHLH105	AT5G54680.1	basic helix-loop-helix (bHLH) DNA-binding superfamily protein	TF	bHLH
Solyc02g079990.3.1	3.56761	3.25286	2.11724	21.6146	19.1441	16.264	0.948332	1.84852	0.823625	3.66314	7.4496	5.21322	Cysteine-rich receptor-like protein kinase 10 (AHRD V3.3 *** A0A2G3D6H0_CAPCH)	CRK29	AT4G21410.1	cysteine-rich RLK (RECEPTOR-like protein kinase) 29	--	--
Solyc02g080540.1.1	4.74215	6.77064	1.48393	102.739	110.246	109.968	0.0452781	1.28313	0.45878	56.0107	42.3752	55.4327	ATP synthase gamma chain, chloroplastic (AHRD V3.3 *** A0A2G3D743_CAPCH)	ATPC1	AT4G04640.1	ATPase, F1 complex, gamma subunit protein	--	--
Solyc02g080640.4.1	32.1824	36.959	29.312	112.182	338.15	196.228	77.9165	72.2881	69.0093	68.8988	101.106	99.5921	adenylyl-sulfate reductase	APR3, PRH-26, PRH26, ATAPR3	AT4G21990.1	APS reductase 3	--	--
Solyc02g080810.3.1	24.458	24.6699	20.6004	60.5771	66.9674	56.9603	10.6142	14.1478	11.4146	37.1953	35.8274	37.4604	Aminomethyltransferase (AHRD V3.3 *** A0A2G2VBG4_CAPBA)		AT1G11860.3	Glycine cleavage T-protein family	--	--
Solyc02g081330.4.1	6.48723	5.48132	5.64148	21.0528	29.9822	20.5329	0.658802	1.25329	1.64797	17.7935	17.603	17.7951	phytoene synthase 2,Pfam:PF00494	PSY	AT5G17230.2	PHYTOENE SYNTHASE	--	--
Solyc02g082120.3.1	1.37156	2.27157	2.37867	8.41549	10.6675	4.23967	0.303819	0.669657	0.677257	9.00713	3.21894	8.28208	DNA-3-methyladenine glycosylase I (AHRD V3.3 *** B6TPB7_MAIZE)		AT5G44680.1	DNA glycosylase superfamily protein	--	--
Solyc02g083590.3.1	60.4081	69.5559	61.4108	104.896	111.918	110.905	74.5818	71.7086	62.5369	98.1545	91.7625	89.4299	dehydroquinate synthase		AT5G66120.2	3-dehydroquinate synthase, putative	--	--
Solyc02g083760.4.1	2.39228	2.18738	1.59724	6.8614	4.21443	7.49481	0.179029	0.338231	0.0725602	1.72884	2.22957	1.38941	Thaumatin-like protein.1		AT4G38660.1	Pathogenesis-related thaumatin superfamily protein	--	--
Solyc02g083810.4.1	21.493	21.2999	12.4416	144.165	154.121	149.9	1.03758	2.83148	3.39428	61.521	62.6524	58.8119	Ferredoxin--NADP reductase, chloroplastic (AHRD V3.3 *** K4BAP9_SOLLC)	ATLFNR2, FNR2	AT1G20020.1	ferredoxin-NADP(+)-oxidoreductase 2	--	--
Solyc02g083860.3.1	9.06864	16.1948	19.6648	438.152	958.097	437.111	73.2564	68.3819	61.9671	205.561	168.928	132.05	2-oxoglutarate (2OG) and Fe(II)-dependent oxygenase superfamily protein (AHRD V3.3 *** A0A2U1QGX7_ARTAN)	F3H, TT6, F3'H	AT3G51240.1	flavanone 3-hydroxylase	--	--
Solyc02g084420.3.1	59.1731	91.3492	43.7795	198.676	177.216	191.462	10.1021	9.63912	24.0248	34.7486	67.1176	48.8384	Zinc finger, B-box (AHRD V3.3 *-* A0A2U1LAI4_ARTAN)		AT4G38960.1	B-box type zinc finger family protein	TF	DBB
Solyc02g084430.3.1	78.4967	99.473	46.6481	228.375	200.989	212.568	6.93005	11.1309	28.0875	40.8631	80.8986	46.347
Solyc02g084440.4.1	735.623	720.437	521.486	1086.45	1126.46	1302.75	109.426	140.388	92.9749	551.991	488.996	514.635	Fructose-bisphosphate aldolase (AHRD V3.3 *** A0A2G3AA97_CAPAN)	FBA2	AT4G38970.1	fructose-bisphosphate aldolase 2	--	--
Solyc02g085005.1.1	2.56276	2.12592	2.49177	6.35759	6.67376	4.47269	1.77403	1.91519	1.43802	3.37734	5.65284	3.44198	hypothetical protein (AHRD V3.3 *** AT2G18210.1)		AT3G50900.1	unknown protein; BEST Arabidopsis thaliana protein match is: unknown protein (TAIR:AT5G66490.1); Has 45 Blast hits to 45 proteins in 7 species: Archae - 0; Bacteria - 0; Metazoa - 0; Fungi - 0; Plants - 45; Viruses - 0; Other Eukaryotes - 0 (source: NCBI BLink).	--	--
Solyc02g085100.3.1	15.1208	15.1983	12.1613	39.6439	32.6242	34.6106	7.05359	11.0016	6.14885	20.777	24.1344	19.3813	Glucose-6-phosphate 1-epimerase (AHRD V3.3 *** A0A2G3AQU6_CAPCH)		AT5G66530.2	Galactose mutarotase-like superfamily protein	--	--
Solyc02g085933.1.1	0.498479	0.335602	0	4.64872	6.24139	4.90963	0	0	0	0	0.171037	0
Solyc02g085950.5.1	0.429688	0.0482147	0	2.6254	2.21532	1.95327	0	0	0	0.102128	0.0491446	0.051298	Ribulose bisphosphate carboxylase small chain (AHRD V3.11 *** tr|A0A2G2XBI7|A0A2G2XBI7_CAPBA)		AT5G38410.1	Ribulose bisphosphate carboxylase (small chain) family protein	--	--
Solyc02g086630.3.1	9.99891	25.5196	16.3145	36.656	35.9517	35.7426	24.7666	20.9226	24.4827	24.6944	16.2807	25.1982	Sister chromatid cohesion PDS5-like protein (AHRD V3.3 *-* A0A2K3PKD0_TRIPR)		AT4G31880.1	LOCATED IN: cytosol, chloroplast; EXPRESSED IN: 24 plant structures; EXPRESSED DURING: 14 growth stages; BEST Arabidopsis thaliana protein match is: Tudor/PWWP/MBT superfamily protein (TAIR:AT1G15940.1); Has 137162 Blast hits to 70781 proteins in 2973 species: Archae - 289; Bacteria - 24182; Metazoa - 56725; Fungi - 20130; Plants - 6559; Viruses - 758; Other Eukaryotes - 28519 (source: NCBI BLink…	--	--
Solyc02g086890.3.1	12.8504	10.4875	7.98523	44.2914	49.2351	42.0709	1.77909	2.5187	1.34152	12.8253	15.6886	12.4426	Calcium homeostasis regulator CHo.1		AT3G55250.1	unknown protein; FUNCTIONS IN: molecular_function unknown; INVOLVED IN: biological_process unknown; LOCATED IN: mitochondrion, chloroplast, nucleus; EXPRESSED IN: 23 plant structures; EXPRESSED DURING: 13 growth stages; Has 46 Blast hits to 46 proteins in 17 species: Archae - 0; Bacteria - 0; Metazoa - 0; Fungi - 0; Plants - 46; Viruses - 0; Other Eukaryotes - 0 (source: NCBI BLink).	--	--
Solyc02g086910.5.1	1.75909	1.69267	1.61474	3.73833	4.10682	2.92323	0.909825	0.935649	1.03362	2.57368	2.76733	2.84401	Peptidyl-prolyl cis-trans isomerase protein (AHRD V3.11 *** tr|A0A2U1LHJ7|A0A2U1LHJ7_ARTAN)	CYP38, ATCYP38	AT3G01480.1	cyclophilin 38	--	--
Solyc02g087000.4.1	2.90541	5.24079	4.80887	12.8336	14.0506	9.59403	0.809545	0.594781	0.287095	1.11401	2.2007	1.04058	Potassium transporter (AHRD V3.3 *** A0A2G3AC18_CAPAN)		AT5G14880.1	Potassium transporter family protein	--	--
Solyc02g087150.3.1	16.927	12.4741	10.7121	29.0803	30.9431	29.6926	6.30557	10.0456	8.15753	28.1624	26.4759	28.0729	Heavy metal transport/detoxification superfamily protein (AHRD V3.3 *-* AT5G14910.2)		AT5G14910.1	Heavy metal transport/detoxification superfamily protein	--	--
Solyc02g087230.3.1	12.4218	11.3557	10.8878	22.5577	26.6395	21.1751	13.3084	14.629	12.1181	20.7103	22.3136	20.936	Ferredoxin-thioredoxin reductase, catalytic chain (AHRD V3.3 *** A0A2G3D9G9_CAPCH)		AT2G04700.1	ferredoxin thioredoxin reductase catalytic beta chain family protein	--	--
Solyc02g087240.4.1	82.9033	84.0516	82.0736	151.775	169.981	174.768	63.6605	64.3663	69.1797	128.804	115.074	119.227	NADH dehydrogenase [ubiquinone] flavoprotein 1, mitochondrial (AHRD V3.3 *** A0A2G3D9C7_CAPCH)	CI51	AT5G08530.1	51 kDa subunit of complex I	--	--
Solyc02g087400.1.1	18.845	19.7077	18.0303	41.6938	47.6536	43.9272	3.66421	5.50111	4.88768	16.6621	15.2168	17.8183	Ankyrin repeat-containing protein (AHRD V3.3 *** A0A2U1KW09_ARTAN)	CAO, CPSRP43	AT2G47450.1	chloroplast signal recognition particle component (CAO)	--	--
Solyc02g087620.3.1	14.0407	16.7464	16.5739	22.502	20.58	20.8673	10.7919	12.0025	8.21815	18.5905	18.2779	19.4559	Inositol hexakisphosphate and diphosphoinositol-pentakisphosphate kinase (AHRD V3.3 *** A0A2G3ACA5_CAPAN)		AT5G15070.1	Phosphoglycerate mutase-like family protein	--	--
Solyc02g087780.3.1	1.8015	1.69801	1.27153	7.61812	5.77176	4.0605	0.69835	0.593364	0.43804	0.706497	0.710846	0.741993	Aldose 1-epimerase (AHRD V3.3 *** A0A2G3D9R9_CAPCH)		AT5G15140.1	Galactose mutarotase-like superfamily protein	--	--
Solyc02g088070.3.1	5.76824	8.80493	10.6406	19.8744	17.7083	16.1013	4.94611	5.19138	5.22046	5.14596	4.26848	5.3409	Dof zinc finger protein (AHRD V3.3 *** A0A2K3PAB0_TRIPR)	CDF2	AT5G39660.2	cycling DOF factor 2	TF	C2C2-Dof
Solyc02g089020.2.1	1.03019	0.821341	0.874736	1.62157	2.87529	2.09504	0.360318	0	0.182546	1.68177	2.23249	1.45644	TCP transcription factor 5	PTF1, TCP13, TFPD	AT3G02150.1	plastid transcription factor 1	TF	TCP
Solyc02g089250.4.1	0.49961	1.46052	4.74596	32.4711	65.9738	29.5844	1.9513	2.93453	4.95763	5.76549	3.627	9.8321	Pollen Ole e.1		AT5G15780.1	Pollen Ole e 1 allergen and extensin family protein	--	--
Solyc02g089540.3.1	23.539	19.4124	12.7668	32.5921	31.1875	30.5117	1.56172	1.97368	3.7461	23.1758	26.4219	26.7139	CONSTANS 1	COL2, ATCOL2	AT3G02380.1	CONSTANS-like 2	TF	C2C2-CO-like
Solyc02g089790.4.1	2.22529	3.57473	2.96388	47.969	18.8558	44.8268	1.27246	1.39571	1.21962	27.3543	25.1329	13.4674	Histone acetyltransferase of the CBP family 12 (AHRD V3.3 *-* F4I4I8_ARATH)	HAC1, PCAT2, ATHPCAT2, ATHAC1	AT1G79000.1	histone acetyltransferase of the CBP family 1	TR	TAZ
Solyc02g090100.1.1	28.7253	21.6371	17.971	95.3926	107.564	95.3486	13.9651	24.9069	18.8314	52.4223	44.1088	50.4215	homolog of Synechocystis YCF37 (AHRD V3.3 *** AT2G23670.1)	YCF37	AT2G23670.1	homolog of Synechocystis YCF37	--	--
Solyc02g090890.4.1	25.3532	28.3085	16.2595	43.1487	47.2842	53.8099	10.5454	13.9687	16.3468	21.6424	21.9997	26.2554	zeaxanthin epoxidase	ABA1, LOS6, NPQ2, ATABA1, ZEP, IBS3, ATZEP	AT5G67030.1	zeaxanthin epoxidase (ZEP) (ABA1)	--	--
Solyc02g091560.3.1	1.59447	2.54751	0.767864	272.659	331.643	290.141	1.92413	2.18554	1.14841	29.195	19.9892	28.1781	Serine hydroxymethyltransferase (AHRD V3.3 *** A0A2G3D8E3_CAPCH)	SHM1, STM, SHMT1	AT4G37930.1	serine transhydroxymethyltransferase 1	--	--
Solyc02g092700.3.1	14.9127	14.644	9.38751	61.1244	75.8229	60.362	3.58931	5.2359	6.68813	16.3319	23.6053	18.1477	DUF1230 family protein (DUF1230) (AHRD V3.3 *** AT5G67370.1)		AT5G67370.1	Protein of unknown function (DUF1230)	--	--
Solyc02g092720.1.1	0	0.0509983	0.0509191	1.31541	1.61794	1.31997	0	0	0	0.270061	0.207928	0.217039	hypothetical protein (AHRD V3.3 *** AT5G67350.1)		AT5G67350.1	unknown protein; Has 1807 Blast hits to 1807 proteins in 277 species: Archae - 0; Bacteria - 0; Metazoa - 736; Fungi - 347; Plants - 385; Viruses - 0; Other Eukaryotes - 339 (source: NCBI BLink).	--	--
Solyc02g093550.3.1	1.90278	1.70321	1.09011	9.92936	10.463	12.3847	0.431071	0.452447	0.582377	5.82788	5.51978	5.01821	S-adenosyl-L-methionine-dependent methyltransferases superfamily protein (AHRD V3.3 *** A0A2U1MAR1_ARTAN)		AT3G01660.1	S-adenosyl-L-methionine-dependent methyltransferases superfamily protein	--	--
Solyc02g093620.2.1	6.13814	6.4089	5.53875	24.7105	28.7114	25.207	9.37952	8.51426	5.27729	21.6982	16.4919	17.997	Pentatricopeptide repeat-containing protein (AHRD V3.3 *** A0A2G3D9X8_CAPCH)		AT3G46610.1	Pentatricopeptide repeat (PPR-like) superfamily protein	--	--
Solyc02g093720.3.1	0.0479406	0.0726212	0.241695	4.90251	4.42249	2.56066	0	0	0	0.128188	0.148044	0	TPX2 (Targeting protein for Xklp2) protein family (AHRD V3.3 *-* F4J761_ARATH)		AT3G27350.1	unknown protein; FUNCTIONS IN: molecular_function unknown; INVOLVED IN: biological_process unknown; LOCATED IN: plasma membrane; EXPRESSED IN: 24 plant structures; EXPRESSED DURING: 15 growth stages; BEST Arabidopsis thaliana protein match is: unknown protein (TAIR:AT5G40700.1); Has 230 Blast hits to 202 proteins in 35 species: Archae - 0; Bacteria - 3; Metazoa - 77; Fungi - 4; Plants - 130; Viru…	--	--
Solyc02g093910.3.1	3.43397	3.25114	4.03056	6.26341	7.55793	6.76845	3.4468	2.52616	2.25806	3.84499	3.14816	3.66083	Kelch repeat-containing protein (AHRD V3.3 *** A0A2G3DAA9_CAPCH)		AT1G51540.1	Galactose oxidase/kelch repeat superfamily protein	--	--
Solyc02g093940.3.1	9.42046	9.69558	9.86231	24.0252	25.6454	21.0532	10.5087	9.56265	7.43585	20.2961	17.0741	19.6384	Transcription termination factor (AHRD V3.3 *** A0A2U1MIZ5_ARTAN)		AT4G14605.1	Mitochondrial transcription termination factor family protein	TR	mTERF
Solyc02g093970.4.1	9.42346	9.45524	11.246	19.1632	22.4814	15.6759	0.67228	1.04078	0.272475	1.57433	1.29647	2.25003	Protein kinase domain (AHRD V3.3 *** A0A200QYA9_9MAGN)		AT5G14210.1	Leucine-rich repeat protein kinase family protein	--	--
Solyc02g094050.5.1	1.381	1.7529	1.57133	3.69134	4.53512	3.58523	0.238555	0.235655	0.511867	0.542041	0.573833	0.639816	Blue copper protein (AHRD V3.11 *** tr|A0A2K3LS79|A0A2K3LS79_TRIPR)		AT3G27200.1	Cupredoxin superfamily protein	--	--
Solyc02g150140.2.1	4.68169	5.819	5.54587	10.3282	10.67	8.8551	6.49069	5.51854	6.79714	7.94872	8.79574	8.12584	F-box protein At5g51380-like (AHRD V3.11 *** tr|A0A2I4GDK6|A0A2I4GDK6_9ROSI)		AT5G40470.1	RNI-like superfamily protein	--	--
Solyc02g161340.1.1	12.1007	17.6697	12.6134	27.2918	29.3567	26.4814	16.934	21.8607	18.443	16.2654	14.3074	17.0427
Solyc03g005190.3.1	3.01331	3.18352	2.15021	8.22919	8.55309	6.42746	0.564799	0.592806	0.572282	3.27249	2.62457	3.23767
Solyc03g005230.3.1	60.8096	58.9268	54.9782	113.318	119.001	108.335	30.7669	41.3626	31.5152	88.7757	74.8448	84.7135	2-methyl-6-phytyl-1,4-hydroquinone methyltransferase, chloroplastic (AHRD V3.3 *** A0A2G2WWA8_CAPBA)	APG1, VTE3, IEP37, E37	AT3G63410.1	S-adenosyl-L-methionine-dependent methyltransferases superfamily protein	--	--
Solyc03g005760.1.1	53.9697	67.1385	14.4766	719.531	826.719	830.496	0	0.134058	0.0647085	11.1007	32.0504	13.3819	Chlorophyll a-b binding protein, chloroplastic (AHRD V3.3 *** A0A2G2W7Q4_CAPBA)	CAB1, AB140, CAB140, LHCB1.3	AT1G29930.1	chlorophyll A/B binding protein 1	--	--
Solyc03g005770.4.1	2.70927	2.83736	0.505884	58.7121	80.815	72.5262	0.111137	0.0583241	0	0.214646	2.47893	1.5094	Chlorophyll a-b binding protein, chloroplastic (AHRD V3.11 *** tr|A0A2G2W7Q4|A0A2G2W7Q4_CAPBA)	CAB1, AB140, CAB140, LHCB1.3	AT1G29930.1	chlorophyll A/B binding protein 1	--	--
Solyc03g005780.3.1	0	0.140907	0	3.60079	4.2391	3.01279	0	0	0	0	0.179531	0.0374796	Chlorophyll a-b binding protein, chloroplastic (AHRD V3.3 *** A0A2G2W7Q4_CAPBA)	CAB1, AB140, CAB140, LHCB1.3	AT1G29930.1	chlorophyll A/B binding protein 1	--	--
Solyc03g006100.4.1	0.081388	0.263014	0.0820641	0.643847	1.15092	1.14692	0.0540857	0.0378451	0	0.0174098	0.0335108	0	LRR receptor-like serine/threonine-protein kinase EFR (AHRD V3.3 *** A0A1U8GGG3_CAPAN)		AT3G47570.1	Leucine-rich repeat protein kinase family protein	--	--
Solyc03g006620.3.1	6.00019	9.01704	9.65125	19.571	20.0445	19.3202	5.85448	7.93009	3.0061	8.74773	15.5879	9.82392	Cotton fiber (DUF761) (AHRD V3.3 *** F4HTI9_ARATH)		AT1G61260.1	Protein of unknown function (DUF761)	--	--
Solyc03g006870.3.1	4.86756	5.64119	6.12142	11.4712	12.7395	10.1245	2.30766	2.35945	2.17697	7.10802	7.32154	7.15988	Phosphoglucomutase protein (AHRD V3.3 *** A0A2U1KZG8_ARTAN)	PGM, ATPGMP, PGM1, STF1	AT5G51820.1	phosphoglucomutase	--	--
Solyc03g007030.3.1	0	0	0	15.3989	13.4174	11.0416	0	0	0	1.70721	0.785799	1.19306	CDGSH iron-sulfur domain-containing protein NEET (AHRD V3.3 *** A0A1U8HGA0_CAPAN)		AT5G51720.1	2 iron, 2 sulfur cluster binding	--	--
Solyc03g007090.1.1	3.16155	3.48599	2.92758	6.50472	8.55384	7.00255	2.89421	2.55019	3.07737	3.83002	4.88153	4.57548	DUF668 domain-containing protein/DUF3475 domain-containing protein (AHRD V3.3 *** A0A1Q3B1U2_CEPFO)		AT5G51670.1	Protein of unknown function (DUF668)	--	--
Solyc03g007330.3.1	8.32116	7.82063	7.79317	26.9984	28.1663	23.814	6.89538	7.59034	6.44143	21.3404	15.5522	20.2961	ATP-dependent zinc metalloprotease FtsH (AHRD V3.3 *-* A0A2K8MFX7_9SPHN)	FTSH11	AT5G53170.1	FTSH protease 11	--	--
Solyc03g007860.1.1	2.82472	1.51021	1.00524	8.65623	11.3814	10.7634	0.552101	0.965796	0.652651	7.19756	3.42075	4.82036	Protein PAM68, chloroplastic (AHRD V3.3 *** A0A2G2YAA0_CAPAN)		AT5G52780.1	Protein of unknown function (DUF3464)	--	--
Solyc03g013240.5.1	6.30548	6.08076	4.76392	51.3896	52.9233	49.5352	0.452469	0.929163	0.697662	23.6138	19.4534	20.6112	lysine-tRNA ligase Chr3:16831-18782 REVERSE LENGTH=455 201606 (AHRD V3.11 *** AT3G01060.1)		AT3G01060.1	unknown protein; Has 640 Blast hits to 638 proteins in 201 species: Archae - 0; Bacteria - 293; Metazoa - 0; Fungi - 71; Plants - 72; Viruses - 0; Other Eukaryotes - 204 (source: NCBI BLink).	--	--
Solyc03g025350.3.1	2.49023	8.38276	11.3879	18.0788	18.9525	20.096	2.59095	2.66094	2.48413	10.7076	13.4381	12.108	Transporter arsB (AHRD V3.3 *** A0A2U1Q5Y3_ARTAN)		AT1G02260.1	Divalent ion symporter	--	--
Solyc03g025410.4.1	2.2964	1.59437	2.71345	9.93479	10.3463	8.88943	0.516633	0.375405	0.64428	4.60525	4.21054	2.77581	NAD(P)-binding Rossmann-fold superfamily protein (AHRD V3.3 *** Q8H1Q6_ARATH)		AT4G23430.2	NAD(P)-binding Rossmann-fold superfamily protein	--	--
Solyc03g025430.1.1	0.901417	0.91032	0.779062	7.08128	8.46488	6.65869	0.071313	0	0.144516	1.17071	0.927878	0.553448	Transmembrane protein (AHRD V3.3 *** Q9FHB8_ARATH)		AT5G52420.1	unknown protein; FUNCTIONS IN: molecular_function unknown; INVOLVED IN: biological_process unknown; LOCATED IN: endoplasmic reticulum; EXPRESSED IN: 24 plant structures; EXPRESSED DURING: 13 growth stages; BEST Arabidopsis thaliana protein match is: unknown protein (TAIR:AT5G23920.1); Has 30201 Blast hits to 17322 proteins in 780 species: Archae - 12; Bacteria - 1396; Metazoa - 17338; Fungi - 342…	--	--
Solyc03g025710.3.1	0.972853	2.1785	0.170598	15.0168	15.9349	11.1521	0	0	0	0.904803	1.21911	0.590816	Acyl-CoA N-acyltransferase (NAT) superfamily protein (AHRD V3.3 *** A0A2K3PIZ7_TRIPR)		AT1G72030.1	Acyl-CoA N-acyltransferases (NAT) superfamily protein	TR	GNAT
Solyc03g025840.3.1	105.886	107.565	85.7646	379.008	345.696	403.963	47.7239	42.9049	38.5543	258.695	224.443	178.595	Cytochrome b561/ferric reductase transmembrane protein family (AHRD V3.3 *** A0A178UZ09_ARATH)	ACYB-2	AT4G25570.1	Cytochrome b561/ferric reductase transmembrane protein family	--	--
Solyc03g026260.4.1	2.10476	3.16107	2.61199	43.24	44.8364	38.5471	1.49434	2.35265	1.42329	25.1379	22.1098	24.6442	TraB family protein (AHRD V3.11 *** tr|A0A2U1PQE1|A0A2U1PQE1_ARTAN)		AT5G52030.2	TraB family protein	--	--
Solyc03g026330.5.1	1.55711	1.31373	1.94766	9.50762	9.18928	9.43028	3.73302	3.689	3.141	8.49576	7.04024	7.47579	ATP-dependent Clp protease ATP-binding subunit Chr5:24954563-24955376 REVERSE LENGTH=241 201606 (AHRD V3.11 *** AT5G62140.1)		AT5G62140.1	unknown protein; FUNCTIONS IN: molecular_function unknown; INVOLVED IN: biological_process unknown; LOCATED IN: chloroplast; EXPRESSED IN: 19 plant structures; EXPRESSED DURING: 13 growth stages; Has 60 Blast hits to 60 proteins in 24 species: Archae - 0; Bacteria - 14; Metazoa - 0; Fungi - 0; Plants - 45; Viruses - 0; Other Eukaryotes - 1 (source: NCBI BLink).	--	--
Solyc03g031620.3.1	6.86096	7.03741	4.96466	27.5403	84.1216	52.5312	21.009	16.7648	15.6409	18.1009	22.2118	20.9591	5'-adenylylsulfate reductase 1, chloroplastic (AHRD V3.3 *** S5ZQS8_NICAT)	APR3, PRH-26, PRH26, ATAPR3	AT4G21990.1	APS reductase 3	--	--
Solyc03g032210.3.1	2.69919	3.06658	2.54017	5.92412	6.88348	6.23723	0.498257	0.470667	0.530101	1.56376	1.6439	1.61926	AMP-dependent synthetase/ligase (AHRD V3.3 *** A0A200QNF3_9MAGN)		AT2G17650.1	AMP-dependent synthetase and ligase family protein	--	--
Solyc03g034070.1.1	0.251266	0.126874	0	4.1209	5.27429	3.56939	0	0	0	0	0.129321	0	anti-muellerian hormone type-2 receptor (AHRD V3.3 *** AT3G50685.1)		AT3G50685.1	unknown protein; Has 52 Blast hits to 46 proteins in 20 species: Archae - 0; Bacteria - 0; Metazoa - 0; Fungi - 0; Plants - 45; Viruses - 0; Other Eukaryotes - 7 (source: NCBI BLink).	--	--
Solyc03g034220.3.1	41.1619	40.2175	17.691	528.198	753.86	618.234	0.113974	0.299065	0.115484	110.008	108.68	100.063	Tomato RuBP carboxylase small subunit		AT5G38410.1	Ribulose bisphosphate carboxylase (small chain) family protein	--	--
Solyc03g045070.1.1	0	0	0	6.95273	6.18444	4.26654	0	0	0	0	0	0	ammonium transporter AF118858	AMT1;1, ATAMT1, ATAMT1;1	AT4G13510.1	ammonium transporter 1;1	--	--
Solyc03g045100.1.1	0.763104	2.11926	1.34653	12.3313	16.0182	12.5748	0	0	0	0.408092	0.589129	0.614943
Solyc03g059260.4.1	27.6941	35.7619	26.3728	109.011	113.69	119.07	6.36929	14.0153	11.8317	34.0986	43.9808	39.7561	Carboxyl-terminal-processing protease (AHRD V3.3 *** B6T6L2_MAIZE)		AT3G57680.1	Peptidase S41 family protein	--	--
Solyc03g063560.3.1	30.7525	40.189	32.7182	84.921	80.944	84.8134	37.3261	39.1402	39.5996	64.4607	51.3908	58.6245	Glutamate synthase (AHRD V3.3 *** W7TEE5_9STRA)	GLU1, GLS1, GLUS, FD-GOGAT	AT5G04140.1	glutamate synthase 1	--	--
Solyc03g065250.4.1	49.1429	77.4801	89.4709	207.169	197.096	171.934	95.5326	75.6276	79.7605	134.968	133.263	115.191	Fatty acid hydroxylase superfamily (AHRD V3.3 *** A0A2U1L8N4_ARTAN)	CER1	AT1G02205.2	Fatty acid hydroxylase superfamily	--	--
Solyc03g071590.3.1	1.33074	1.673	1.25964	11.1875	13.1716	11.9133	0	0	0.0304778	1.59758	0.531148	0.875401	chloroplast malate dehydrogenase		AT5G58330.1	lactate/malate dehydrogenase family protein	--	--
Solyc03g081240.3.1	5.05993	4.63947	4.74564	14.6755	17.1608	15.2247	1.29876	1.90469	1.58637	5.82422	5.88639	6.24787	Two-component response regulator-like APRR9 (AHRD V3.3 *** A0A2G2X7Z8_CAPBA)	APRR5, PRR5	AT5G24470.1	pseudo-response regulator 5	TR	Pseudo ARR-B
Solyc03g083440.4.1	2.13902	5.95373	3.90751	11.8338	22.7562	26.7622	8.12371	2.8473	9.32046	10.7117	12.5721	6.4054	Glutamate synthase (AHRD V3.3 *** A0A2U1PKW7_ARTAN)	GLT1	AT5G53460.3	NADH-dependent glutamate synthase 1	--	--
Solyc03g095610.4.1	9.59043	9.42181	10.4443	28.204	17.5255	16.7272	2.35868	2.79562	2.97522	7.54595	11.4825	9.9465	DUF3133 domain-containing protein (AHRD V3.3 *** A0A1Q3BII0_CEPFO)		AT5G05190.1	Protein of unknown function (DUF3133)	--	--
Solyc03g096760.1.1	0	0	0.275774	5.01329	25.2303	14.9194	0	0.158972	0.76734	0.292526	0.703826	1.3224	Protein RESPONSE TO LOW SULFUR 2 (AHRD V3.3 *-* LSU2_ARATH)	LSU2	AT5G24660.1	response to low sulfur 2	--	--
Solyc03g096850.4.1	18.5601	14.4148	10.532	111.047	128.086	112.131	14.4726	19.399	11.3018	83.4992	64.9395	72.1669	Rubredoxin family protein (AHRD V3.3 *** Q9FFJ2_ARATH)	ENH1	AT5G17170.1	rubredoxin family protein	--	--
Solyc03g096900.5.1	5.53645	5.42713	4.198	11.2379	12.4126	10.0503	1.16099	1.69912	1.77285	5.17939	6.96035	5.5997	GTP pyrophosphokinase (AHRD V3.11 *** tr|A0A2K3NQK0|A0A2K3NQK0_TRIPR)	RSH3, AT-RSH3, ATRSH3	AT1G54130.1	RELA/SPOT homolog 3	--	--
Solyc03g096950.4.1	28.4546	32.6531	31.141	52.6816	61.7654	58.764	35.8119	36.2002	35.8798	54.8721	51.888	51.8257	Vacuolar glucose transporter 2		AT5G17010.3	Major facilitator superfamily protein	--	--
Solyc03g097030.3.1	37.4346	33.4675	24.0795	220.103	252.308	194.786	10.0927	6.76991	7.85204	81.1749	85.2826	63.4502	4-coumarate:CoA ligase (AHRD V3.3 *** Q42880_LITER)	4CL3	AT1G65060.1	4-coumarate:CoA ligase 3	--	--
Solyc03g097170.3.1	5.28499	4.78607	3.21472	31.8941	33.319	30.3244	1.81331	2.13696	7.63945	5.62189	15.5813	6.0797	NAD(P)-binding Rossmann-fold superfamily protein (AHRD V3.3 *** A0A2U1LGD5_ARTAN)		AT2G23910.1	NAD(P)-binding Rossmann-fold superfamily protein	--	--
Solyc03g097630.3.1	16.3604	16.522	16.7482	23.3258	26.1875	24.3267	9.37828	11.1209	7.93279	16.4031	21.3658	19.3498	S-acyltransferase (AHRD V3.3 *** A0A2G3AT51_CAPCH)		AT3G26935.1	DHHC-type zinc finger family protein	--	--
Solyc03g111610.3.1	1.88933	3.95732	3.45727	7.79714	9.62476	8.27041	0.62002	0.976147	0.58897	2.9937	5.11408	3.53372	Haloacid dehalogenase-like hydrolase domain-containing protein (AHRD V3.3 *** A0A2G3CCT0_CAPCH),Pfam:PF13419		AT3G48420.1	Haloacid dehalogenase-like hydrolase (HAD) superfamily protein	--	--
Solyc03g111700.3.1	15.9578	16.4356	10.7979	30.3143	35.5321	38.3121	3.00425	4.13604	2.92545	27.8811	21.7203	24.2239	Metallo-hydrolase/oxidoreductase superfamily protein (AHRD V3.3 *** A0A2U1M7M5_ARTAN),Pfam:PF13483		AT1G29700.1	Metallo-hydrolase/oxidoreductase superfamily protein	--	--
Solyc03g112670.3.1	20.5768	18.6282	17.0954	31.5093	35.478	30.6142	14.1933	14.0479	15.4403	30.0169	24.314	28.5191	embryo defective 2759 (AHRD V3.3 *** AT5G63050.1)	EMB2759	AT5G63050.1	embryo defective 2759	--	--
Solyc03g112980.1.1	35.6779	20.8838	13.9773	67.9627	49.9608	50.3598	27.9379	26.6815	22.9525	20.1736	46.3159	34.1836
Solyc03g113240.3.1	17.6409	12.9988	8.48006	43.487	47.8168	37.2402	2.10153	1.54997	1.66896	13.1637	21.4843	16.4198	Transmembrane protein, putative (DUF1118) (AHRD V3.3 *** Q94F10_ARATH)		AT1G74730.1	Protein of unknown function (DUF1118)	--	--
Solyc03g113780.3.1	15.4758	15.6748	13.2037	24.4269	26.3794	23.9355	4.96973	6.06778	3.57114	16.136	15.2938	14.6602	NAD(P)H-hydrate epimerase (AHRD V3.3 *** A0A2G2VFG5_CAPBA)	ATPPOX, PDX3, PPOX	AT5G49970.1	pyridoxin (pyrodoxamine) 5'-phosphate oxidase	--	--
Solyc03g114250.4.1	5.90292	6.56873	6.06569	17.0843	19.0658	13.8867	1.33256	1.1801	1.35022	8.28398	7.70168	9.49346	Phosphoglycerate mutase family protein (AHRD V3.3 *** A0A2U1L2I8_ARTAN)		AT5G62840.1	Phosphoglycerate mutase family protein	--	--
Solyc03g114450.3.1	26.2098	29.4464	15.4601	97.6971	96.4238	112.591	31.8233	40.4852	29.9653	67.7345	55.9818	56.6395	Calcium sensing receptor, chloroplastic (AHRD V3.3 *** A0A2G2WRE3_CAPBA)	CaS	AT5G23060.1	calcium sensing receptor	--	--
Solyc03g114500.4.1	5.00256	5.05197	3.51491	10.1109	12.654	9.36378	2.58231	2.73667	1.49879	4.74527	5.28921	2.65104	Enolase (AHRD V3.3 *** A0A2G2WR88_CAPBA)	ENO1	AT1G74030.1	enolase 1	--	--
Solyc03g114930.3.1	5.05107	4.36608	3.62555	12.8431	16.6464	12.3562	0.0474103	0.248806	0.192154	2.51808	2.59967	2.39163	PsbP-like protein 1, chloroplastic (AHRD V3.3 *** A0A2G3A242_CAPAN)	PPL1	AT3G55330.1	PsbP-like protein 1	--	--
Solyc03g115220.5.1	2.37219	4.48541	9.08411	643.639	638.459	753.179	8.2734	10.6492	7.19353	280.117	220.725	179.664	Flavonoid 3'-monooxygenase (AHRD V3.11 *** tr|A0A2G2WR53|A0A2G2WR53_CAPBA)	TT7, CYP75B1, D501	AT5G07990.1	Cytochrome P450 superfamily protein	--	--
Solyc03g115900.5.1	5.76795	4.77571	0.614098	59.9659	71.9558	66.0791	0	0	0	0.153271	2.65518	1.61672	Chlorophyll a-b binding protein, chloroplastic (AHRD V3.11 *** tr|A0A1U8G3I4|A0A1U8G3I4_CAPAN)	LHCA4, CAB4	AT3G47470.1	light-harvesting chlorophyll-protein complex I subunit A4	--	--
Solyc03g115980.1.1	21.7005	17.6527	9.44927	119.52	131.436	126.215	0.11042	0.347687	0.149177	7.57077	12.0752	11.0333	Geranylgeranyl diphosphate reductase, chloroplastic (AHRD V3.3 *** A0A2G2WR46_CAPBA)		AT1G74470.1	Pyridine nucleotide-disulphide oxidoreductase family protein	--	--
Solyc03g116530.3.1	37.4967	28.9176	32.4365	124.634	141.82	119.747	26.4954	27.5114	37.0216	68.6495	67.4399	66.212	Lactoylglutathione lyase / glyoxalase I family protein (AHRD V3.3 *** A0A2U1MV65_ARTAN)		AT1G80160.1	Lactoylglutathione lyase / glyoxalase I family protein	--	--
Solyc03g116580.4.1	0.0325781	0.0986995	0	0.942878	1.18772	1.44391	0.072165	0.189358	0.219363	0.278753	0.268275	0.385041	Pectin lyase-like superfamily protein (AHRD V3.3 *** A0A2U1PQE9_ARTAN)		AT4G35670.1	Pectin lyase-like superfamily protein	--	--
Solyc03g116730.5.1	0.0509155	0	0.0513385	1.27712	0.956259	0.433971	0.0563925	0	0.0285698	0.108914	0.15723	0.0820599	Palmitoyl-monogalactosyldiacylglycerol delta-7 desaturase, chloroplastic (AHRD V3.11 *** tr|A0A2G2WQQ5|A0A2G2WQQ5_CAPBA)	FAD5, FADB, JB67, ADS3	AT3G15850.1	fatty acid desaturase 5	--	--
Solyc03g116800.5.1	4.37901	2.8277	2.48366	6.33689	7.0707	7.68011	0.139906	0.220265	0.141759	2.83719	3.18563	2.48826	homoserine O-acetyltransferase Chr3:5376356-5376972 REVERSE LENGTH=141 201606 (AHRD V3.11 *-* AT3G15900.1)		AT3G15900.1	unknown protein; FUNCTIONS IN: molecular_function unknown; INVOLVED IN: biological_process unknown; LOCATED IN: chloroplast; EXPRESSED IN: 23 plant structures; EXPRESSED DURING: 13 growth stages; Has 26 Blast hits to 26 proteins in 10 species: Archae - 0; Bacteria - 0; Metazoa - 0; Fungi - 0; Plants - 26; Viruses - 0; Other Eukaryotes - 0 (source: NCBI BLink).	--	--
Solyc03g116870.3.1	5.38849	4.96852	3.13003	23.0259	26.3684	26.5917	3.0165	3.77887	2.72781	19.5451	13.8667	18.6592	NAD(P)H dehydrogenase subunit 48 (AHRD V3.3 *** A0A0F7GZU3_9ROSI)	NDF1, NDH48	AT1G15980.1	NDH-dependent cyclic electron flow 1	--	--
Solyc03g117080.4.1	9.19579	8.64763	10.378	11.476	13.3283	12.416	4.62529	4.11909	2.74567	9.15868	7.16443	10.8323	Mitochondrial glycoprotein (AHRD V3.3 *** A0A200PPZ5_9MAGN)		AT1G15870.1	Mitochondrial glycoprotein family protein	--	--
Solyc03g117600.3.1	35.4277	47.3697	59.2385	101.075	112.289	116.427	17.6834	16.3767	12.677	30.9163	85.7714	28.9556	Transferase (AHRD V3.3 *** A0A200QII6_9MAGN)	HCT	AT5G48930.1	hydroxycinnamoyl-CoA shikimate/quinate hydroxycinnamoyl transferase	--	--
Solyc03g117740.3.1	10.0174	8.06262	9.22723	25.0323	26.5442	20.8853	9.21798	7.74881	5.40965	16.1921	14.1491	16.9137	nuclear protein (AHRD V3.3 *** AT1G16080.1)		AT1G16080.1	unknown protein; LOCATED IN: apoplast, chloroplast stroma, chloroplast, chloroplast envelope; EXPRESSED IN: 23 plant structures; EXPRESSED DURING: 14 growth stages; Has 81 Blast hits to 81 proteins in 28 species: Archae - 0; Bacteria - 2; Metazoa - 0; Fungi - 0; Plants - 62; Viruses - 0; Other Eukaryotes - 17 (source: NCBI BLink).	--	--
Solyc03g118240.5.1	7.40315	6.69273	5.41106	24.7946	26.6081	23.7703	5.44247	5.11104	4.60757	15.0755	15.1411	17.3329	Magnesium-protoporphyrin IX methyltransferase (AHRD V3.11 *** tr|A0A1P8B4G1|A0A1P8B4G1_ARATH)	CHLM	AT4G25080.5	magnesium-protoporphyrin IX methyltransferase	--	--
Solyc03g118830.3.1	10.4186	10.6846	11.8488	25.7513	25.5188	21.5234	2.2363	2.67579	1.49551	8.63819	9.43581	9.24181	3-oxo-5-alpha-steroid 4-dehydrogenase (DUF1295) (AHRD V3.3 *** F4IAN4_ARATH)		AT1G18180.1	Protein of unknown function (DUF1295)	--	--
Solyc03g119150.5.1	2.51186	1.75329	1.30361	5.09602	7.59059	4.49179	0.163651	0.386472	0.290183	0.592628	0.798492	1.34944	Peptidylprolyl isomerase (AHRD V3.11 *** tr|A0A2G3D014|A0A2G3D014_CAPCH)		AT1G18170.1	FKBP-like peptidyl-prolyl cis-trans isomerase family protein	--	--
Solyc03g119700.3.1	46.1972	31.5006	29.1199	71.444	81.4585	74.6868	38.3601	31.2595	29.5737	63.906	58.9019	55.4732	ATP-dependent Clp protease adapter protein ClpS (AHRD V3.3 *** A0A1U8FUF1_CAPAN)		AT1G68660.1	Ribosomal protein L12/ ATP-dependent Clp protease adaptor protein ClpS family protein	--	--
Solyc03g120430.3.1	8.93597	8.60693	7.8644	16.5192	19.8017	16.9059	4.71977	5.25404	3.94178	8.59074	9.46413	10.0731	D-glycerate 3-kinase (AHRD V3.3 *** A0A2K3PBX9_TRIPR)		AT1G80380.2	P-loop containing nucleoside triphosphate hydrolases superfamily protein	--	--
Solyc03g120620.3.1	7.37103	8.05426	11.597	19.7783	28.2514	16.2002	8.66604	10.911	7.49953	12.6068	12.3922	12.0873	Homeobox-leucine zipper protein GLABRA 2 (AHRD V3.3 *** A0A2G3A3K0_CAPAN)	GL2	AT1G79840.1	HD-ZIP IV family of homeobox-leucine zipper protein with lipid-binding START domain	TF	HB-HD-ZIP
Solyc03g120630.5.1	22.0159	15.0075	17.2041	36.2521	42.2609	35.3407	12.774	13.8728	12.9994	35.5083	31.8301	34.8914	30S ribosomal protein S17, chloroplastic (AHRD V3.11 *** tr|A0A2G2WPB4|A0A2G2WPB4_CAPBA)	RPS17, CS17, PRPS17	AT1G79850.1	ribosomal protein S17	--	--
Solyc03g120640.3.1	80.0794	54.0748	43.0598	118.455	112.622	110.882	41.3284	44.8399	51.7568	71.6843	73.2438	71.8196	Photosystem I reaction center subunit VI, chloroplastic (AHRD V3.3 *** A0A2G3D0C1_CAPCH)	PSAH-1	AT3G16140.1	photosystem I subunit H-1	--	--
Solyc03g120850.5.1	21.4486	17.9549	17.126	73.4449	86.7393	75.1463	8.14906	12.9726	9.21221	59.9611	39.3865	56.72	Chaperonin 60 beta (AHRD V3.11 *** tr|A0A2U1NW26|A0A2U1NW26_ARTAN)	CPN60B, LEN1	AT1G55490.2	chaperonin 60 beta	--	--
Solyc03g120870.3.1	0.105002	0.424158	0.952873	3.39354	7.48231	3.69923	0.232595	0.366193	0.294596	0.112306	0.378297	0.564104	CASP-like protein (AHRD V3.3 *** A0A2I4G5I1_9ROSI)		AT3G16300.1	Uncharacterised protein family (UPF0497)	--	--
Solyc03g121260.3.1	6.21137	6.18115	7.97729	11.088	11.796	11.9538	4.94623	5.53408	4.37575	8.09819	8.16714	9.06085	23S rRNA (Uracil-5-)-methyltransferase rumA (AHRD V3.3 *** A0A2K3PEV5_TRIPR)		AT3G21300.1	RNA methyltransferase family protein	--	--
Solyc03g121720.2.1	16.9563	13.3566	12.5835	35.465	41.4749	34.9943	1.08926	0.906732	1.40816	2.72037	4.36352	2.47776	Glyoxylate reductase 2 (AHRD V3.3 *** A0A1P8AS42_ARATH)	GLYR2, GR2	AT1G17650.1	glyoxylate reductase 2	--	--
Solyc03g121900.1.1	3.7549	4.37537	8.30029	21.4563	42.9194	32.3326	0.159954	1.1752	0.810368	0.154465	0.891952	2.01724	Bifunctional inhibitor/plant lipid transfer protein/seed storage helical domain containing protein (AHRD V3.3 *** A0A2P5DNS6_PARAD)		AT5G48490.1	Bifunctional inhibitor/lipid-transfer protein/seed storage 2S albumin superfamily protein	--	--
Solyc03g122360.3.1	0.0255138	0.334955	0.128629	11.1994	11.0212	17.745	0.254325	0.771149	0.429491	0.491193	0.76162	0.46603	Cytochrome P450 (AHRD V3.3 *** Q43795_TOBAC)	TT7, CYP75B1, D501	AT5G07990.1	Cytochrome P450 superfamily protein	--	--
Solyc03g123700.4.1	2.9784	3.32032	4.0952	6.62368	7.43563	5.60469	1.60655	2.2258	2.19215	7.23994	5.2358	6.79515	muscle M-line assembly protein (AHRD V3.3 *** AT1G53800.3)		AT1G53800.1	unknown protein; BEST Arabidopsis thaliana protein match is: unknown protein (TAIR:AT1G53250.1); Has 1136 Blast hits to 882 proteins in 242 species: Archae - 2; Bacteria - 216; Metazoa - 257; Fungi - 77; Plants - 87; Viruses - 4; Other Eukaryotes - 493 (source: NCBI BLink).	--	--
Solyc04g005180.5.1	0.153586	0.228572	0.146711	0.68626	1.06272	0.725727	0.026859	0.0469847	0.0090716	0.155623	0.257943	0.303986	Protein PHYLLO, chloroplastic (AHRD V3.11 *-* tr|A0A2G2WS56|A0A2G2WS56_CAPBA)		AT1G68890.1	magnesium ion binding;thiamin pyrophosphate binding;hydro-lyases;catalytics;2-succinyl-5-enolpyruvyl-6-hydroxy-3-cyclohexene-1-carboxylic-acid synthases	--	--
Solyc04g005550.2.1	0.278709	0.234551	0.117094	0.907473	0.987886	1.21416	0.475897	0.566994	0.273682	0.260834	1.14756	0.424236	Tsw (AHRD V3.3 *** A0A1C9TCM9_CAPCH)		AT4G27220.1	NB-ARC domain-containing disease resistance protein	--	--
Solyc04g007410.4.1	2.35722	2.66389	1.64112	14.186	17.5474	14.2872	0.124323	0.326219	0.37791	6.30295	5.7194	5.8494	transmembrane protein (AHRD V3.3 *-* AT3G45050.4)		AT3G45050.3	unknown protein; FUNCTIONS IN: molecular_function unknown; INVOLVED IN: biological_process unknown; LOCATED IN: chloroplast; EXPRESSED IN: 22 plant structures; EXPRESSED DURING: 13 growth stages; Has 28 Blast hits to 28 proteins in 12 species: Archae - 0; Bacteria - 2; Metazoa - 0; Fungi - 0; Plants - 26; Viruses - 0; Other Eukaryotes - 0 (source: NCBI BLink).	--	--
Solyc04g008450.4.1	0.759044	0.919849	0.688815	1.29979	1.42558	1.91932	0.0210173	0.154417	0.0425916	0.629177	0.683659	0.428169	Potassium transporter (AHRD V3.3 *** A0A2G3CF51_CAPCH)	ATKT1, ATKT1P, ATKUP1, KUP1, KT1	AT2G30070.1	potassium transporter 1	--	--
Solyc04g008570.4.1	1.32027	1.2903	0.687092	18.9003	20.8676	16.069	0.30661	0.544608	0.238979	2.52813	2.63038	1.69314	Pentatricopeptide repeat-containing protein, chloroplastic (AHRD V3.3 *** A0A2G3CF28_CAPCH)		AT5G13770.1	Pentatricopeptide repeat (PPR-like) superfamily protein	--	--
Solyc04g008820.4.1	9.12254	7.99588	10.2975	21.2549	21.6147	14.5403	0.254185	0.0666973	0.257553	0.184096	0.295293	0.493172	High mobility group B protein 7 (AHRD V3.11 *** tr|A0A2G2X9D0|A0A2G2X9D0_CAPBA)	HMGB6	AT5G23420.1	high-mobility group box 6	TR	HMG
Solyc04g008990.3.1	8.24474	8.25314	7.00062	23.4085	23.7304	21.6161	2.48316	2.90055	2.15083	13.7301	11.6135	12.0058	FAD synthetase 2, chloroplastic (AHRD V3.3 *** A0A2G2X9G0_CAPBA)		AT5G23330.1	Nucleotidylyl transferase superfamily protein	--	--
Solyc04g009020.4.1	2.69432	2.6055	1.20193	23.7403	26.6634	21.1367	0.0542572	0.208808	0.293205	5.62374	4.80724	5.28105	High chlorophyll fluorescent 107 (AHRD V3.3 *** F4J3Z3_ARATH)	HCF107	AT3G17040.1	high chlorophyll fluorescent 107	--	--
Solyc04g009030.3.1	26.6442	25.2785	5.81285	460.35	510.115	467.877	0.0330834	1.04172	0.0670434	99.422	86.6452	94.9991	Glyceraldehyde-3-phosphate dehydrogenase (AHRD V3.3 *** A0A0A8IBT8_NICBE)	GAPA-2	AT1G12900.1	glyceraldehyde 3-phosphate dehydrogenase A subunit 2	--	--
Solyc04g009050.4.1	9.8772	14.074	16.7295	86.4617	96.2661	92.2789	5.039	7.51059	5.14372	30.7883	34.9234	30.0934	agglutinin-like protein (AHRD V3.3 *-* AT3G54500.7)		AT5G64170.1	dentin sialophosphoprotein-related	--	--
Solyc04g009200.3.1	47.3083	35.0475	32.4048	56.462	52.8042	51.5173	22.8012	26.7368	20.7699	40.1663	45.8434	46.8592	glutamate 1-semialdehyde 2,1-aminomutase	GSA1	AT5G63570.1	glutamate-1-semialdehyde-2,1-aminomutase	--	--
Solyc04g009305.2.1	0.205429	0.276611	0.655931	1.88276	1.1726	2.17896	0.758425	0.915438	1.26798	0.439438	0.881082	0.588601	transmembrane protein Chr5:2651382-2652336 REVERSE LENGTH=258 201606 (AHRD V3.11 *-* AT5G08240.1)		AT5G08240.1	unknown protein; BEST Arabidopsis thaliana protein match is: unknown protein (TAIR:AT5G23160.1); Has 69 Blast hits to 69 proteins in 10 species: Archae - 0; Bacteria - 1; Metazoa - 0; Fungi - 0; Plants - 68; Viruses - 0; Other Eukaryotes - 0 (source: NCBI BLink).	--	--
Solyc04g009420.3.1	3.23321	4.46557	3.93127	10.8713	11.9242	9.02384	0.105324	0.276366	0.213439	0.203418	0.97886	0.357613	PsbP domain-containing protein (AHRD V3.3 *** A0A1Q3CAL9_CEPFO)		AT2G28605.1	Photosystem II reaction center PsbP family protein	--	--
Solyc04g009540.1.1	17.1997	17.9802	15.8522	59.2429	66.8036	55.3565	13.2456	18.9792	15.9093	60.0747	47.4428	59.4837	50S ribosomal protein L10 (AHRD V3.3 *** B6SUJ0_MAIZE)		AT5G13510.1	Ribosomal protein L10 family protein	--	--
Solyc04g009630.3.1	12.8444	15.1413	13.1452	29.3776	27.4416	26.7885	21.5789	18.5479	13.9467	18.3343	24.2146	19.9172	Alpha-glucosidase (AHRD V3.3 *** A0A2G2X9Q1_CAPBA)		AT5G11720.1	Glycosyl hydrolases family 31 protein	--	--
Solyc04g009850.4.1	9.98385	8.03777	6.19495	20.9475	23.2555	19.9152	4.44632	4.38274	4.03512	10.6783	27.7405	12.7526	2-oxoglutarate (2OG) and Fe(II)-dependent oxygenase superfamily protein (AHRD V3.3 *** A0A2U1NTU8_ARTAN)		AT1G06620.1	2-oxoglutarate (2OG) and Fe(II)-dependent oxygenase superfamily protein	--	--
Solyc04g011500.3.1	83.4807	74.9479	76.5221	127.219	129.21	129.036	58.1545	77.486	65.7583	125.877	112.607	117.225	Actin (AHRD V3.3 *** A0A1U8GLU9_CAPAN)	ACT11	AT3G12110.1	actin-11	--	--
Solyc04g012060.3.1	7.91844	7.73447	8.86773	17.6109	20.3287	16.4672	2.30039	2.37673	2.14877	4.09578	3.90842	4.5504	Ribonucleoside-diphosphate reductase (AHRD V3.3 *** A0A1U8FDK5_CAPAN)	R1, RNR1, CLS8, ATRNR1	AT2G21790.1	ribonucleotide reductase 1	--	--
Solyc04g014510.3.1	0.0606788	0.30639	0.64242	1.0537	2.61443	1.89635	0.369633	0.352693	0.646916	0.356947	0.24984	0.391181	glutamine synthase	ATGSR2, GSR2, GLN1;2	AT1G66200.1	glutamine synthase clone F11	--	--
Solyc04g014613.1.1	0	0.257942	0.128771	3.69619	9.02983	4.35406	0	0	0	0	0.131458	0	Serine/threonine-protein phosphatase 7 long form-like protein (AHRD V3.3 *-* A0A1J3IZ43_NOCCA)		AT1G48120.1	hydrolases;protein serine/threonine phosphatases	--	--
Solyc04g015040.3.1	5.91605	4.75021	3.17818	16.1867	21.215	21.0516	0.644503	0.901949	0.217681	9.80254	9.48399	8.96169	Peptidylprolyl isomerase (AHRD V3.3 *** A0A2G2XYE0_CAPAN)		AT2G43560.1	FKBP-like peptidyl-prolyl cis-trans isomerase family protein	--	--
Solyc04g015490.4.1	8.31007	9.47323	7.09846	17.5394	18.5019	17.3208	4.52161	6.70743	4.92767	12.5947	14.5119	14.1341	Mg-protoporphyrin IX chelatase (AHRD V3.3 *** A0A2G2ZF66_CAPAN)	ALB1, ALB-1V, V157, PDE166, CHLD	AT1G08520.1	ALBINA 1	--	--
Solyc04g015750.3.1	42.3565	47.1188	20.5994	221.655	222.947	222.782	21.334	32.242	29.7145	140.231	132.926	137.978	CobN/magnesium chelatase (AHRD V3.3 *** A0A200PZ28_9MAGN)	GUN5, CCH, CHLH, CCH1, ABAR	AT5G13630.1	magnesium-chelatase subunit chlH, chloroplast, putative / Mg-protoporphyrin IX chelatase, putative (CHLH)	--	--
Solyc04g016200.1.1	0.239314	0.345254	0.103415	1.38525	1.81296	1.67066	0	0	0	0	0.0351913	0	Glycosyltransferase (AHRD V3.3 *** A0A0A1WDL8_NICAT)		AT2G36780.1	UDP-Glycosyltransferase superfamily protein	--	--
Solyc04g039980.3.1	3.39115	2.76307	1.01026	9.70318	10.8989	8.89017	0.981666	0.71676	0.172986	0.535812	4.95838	2.07026	Disease resistance protein (TIR-NBS-LRR class) (AHRD V3.3 *-* F4I270_ARATH)		AT1G69550.1	disease resistance protein (TIR-NBS-LRR class)	--	--
Solyc04g040160.4.1	14.6321	17.121	7.94431	127.656	140.203	125.941	0.207771	0.408888	0.684202	15.5496	22.8339	16.7546	Protochlorophyllide-dependent translocon component 52, chloroplastic (AHRD V3.3 *** A0A2G2ZF87_CAPAN)	ACD1-LIKE, PTC52, TIC55-IV	AT4G25650.1	ACD1-like	--	--
Solyc04g040190.1.1	9.56165	9.96758	10.7918	46.6878	47.2974	44.6921	13.3915	16.4937	15.0227	26.5236	28.6698	24.4578	lycopene beta-cyclase,Pfam:PF05834	LYC	AT3G10230.1	lycopene cyclase	--	--
Solyc04g040200.3.1	61.7683	53.0499	45.2204	84.5339	88.889	83.4411	45.8953	46.5654	44.7595	69.5735	73.8007	65.579	Cellular retinaldehyde-binding/triple function, C-terminal (AHRD V3.3 *** B6T6T0_MAIZE)		AT3G10210.1	SEC14 cytosolic factor family protein / phosphoglyceride transfer family protein	--	--
Solyc04g049350.4.1	73.6749	69.4133	83.5245	138.29	210.322	168.982	68.1329	71.2605	58.0545	89.573	99.8578	86.6334	chorismate synthase.1	EMB1144	AT1G48850.1	chorismate synthase, putative / 5-enolpyruvylshikimate-3-phosphate phospholyase, putative	--	--
Solyc04g049360.3.1	11.0492	20.7328	28.7073	63.4531	71.6338	66.3329	6.60401	11.547	7.05621	34.8337	32.7244	36.5418	aminodeoxychorismate synthase/glutamine amidotransferase	emb1997, ADCS	AT2G28880.1	para-aminobenzoate (PABA) synthase family protein	--	--
Solyc04g049380.4.1	7.6699	10.5813	6.95455	25.7253	28.0856	25.2498	4.77971	5.78347	6.15425	15.3587	12.7446	12.8778	Protein kinase superfamily protein (AHRD V3.3 *-* O80962_ARATH)	ATATH8	AT2G39190.2	Protein kinase superfamily protein	--	--
Solyc04g049390.3.1	15.1692	15.3938	13.9522	39.5126	43.6543	41.4157	9.17906	10.0213	8.88546	23.6638	22.2031	22.7386	Protein kinase superfamily protein (AHRD V3.3 *-* A0A2U1MIH7_ARTAN)	ATATH8	AT2G39190.2	Protein kinase superfamily protein	--	--
Solyc04g049403.1.1	0.0605995	0.122396	0.244412	1.69541	2.81186	1.7217	0.0671181	0.211339	0.0680074	1.36111	0.998053	1.62779
Solyc04g050930.3.1	0.0991627	0	0.0499933	30.2304	32.7564	21.947	0.0274574	0	0	5.78029	3.1898	4.10203	violaxanthin de-epoxidase	NPQ1, AVDE1	AT1G08550.2	non-photochemical quenching 1	--	--
Solyc04g054190.3.1	23.3989	25.3124	16.0648	86.3648	83.542	78.1914	11.6244	17.1833	13.699	69.9284	61.4849	67.58	Protein kinase superfamily protein (AHRD V3.3 *** A0A2U1MTH5_ARTAN)	ATATH13, ATH13	AT5G64940.2	ABC2 homolog 13	--	--
Solyc04g056580.3.1	3.21672	4.39501	1.81251	18.5285	20.6432	20.0522	0.785899	1.2648	0.902486	13.2559	7.88831	12.1985	Transmembrane protein, putative (DUF2358) (AHRD V3.3 *** Q8L604_ARATH)		AT1G65230.1	Uncharacterized conserved protein (DUF2358)	--	--
Solyc04g056630.3.1	23.3992	23.6069	20.3497	47.113	44.4401	43.7675	7.07505	7.45278	8.5454	23.1949	22.5375	21.8837	CBS domain-containing protein CBSX6 (AHRD V3.3 *** A0A2G2Y846_CAPAN)		AT1G65320.1	Cystathionine beta-synthase (CBS) family protein	--	--
Solyc04g057980.3.1	0.0529208	0.267217	0	14.7037	21.1646	13.9529	0.0586134	0	0	1.07544	1.14396	0.398028	Orange Ripening	NDH-M	AT4G37925.1	subunit NDH-M of NAD(P)H:plastoquinone dehydrogenase complex	--	--
Solyc04g063240.3.1	21.0474	19.533	13.4056	43.976	41.9235	36.6939	7.21239	7.66015	8.52594	16.0855	14.8026	17.6585	Protein STAY-GREEN, chloroplastic (AHRD V3.3 *** A0A2G2WYV6_CAPBA)		AT1G44000.1	unknown protein; BEST Arabidopsis thaliana protein match is: unknown protein (TAIR:AT4G11911.1); Has 216 Blast hits to 212 proteins in 76 species: Archae - 0; Bacteria - 96; Metazoa - 0; Fungi - 0; Plants - 118; Viruses - 0; Other Eukaryotes - 2 (source: NCBI BLink).	--	--
Solyc04g064670.3.1	9.53722	11.5365	6.55187	56.7558	58.472	51.8901	1.39294	2.07119	2.70518	14.4229	11.3635	15.1646	Photosystem II reaction center PsbP family protein (AHRD V3.3 *** A0A0F7GXL4_9ROSI)		AT1G77090.1	Mog1/PsbP/DUF1795-like photosystem II reaction center PsbP family protein	--	--
Solyc04g071150.3.1	32.2012	48.4705	25.5551	70.0852	55.2336	73.1268	18.14	19.104	24.1125	26.7215	24.5455	19.8347	Cytochrome P450 (AHRD V3.3 *** A0A2U1NTV8_ARTAN)	CYP722A1	AT1G19630.1	cytochrome P450, family 722, subfamily A, polypeptide 1	--	--
Solyc04g071340.5.1	3.76441	4.99894	3.10828	29.3965	34.7117	34.8645	0.0656591	0.103372	0.166322	2.40941	2.41038	2.42045	Fructose-1,6-bisphosphatase (AHRD V3.3 *** A6N9A0_FLALI)		AT1G43670.1	Inositol monophosphatase family protein	--	--
Solyc04g071930.5.1	5.27756	3.0888	4.77717	60.8082	62.2146	56.7053	4.31753	5.43794	6.52844	38.2298	42.6573	38.7915	Chlorophyll a/b binding protein domain-containing protein (AHRD V3.11 *** tr|A0A2U1NAK6|A0A2U1NAK6_ARTAN)	OHP2	AT1G34000.1	one-helix protein 2	--	--
Solyc04g072050.5.1	1.76604	2.8779	1.90213	8.78988	9.75545	8.52981	1.3781	1.44644	0.945921	6.95453	7.43679	6.38262	transmembrane protein Chr1:8050911-8052618 FORWARD LENGTH=244 201606 (AHRD V3.11 *** AT1G22750.1)		AT1G22750.4	unknown protein; CONTAINS InterPro DOMAIN/s: Protein of unknown function DUF1475 (InterPro:IPR009943); Has 186 Blast hits to 155 proteins in 21 species: Archae - 0; Bacteria - 8; Metazoa - 3; Fungi - 0; Plants - 65; Viruses - 0; Other Eukaryotes - 110 (source: NCBI BLink).	--	--
Solyc04g074640.5.1	0.0897842	0.0604473	0.0905301	2.65629	3.24027	2.34681	0.198885	0.382702	0.0671732	0.128039	0.246453	0.160782	Ascorbate peroxidase (AHRD V3.11 *** tr|A0A0K2SS60|A0A0K2SS60_CITUN)	APX4, TL29	AT4G09010.1	ascorbate peroxidase 4	--	--
Solyc04g074750.3.1	4.72548	4.1962	3.86108	6.91687	12.9165	7.26837	1.6694	1.56276	0.640034	5.79488	6.28991	6.74059	RNA-binding protein CP33, chloroplastic (AHRD V3.3 *** A0A1J3ILT8_NOCCA)		AT4G09040.1	RNA-binding (RRM/RBD/RNP motifs) family protein	--	--
Solyc04g078900.3.1	88.9612	100.185	117.482	216.879	246.185	203.931	5.20727	16.6712	16.2414	13.7372	8.8139	18.6824	ABA 8'-hydroxylase	CYP707A4	AT3G19270.1	cytochrome P450, family 707, subfamily A, polypeptide 4	--	--
Solyc04g079050.3.1	4.20975	6.2733	1.65648	44.0305	44.9771	35.3561	0	0	0	1.70219	1.37398	1.70999	UDP-glycosyltransferase 79B2 (AHRD V3.3 *** A0A2G3CJJ2_CAPCH)		AT5G54010.1	UDP-Glycosyltransferase superfamily protein	--	--
Solyc04g080040.3.1	0.121813	0.404196	0.0701858	2.13211	2.36471	2.37316	0.0578214	0.0202295	0.0585874	0.130286	0.447817	0.130883	Auxilin-related protein 2 (AHRD V3.3 *** A0A2G3CQ94_CAPCH)	JAC1	AT1G75100.1	J-domain protein required for chloroplast accumulation response 1	--	--
Solyc04g080100.3.1	12.2858	9.50036	11.3969	19.1674	19.4419	18.1642	5.77992	6.22975	6.25043	12.3895	10.3822	11.164	Cytochrome P450 (AHRD V3.3 *** A0A200R7I2_9MAGN)	CYP721A1	AT1G75130.1	cytochrome P450, family 721, subfamily A, polypeptide 1	--	--
Solyc04g080190.3.1	22.5487	20.803	19.7302	33.7733	32.3003	33.1827	21.5879	23.4137	18.7001	27.796	30.1738	30.8389	Outer envelope pore protein 24, chloroplastic (AHRD V3.3 *** A0A2G3AX36_CAPCH)		AT1G45170.1	unknown protein; BEST Arabidopsis thaliana protein match is: unknown protein (TAIR:AT5G42960.1); Has 62 Blast hits to 62 proteins in 18 species: Archae - 0; Bacteria - 0; Metazoa - 0; Fungi - 0; Plants - 62; Viruses - 0; Other Eukaryotes - 0 (source: NCBI BLink).	--	--
Solyc04g080380.3.1	12.6472	16.5645	14.9719	130.132	168.002	113.707	36.9075	37.5835	25.48	126.266	73.2231	101.8	Leucine carboxyl methyltransferase (AHRD V3.3 *** A0A2U1QMA3_ARTAN)		AT5G42760.1	Leucine carboxyl methyltransferase	--	--
Solyc04g080630.5.1	13.0636	9.09153	9.49675	22.0433	27.3513	23.8816	6.2048	7.10969	4.03576	16.0655	15.5875	16.0865	50S ribosomal protein L31 (AHRD V3.11 *** tr|A0A2G3AXB2|A0A2G3AXB2_CAPCH)	emb2184	AT1G75350.1	Ribosomal protein L31	--	--
Solyc04g080873.2.1	19.1695	19.8856	20.2673	80.4378	87.933	75.7015	12.1792	16.0176	14.7169	75.1626	62.4922	64.4611	Xylem cysteine proteinase 1 (AHRD V3.11 *** tr|A0A1U8GAZ9|A0A1U8GAZ9_CAPAN)	XBCP3	AT1G09850.1	xylem bark cysteine peptidase 3	--	--
Solyc04g081330.5.1	20.3868	20.6715	18.1982	47.7497	54.286	47.4626	19.8373	23.0598	18.9577	38.8721	38.572	39.2571
Solyc04g081970.3.1	55.0048	58.149	50.639	127.285	135.763	119.125	16.3409	21.5566	28.036	95.4674	86.7282	98.2766	Thioredoxin (AHRD V3.3 *** A0A200QEF8_9MAGN)	ATCDSP32, CDSP32	AT1G76080.1	chloroplastic drought-induced stress protein of 32 kD	--	--
Solyc04g082150.1.1	0	0.173394	0	4.63803	3.6041	5.07329	0.190168	0.598794	0.77075	2.2037	1.06043	4.42759
Solyc04g082610.3.1	8.09458	10.506	10.0442	17.818	13.9809	13.993	4.41952	4.53927	3.67842	4.57269	6.30782	5.26737	glutamate receptor like 3.3	ATGLR3.3, GLR3.3	AT1G42540.1	glutamate receptor 3.3	--	--
Solyc04g082630.3.1	5.50411	7.67226	1.22461	124.748	142.971	111.506	0.0572412	0.240319	0.347998	1.85177	6.06468	4.60898	Glyceraldehyde-3-phosphate dehydrogenase (AHRD V3.3 *** A0A2G2X1C8_CAPBA)	GAPB	AT1G42970.1	glyceraldehyde-3-phosphate dehydrogenase B subunit	--	--
Solyc04g082660.3.1	0.289265	0.169124	0.15351	0.969384	0.925085	1.08137	0.236071	0.159285	0.0597996	0.244252	0.564171	0.310803	S-acyltransferase (AHRD V3.11 *** tr|A0A2G2XUG9|A0A2G2XUG9_CAPAN)		AT2G33640.1	DHHC-type zinc finger family protein	--	--
Solyc04g082930.3.1	44.5252	39.675	38.0288	144.026	157.121	155.969	47.2842	51.4557	28.5112	124.098	113.233	117.35	Chlorophyll a-b binding protein, chloroplastic (AHRD V3.3 *-* A0A1U8GA31_CAPAN)		AT1G76570.1	Chlorophyll A-B binding family protein	--	--
Solyc05g005180.3.1	9.91576	7.11584	6.10819	18.8246	19.7256	13.9501	3.24881	3.37285	3.07717	10.9465	11.6509	12.4355	1,4-dihydroxy-2-naphthoyl-CoA synthase (AHRD V3.3 *** A0A2G2XZJ4_CAPAN)	ECHID, DHNS	AT1G60550.1	enoyl-CoA hydratase/isomerase D	--	--
Solyc05g005280.4.1	0	0	0	36.7099	38.5123	31.1653	0	0	0	12.0272	27.2949	19.5266	Poly [ADP-ribose] polymerase (AHRD V3.3 *** A0A2G2WJW6_CAPBA)	SRO2	AT1G23550.1	similar to RCD one 2	--	--
Solyc05g005860.3.1	8.29493	10.8038	7.50401	17.0519	19.5272	18.2368	8.84377	6.89414	6.78595	12.7275	14.8824	11.8279	WAT1-related protein (AHRD V3.3 *** K4BWB3_SOLLC)		AT5G40240.1	nodulin MtN21 /EamA-like transporter family protein	--	--
Solyc05g005890.3.1	6.07833	6.88657	6.32702	12.2969	13.0128	10.8771	4.3039	5.46648	2.79981	6.84074	6.87932	7.18075	Acyl-CoA N-acyltransferases (NAT) superfamily protein Chr1:8505794-8506753 REVERSE LENGTH=319 201606 (AHRD V3.11 *** AT1G24040.3)		AT1G24040.2	Acyl-CoA N-acyltransferases (NAT) superfamily protein	TR	GNAT
Solyc05g006110.3.1	2.45679	1.45627	2.10024	10.202	12.627	8.13326	0.532383	1.49009	0.659311	4.28426	10.2806	4.99251	Serine/Threonine-kinase (AHRD V3.3 *** AT1G10522.2)		AT1G10522.2	unknown protein; FUNCTIONS IN: molecular_function unknown; INVOLVED IN: biological_process unknown; LOCATED IN: chloroplast; EXPRESSED IN: 23 plant structures; EXPRESSED DURING: 13 growth stages; Has 24 Blast hits to 24 proteins in 8 species: Archae - 0; Bacteria - 0; Metazoa - 0; Fungi - 0; Plants - 24; Viruses - 0; Other Eukaryotes - 0 (source: NCBI BLink).	--	--
Solyc05g006440.4.1	4.40818	3.86468	1.17226	58.9308	70.2683	66.0065	0.375567	1.40782	0.32618	35.4388	28.9707	34.7163	transmembrane protein (AHRD V3.3 *** AT3G17930.1)		AT3G17930.1	unknown protein; FUNCTIONS IN: molecular_function unknown; INVOLVED IN: biological_process unknown; LOCATED IN: chloroplast thylakoid membrane; EXPRESSED IN: 22 plant structures; EXPRESSED DURING: 13 growth stages; CONTAINS InterPro DOMAIN/s: Protein of unknown function DUF3007 (InterPro:IPR021562); Has 236 Blast hits to 236 proteins in 83 species: Archae - 0; Bacteria - 117; Metazoa - 0; Fungi -…	--	--
Solyc05g006740.5.1	0.183236	0.832704	0.0461895	8.66193	10.5772	4.68535	0	0	0.102817	0	0	0	Glutathione S-transferase (AHRD V3.11 *** tr|A0A200QY01|A0A200QY01_9MAGN)	GST30, ATGSTU17, GST30B, ERD9	AT1G10370.1	Glutathione S-transferase family protein	--	--
Solyc05g006810.4.1	1.84425	3.27402	2.5251	31.0894	35.6883	31.2178	3.11771	2.32446	3.05008	22.2377	18.5043	20.6292	2,4-dichlorophenol 6-monooxygenase (AHRD V3.3 *** A0A1J3FFU9_NOCCA)	EMB260, EMB2421	AT1G24340.1	FAD/NAD(P)-binding oxidoreductase family protein	--	--
Solyc05g007090.4.1	0.226455	0.0980107	0.130478	8.39547	10.7936	7.57357	0	0	0.0363054	1.86845	1.76492	1.87701	Zinc knuckle (CCHC-type) family protein (AHRD V3.3 *** A0A1P8BB42_ARATH)		AT5G20220.2	zinc knuckle (CCHC-type) family protein	--	--
Solyc05g007240.1.1	180.931	145.711	114.856	235.034	232.082	210.937	123.327	124.104	110.195	147.9	187.424	168.027	zinc finger CCHC domain protein (AHRD V3.3 *** AT1G26920.1)		AT1G69760.1	unknown protein; BEST Arabidopsis thaliana protein match is: unknown protein (TAIR:AT1G26920.1); Has 51 Blast hits to 51 proteins in 15 species: Archae - 0; Bacteria - 2; Metazoa - 2; Fungi - 7; Plants - 29; Viruses - 0; Other Eukaryotes - 11 (source: NCBI BLink).	--	--
Solyc05g007270.4.1	11.4245	12.4844	11.2615	47.1091	42.4564	42.1715	4.22567	3.27065	3.03782	16.2998	20.9307	13.6492	Helicase with zinc finger protein (AHRD V3.3 *** B3H5Y3_ARATH)		AT2G46420.1	Plant protein 1589 of unknown function	--	--
Solyc05g007500.4.1	7.14475	7.94683	7.23731	15.8185	16.878	15.6406	4.15723	5.77955	5.173	12.1493	12.3366	14.7521	CAAX amino terminal protease family protein (AHRD V3.3 *** A0A2U1P5P7_ARTAN)		AT1G14270.1	CAAX amino terminal protease family protein	--	--
Solyc05g007680.1.1	5.7597	5.32005	3.54119	14.332	17.3824	10.0579	0.155592	0.571576	0.5912	4.1695	2.74748	2.30184	Arabinanase/levansucrase/invertase (AHRD V3.3 *** AT1G26761.1)		AT1G26761.1	Arabinanase/levansucrase/invertase	--	--
Solyc05g007780.3.1	0	0	0.0538522	4.48269	5.90047	4.6129	0	0	0	0.171371	1.20948	0.401696	Photosynthetic NDH subcomplex L 2 (AHRD V3.3 *** A0A0F7GYP0_9ROSI)	PQL1, PQL2	AT1G14150.1	PsbQ-like 2	--	--
Solyc05g008070.4.1	1.53991	2.24227	2.61794	4.68141	3.58058	3.94775	0.991606	0.957515	0.90427	2.14497	2.87533	2.00088	Disease resistance protein (AHRD V3.3 *** A0A2U1M2V8_ARTAN)	RPP13	AT3G46530.1	NB-ARC domain-containing disease resistance protein	--	--
Solyc05g008350.3.1	23.1793	29.4592	24.2217	45.2542	48.2808	43.6258	18.529	14.8681	12.3381	18.4614	16.9753	19.8454	ABC transporter G family member 7 (AHRD V3.3 *** A0A2G2XVV0_CAPAN)		AT2G01320.3	ABC-2 type transporter family protein	--	--
Solyc05g008560.1.1	5.91507	8.16446	8.33751	12.8149	13.2958	12.2116	7.11808	7.6138	5.94907	11.7117	9.10145	9.67618	Pentatricopeptide repeat (AHRD V3.3 *** A0A200R8L9_9MAGN)		AT1G22960.1	Pentatricopeptide repeat (PPR) superfamily protein	--	--
Solyc05g008930.3.1	16.7529	20.5885	25.5795	29.4168	31.2389	30.7442	11.1723	9.52116	10.2261	22.0138	17.3177	18.9336	Protein kinase family protein (AHRD V3.3 *** A0A1P8BDK9_ARATH)		AT1G18390.2	Protein kinase superfamily protein	--	--
Solyc05g009080.5.1	4.13776	4.27765	1.00843	8.43775	8.68767	7.82239	0.71675	1.02585	1.51851	6.79567	6.03558	6.61609	Cyclase/dehydrase family protein (AHRD V3.11 *** tr|A0A2K3P6S6|A0A2K3P6S6_TRIPR)		AT5G08720.1	CONTAINS InterPro DOMAIN/s: Streptomyces cyclase/dehydrase (InterPro:IPR005031); BEST Arabidopsis thaliana protein match is: Polyketide cyclase / dehydrase and lipid transport protein (TAIR:AT4G01650.1); Has 30201 Blast hits to 17322 proteins in 780 species: Archae - 12; Bacteria - 1396; Metazoa - 17338; Fungi - 3422; Plants - 5037; Viruses - 0; Other Eukaryotes - 2996 (source: NCBI BLink).	--	--
Solyc05g009570.3.1	1.4435	1.45776	0.895688	11.3015	19.0144	12.1142	0	0	0	1.9002	2.62885	2.26682	30S ribosomal protein 3, chloroplastic (AHRD V3.3 *** A0A2G2VK36_CAPBA)		AT1G68590.2	Ribosomal protein PSRP-3/Ycf65	--	--
Solyc05g009930.3.1	19.9001	23.5028	21.0101	59.2823	65.0725	54.1606	18.4157	21.1151	18.9541	41.8338	39.9398	42.5891	Protein CHUP1, chloroplastic (AHRD V3.3 *** A0A2G3B6M5_CAPCH)	CHUP1	AT3G25690.2	Hydroxyproline-rich glycoprotein family protein	--	--
Solyc05g010180.4.1	0.0707045	0.547422	0.0475279	48.9757	53.247	49.8182	0	0	0	31.7111	31.3197	32.7173	Carotene isomerase (AHRD V3.3 *** A0A200PZS7_9MAGN)		AT1G57770.1	FAD/NAD(P)-binding oxidoreductase family protein	--	--
Solyc05g010685.1.1	2.02009	3.13853	2.6375	6.77104	8.38342	6.47514	0.114738	0.421497	0.348775	0.470902	0.613155	0.222616	Glycosyltransferase (AHRD V3.3 *** A0A077ERE3_ACTDE)	UGT89B1	AT1G73880.1	UDP-glucosyl transferase 89B1	--	--
Solyc05g010700.1.1	9.69591	11.9336	12.8316	38.0007	44.5212	24.4482	2.01354	1.05669	0	1.94444	1.24757	0.325558
Solyc05g012230.4.1	0.0273987	0.249024	0.0276263	23.7893	24.5183	19.9901	0	0.0318507	0.061496	12.8647	16.1603	11.8933	hypothetical protein (AHRD V3.3 *-* AT5G61040.1)		AT5G61040.1	unknown protein; BEST Arabidopsis thaliana protein match is: unknown protein (TAIR:AT5G08010.1); Has 1807 Blast hits to 1807 proteins in 277 species: Archae - 0; Bacteria - 0; Metazoa - 736; Fungi - 347; Plants - 385; Viruses - 0; Other Eukaryotes - 339 (source: NCBI BLink).	--	--
Solyc05g012250.3.1	5.35952	6.2106	6.42508	8.69697	10.3142	8.92571	3.85706	4.93837	3.71414	8.71735	7.95747	8.81035	Pentatricopeptide repeat-containing protein, mitochondrial (AHRD V3.3 *** A0A2G3B755_CAPCH)		AT1G80150.1	Tetratricopeptide repeat (TPR)-like superfamily protein	--	--
Solyc05g012510.3.1	18.0493	22.2488	15.0195	43.406	43.4775	42.0647	0.144862	0.371665	0.342489	2.98432	3.53034	3.41958	Alpha-1,4 glucan phosphorylase (AHRD V3.3 *** A0A2G2VL62_CAPBA)		AT3G29320.1	Glycosyl transferase, family 35	--	--
Solyc05g012600.3.1	9.35827	5.89986	6.98156	32.9819	34.662	30.6146	0.239652	0.440187	0.242827	6.94281	7.07161	6.04466	hypothetical protein (AHRD V3.3 *** AT2G03420.1)		AT2G03420.1	unknown protein; Has 38 Blast hits to 38 proteins in 17 species: Archae - 0; Bacteria - 0; Metazoa - 0; Fungi - 0; Plants - 38; Viruses - 0; Other Eukaryotes - 0 (source: NCBI BLink).	--	--
Solyc05g013150.4.1	6.0316	5.63811	4.67437	22.0012	22.0009	19.4875	1.93235	3.24508	2.43346	7.46414	11.1602	8.54274	ribulose-1,5 bisphosphate carboxylase/oxygenase large subunit N-methyltransferase, chloroplastic-like (AHRD V3.3 *** A0A2G2YDB5_CAPAN)		AT1G14030.1	Rubisco methyltransferase family protein	--	--
Solyc05g013380.3.1	44.0246	39.861	37.3535	122.229	131.327	118.266	6.13306	6.46378	5.1358	40.8462	37.3794	35.5261	Alanine aminotransferase 2 (AHRD V3.3 *** B6TXZ8_MAIZE)	AOAT2, GGT2	AT1G70580.4	alanine-2-oxoglutarate aminotransferase 2	--	--
Solyc05g013510.4.1	6.53695	22.583	9.42801	99.2067	103.392	114.372	17.7796	31.6471	26.0012	67.881	54.7677	61.1683	Phosphate transporter (AHRD V3.3 *** Q6J2Q8_SOLTU)	PHT2;1, ORF02	AT3G26570.2	phosphate transporter 2;1	--	--
Solyc05g013810.5.1	0.227248	1.09009	1.52757	8.55015	10.2097	13.1926	3.33493	2.17943	6.05691	3.70659	4.42496	4.27295	Cellulase (Glycosyl hydrolase family 5) protein (AHRD V3.11 *-* tr|A0A1I9LMY2|A0A1I9LMY2_ARATH)		AT1G13130.1	Cellulase (glycosyl hydrolase family 5) protein	--	--
Solyc05g014190.4.1	0	0	0	1.93085	2.41682	2.27452	0	0	0.156704	0.248912	0.814488	0.0500104	CAAX amino terminal protease family protein Chr3:9530842-9532397 FORWARD LENGTH=322 201606 (AHRD V3.11 *** AT3G26085.2)		AT3G26085.2	CAAX amino terminal protease family protein	--	--
Solyc05g014250.3.1	7.10333	8.88964	3.83819	12.8532	12.6538	12.1668	1.73159	1.6199	2.47923	4.07135	6.99698	5.18553	RING/U-box superfamily protein (AHRD V3.3 *** B6U862_MAIZE)		AT3G47160.1	RING/U-box superfamily protein	--	--
Solyc05g015840.3.1	2.33948	1.49216	1.36569	7.54307	6.01942	4.37285	0.545502	0.250491	0	0.987714	2.94682	1.88525	Squamosa promoter binding protein 13	SPL13A, SPL13	AT5G50570.2	Squamosa promoter-binding protein-like (SBP domain) transcription factor family protein	TF	SBP
Solyc05g016030.3.1	13.5365	13.9813	14.1666	25.7364	24.1741	24.0837	9.59985	8.57557	7.47221	13.4585	12.9375	14.2293	S-acyltransferase (AHRD V3.3 *** A0A2I4F9K8_9ROSI)		AT4G15080.1	DHHC-type zinc finger family protein	--	--
Solyc05g017950.3.1	31.8444	34.2494	23.9786	133.289	133.97	133.707	18.2081	24.9591	18.6115	79.7811	78.4174	88.0086	anion:sodium symporter		AT2G26900.1	Sodium Bile acid symporter family	--	--
Solyc05g018630.1.1	32.5992	38.4793	26.2533	100.884	109.916	104.165	25.7899	34.4511	20.1926	85.8084	74.5207	72.3273	Regulator of chromosome condensation (RCC1) family protein (AHRD V3.3 *-* A0A2U1Q4A9_ARTAN)	UVR8	AT5G63860.1	Regulator of chromosome condensation (RCC1) family protein	--	--
Solyc05g024430.3.1	0.803442	1.05479	0.810117	18.6026	21.7469	17.8962	0.355947	0.933994	0.991823	5.58563	6.12	4.40265	transmembrane protein (AHRD V3.3 *-* AT4G13500.1)		AT4G13500.1	unknown protein; FUNCTIONS IN: molecular_function unknown; INVOLVED IN: biological_process unknown; LOCATED IN: chloroplast; BEST Arabidopsis thaliana protein match is: unknown protein (TAIR:AT2G05310.1); Has 50 Blast hits to 50 proteins in 20 species: Archae - 0; Bacteria - 0; Metazoa - 0; Fungi - 0; Plants - 50; Viruses - 0; Other Eukaryotes - 0 (source: NCBI BLink).	--	--
Solyc05g025810.3.1	10.373	9.72204	7.23543	29.3018	33.7908	31.3279	0.0393451	0.165184	0.318931	0.531927	1.35296	0.687039	Strictosidine synthase (AHRD V3.3 *** A0A2U1MD24_ARTAN)	SSL4, ATSSL4	AT3G51420.1	strictosidine synthase-like 4	--	--
Solyc05g025870.4.1	0	0.0689491	0	4.14964	2.79086	5.19858	0	0	0	0.365119	0.070279	0
Solyc05g025890.3.1	0.450083	0.555535	0.403398	2.89475	2.92821	1.25032	0	0	0	0.160463	1.44136	0.161199	Acyl-CoA N-acyltransferases (NAT) superfamily protein (AHRD V3.3 *** Q8GUT5_ARATH)		AT2G06025.1	Acyl-CoA N-acyltransferases (NAT) superfamily protein	TR	GNAT
Solyc05g026550.3.1	3.08714	1.87058	1.34888	12.1613	15.4615	14.6767	0.0569871	0.358877	0.115484	3.24685	4.76665	2.93002	NADH dehydrogenase-like complex L (AHRD V3.3 *** A0A0F7CYX9_9ROSI)	CRR23	AT1G70760.1	inorganic carbon transport protein-related	--	--
Solyc05g032680.4.1	5.79073	6.17832	6.00378	17.8327	15.5781	16.5079	6.01506	4.52581	6.05803	13.2618	15.1207	11.5298	3-hydroxyisobutyryl-CoA hydrolase.1		AT2G30650.1	ATP-dependent caseinolytic (Clp) protease/crotonase family protein	--	--
Solyc05g032690.2.1	10.1456	14.733	16.3528	40.5087	32.7259	38.4611	15.256	12.3968	12.9649	30.5737	30.949	19.017	3-hydroxyisobutyryl-CoA hydrolase.1		AT2G30660.1	ATP-dependent caseinolytic (Clp) protease/crotonase family protein	--	--
Solyc05g041430.3.1	8.63594	11.343	5.28872	69.207	68.5418	65.0273	0.645485	0.677492	0.713495	12.5233	12.1071	12.9222	PTB domain engulfment adapter (AHRD V3.3 *** A0A1P8B0D8_ARATH)		AT2G04790.2	unknown protein; Has 35333 Blast hits to 34131 proteins in 2444 species: Archae - 798; Bacteria - 22429; Metazoa - 974; Fungi - 991; Plants - 531; Viruses - 0; Other Eukaryotes - 9610 (source: NCBI BLink).	--	--
Solyc05g044630.3.1	2.33403	2.23516	1.25786	38.8616	42.5912	36.449	0.356565	0.280685	0.541934	11.0185	10.8943	11.1554	NifU-like protein 3, chloroplastic (AHRD V3.3 *** A0A2G3BJZ5_CAPCH)	NFU3, ATCNFU3	AT4G25910.1	NFU domain protein 3	--	--
Solyc05g049970.3.1	9.18544	10.4293	8.75006	24.6018	22.3142	21.8868	8.4592	8.93766	8.85603	16.3649	17.8654	18.7027	mitogen-activated protein kinase 6	ATMPK4, MPK4	AT4G01370.1	MAP kinase 4	--	--
Solyc05g050020.3.1	5.05156	5.60628	4.40378	14.9756	16.6845	15.9368	6.00292	6.63703	6.5844	12.1285	12.2142	12.0144	RING/U-box superfamily protein (AHRD V3.3 *-* A0A2U1LKS9_ARTAN)		AT4G01270.1	RING/U-box superfamily protein	--	--
Solyc05g050700.1.1	0.150028	0.15151	0	3.6908	4.1437	2.98373	0.0415416	0	0.0420919	1.12324	0.849375	1.28959	Leucine-rich repeat protein (AHRD V3.3 *** A0A0A6ZKK7_PETHY)		AT3G59510.1	Leucine-rich repeat (LRR) family protein	--	--
Solyc05g050710.3.1	1.11439	1.29421	0.70228	18.5185	19.6985	17.097	0.215996	0	0.0625308	6.13831	5.42006	5.95689	Lecithin-cholesterol acyltransferase-like.1		AT1G27480.1	alpha/beta-Hydrolases superfamily protein	--	--
Solyc05g050980.3.1	12.8157	11.3537	12.1524	30.3069	40.0222	25.8426	6.61033	8.47096	5.08834	17.8638	14.7159	12.3283	3-phosphoshikimate 1-carboxyvinyltransferase (AHRD V3.3 *** A0A0M8KSM3_NICAT)		AT2G45300.1	RNA 3'-terminal phosphate cyclase/enolpyruvate transferase, alpha/beta	--	--
Solyc05g051850.3.1	4.77255	12.9149	6.40069	65.063	89.7625	130.96	4.74707	4.68621	14.8199	38.2839	47.2663	29.2738	putative myo-inositol-1-phosphatase	ATMIPS3, MIPS3	AT5G10170.1	myo-inositol-1-phosphate synthase 3	--	--
Solyc05g052230.1.1	0	0	0	4.35771	6.82881	2.70175	0	0	0	0.254273	0	0
Solyc05g052240.3.1	8.03404	13.2117	5.03562	554.963	763.504	522.955	27.296	32.6882	45.8727	464.712	383.991	301.078	Chalcone-flavonone isomerase family protein (AHRD V3.3 *** A0A2G2ZJB2_CAPAN)		AT5G05270.2	Chalcone-flavanone isomerase family protein	--	--
Solyc05g052600.4.1	58.7209	62.2775	41.2614	266.631	271.635	254.542	12.4877	26.3802	17.2777	134.517	101.713	136.609	Sedoheptulose-1,7-bisphosphatase, chloroplastic (AHRD V3.3 *-* A0A1U8GZ15_CAPAN)	SBPASE	AT3G55800.1	sedoheptulose-bisphosphatase	--	--
Solyc05g052710.3.1	16.7955	14.1984	12.5672	33.1396	36.1031	30.7468	8.24893	10.8666	10.4051	30.1564	27.8494	31.846	30S ribosomal protein S31, chloroplastic (AHRD V3.3 *** A0A1U8GYZ2_CAPAN)	PSRP4	AT2G38140.1	plastid-specific ribosomal protein 4	--	--
Solyc05g053100.3.1	2.35439	1.85162	1.36555	4.64324	6.83648	5.73014	0.346149	0.750847	1.82382	1.11423	1.43694	1.63423	Dihydrolipoyl dehydrogenase-like protein (AHRD V3.3 *** A0A2K3PDU3_TRIPR)	LPD1, ptlpd1	AT3G16950.1	lipoamide dehydrogenase 1	--	--
Solyc05g053540.3.1	36.3777	40.3842	34.5392	84.8655	67.2	82.2101	31.2727	29.0831	30.6308	69.9034	50.5808	52.2797	Dihydroxy-acid dehydratase (AHRD V3.3 *** A0A2G3CHU1_CAPCH)		AT3G23940.1	dehydratase family	--	--
Solyc05g053550.3.1	0.390388	7.91773	0	708.269	1177.57	953.934	79.8105	92.0503	62.7594	753.63	644.53	513.064	chalcone synthase 2	CHS, TT4, ATCHS	AT5G13930.1	Chalcone and stilbene synthase family protein	--	--
Solyc05g053890.3.1	0.110378	0.0557339	0.0834709	3.43415	4.72529	4.01403	0	0.0641565	0.0309676	1.00347	1.24979	1.5121	Glycosyltransferase (AHRD V3.3 *** A0A2I4EYF5_9ROSI)		AT2G36780.1	UDP-Glycosyltransferase superfamily protein	--	--
Solyc05g053960.3.1	0.583651	0.620035	1.07	1.80621	2.06841	1.5247	0.67162	0.907589	0.484869	1.44307	1.13915	1.27051
Solyc05g054540.4.1	28.7462	32.7618	29.0818	47.1313	46.2323	52.9023	32.051	38.2149	35.33	35.8272	37.9384	38.4664	Ubiquitin-conjugating enzyme E2 (AHRD V3.3 *-* A0A2P6VGJ4_9CHLO)	UBC13	AT3G46460.1	ubiquitin-conjugating enzyme 13	--	--
Solyc05g054610.1.1	12.9269	9.15322	10.4874	24.3688	36.9347	27.3552	0	0	0	0.158921	0	0.319297	Histone H4 (AHRD V3.3 *-* F2E7L1_HORVV)		AT5G59970.1	Histone superfamily protein	--	--
Solyc05g055430.5.1	1.33426	1.19619	0.713854	6.8038	7.31014	6.66868	0.49762	0.506469	0.320863	4.36857	4.26041	4.06675	RAP release 2, galactose-binding-like domain protein, putative (DUF1997) (AHRD V3.11 *** tr|A0A1P8BG49|A0A1P8BG49_ARATH)		AT5G04440.1	Protein of unknown function (DUF1997)	--	--
Solyc05g055550.3.1	13.2697	9.66237	12.8631	20.384	22.1475	17.4104	3.84775	3.4427	4.15438	14.68	18.994	17.6233	vacuolar acid trehalase (AHRD V3.3 *** AT3G10405.1)		AT3G10405.1	unknown protein; FUNCTIONS IN: molecular_function unknown; INVOLVED IN: pollen development; LOCATED IN: chloroplast; Has 44 Blast hits to 44 proteins in 20 species: Archae - 0; Bacteria - 4; Metazoa - 0; Fungi - 0; Plants - 39; Viruses - 0; Other Eukaryotes - 1 (source: NCBI BLink).	--	--
Solyc05g055700.3.1	8.14807	9.35666	7.35443	28.3684	58.2941	31.14	6.33175	6.7603	6.26815	11.9829	11.7692	8.26054	Zinc-binding dehydrogenase (AHRD V3.3 *** A0A2U1MNF4_ARTAN)		AT1G65560.1	Zinc-binding dehydrogenase family protein	--	--
Solyc05g055840.4.1	0.336494	0.418238	0.0260992	3.54594	5.14735	3.14752	0	0	0	0	0.106576	0.333738	Glycosyltransferase (AHRD V3.3 *** A0A1Q3DDP0_CEPFO)		AT2G36970.1	UDP-Glycosyltransferase superfamily protein	--	--
Solyc05g055850.3.1	7.15367	6.51606	4.49051	56.1585	58.422	47.4237	0.854462	2.32361	2.24316	17.1403	20.3945	17.1435	Protein RESISTANCE TO PHYTOPHTHORA 1, chloroplastic (AHRD V3.3 *** RPH1_SOLTU)	RPH1	AT2G48070.2	resistance to phytophthora 1	--	--
Solyc05g056000.3.1	112.295	119.045	121.083	155.583	200.48	176.594	98.1976	90.081	98.179	131.205	140.284	120.625	Alpha/beta-Hydrolases superfamily protein (AHRD V3.3 *** Q8VZV6_ARATH)		AT5G19290.1	alpha/beta-Hydrolases superfamily protein	--	--
Solyc05g056050.3.1	0.0900167	0.0454529	0	2.56185	5.22106	4.55232	0	0	0	0	0.0463295	0	Chlorophyll a-b binding protein, chloroplastic (AHRD V3.3 *** A0A2G3CJ50_CAPCH)	LHCA1	AT3G54890.1	photosystem I light harvesting complex gene 1	--	--
Solyc05g056080.4.1	4.16122	5.77819	6.62148	37.0085	46.4034	46.9945	14.1866	17.2332	3.50243	5.07654	11.9131	6.35728	zinc finger B-box protein (AHRD V3.3 *-* AT5G45410.5)		AT4G25030.2	unknown protein; BEST Arabidopsis thaliana protein match is: unknown protein (TAIR:AT5G45410.3); Has 35333 Blast hits to 34131 proteins in 2444 species: Archae - 798; Bacteria - 22429; Metazoa - 974; Fungi - 991; Plants - 531; Viruses - 0; Other Eukaryotes - 9610 (source: NCBI BLink).	--	--
Solyc05g056470.1.1	0	0	0.0506707	2.98159	5.63516	2.91262	0.055659	0.0584189	0	0.214995	0.0258642	0.512952	ABC transporter G family member 5 (AHRD V3.3 *** A0A2G2Y4B2_CAPAN)		AT2G13610.1	ABC-2 type transporter family protein	--	--
Solyc05g056590.4.1	12.7472	15.1548	14.1469	34.8749	37.4105	34.9326	8.65024	10.052	7.60664	33.682	26.7309	30.4496	Regulator of chromosome condensation (RCC1) family protein (AHRD V3.3 *-* A0A2U1PZI9_ARTAN)		AT5G08710.1	Regulator of chromosome condensation (RCC1) family protein	--	--
Solyc06g005160.4.1	403.079	365.488	320.87	552.078	540.388	530.134	220.302	205.33	182.596	266.51	395.622	271.491	cytosolic ascorbate peroxidase 1	APX1, MEE6, CS1, ATAPX1, ATAPX01	AT1G07890.8	ascorbate peroxidase 1	--	--
Solyc06g005710.3.1	5.23924	4.06227	3.10456	17.2475	18.8186	17.4955	1.43008	2.13603	1.28183	2.81512	3.3994	4.2687	Protein TIC 62, chloroplastic (AHRD V3.3 *** A0A1J3HBE9_NOCCA)	PTAC16	AT3G46780.1	plastid transcriptionally active 16	--	--
Solyc06g007340.3.1	66.7293	63.7264	56.2789	131.805	131.732	124.64	49.731	46.9484	47.9163	80.3826	87.9369	84.1123	gamma-interferon-inducible lysosomal thiol reductase-like (AHRD V3.3 *** A0A2I4FAE5_9ROSI)		AT1G07080.1	Thioredoxin superfamily protein	--	--
Solyc06g007350.4.1	3.56316	3.82562	4.23568	18.4178	19.1024	15.1318	3.98799	5.40658	3.78827	16.6481	11.0805	13.9034	Protein phosphatase 2C (AHRD V3.3 *** B6T3C7_MAIZE)		AT2G30170.1	Protein phosphatase 2C family protein	--	--
Solyc06g007460.3.1	2.87626	4.95503	11.2594	16.5674	13.9255	14.9015	4.6848	7.37565	5.31649	3.43825	8.18545	4.09027	EPIDERMAL PATTERNING FACTOR-like protein 6 (AHRD V3.3 *** A0A2G2WHG3_CAPBA)	CHAL, EPFL6	AT2G30370.2	allergen-related	--	--
Solyc06g007760.4.1	22.2017	16.752	15.1361	78.5558	83.6181	79.062	0.838292	2.05301	2.33585	19.9007	15.7117	18.5688	Ycf54-like protein (AHRD V3.3 *** B4FED9_MAIZE)		AT5G58250.1	unknown protein; FUNCTIONS IN: molecular_function unknown; INVOLVED IN: biological_process unknown; LOCATED IN: thylakoid, chloroplast; EXPRESSED IN: 22 plant structures; EXPRESSED DURING: 14 growth stages; CONTAINS InterPro DOMAIN/s: Protein of unknown function DUF2488 (InterPro:IPR019616); Has 1807 Blast hits to 1807 proteins in 277 species: Archae - 0; Bacteria - 0; Metazoa - 736; Fungi - 347;…	--	--
Solyc06g008500.3.1	0.593777	0.444179	0.110872	1.42149	1.53065	1.12466	0.0487148	0.127826	0.0246801	0.682122	0.339559	0.425326	Ankyrin repeat-containing protein (AHRD V3.3 *-* A0A2U1M3J2_ARTAN)	XBAT35	AT3G23280.2	XB3 ortholog 5 in Arabidopsis thaliana	--	--
Solyc06g009120.3.1	19.291	18.8412	15.3793	26.6926	28.4657	27.8403	4.65768	5.23783	5.84305	13.2079	11.0624	11.7264	LYR motif protein (AHRD V3.3 *** AT4G02425.1)		AT4G02425.1	unknown protein; FUNCTIONS IN: molecular_function unknown; INVOLVED IN: biological_process unknown; LOCATED IN: chloroplast; Has 29 Blast hits to 28 proteins in 15 species: Archae - 0; Bacteria - 0; Metazoa - 6; Fungi - 0; Plants - 23; Viruses - 0; Other Eukaryotes - 0 (source: NCBI BLink).	--	--
Solyc06g009770.1.1	13.5764	7.57981	14.4683	51.113	49.1431	25.2131	2.20052	3.20782	3.09676	20.4236	21.9282	24.075	hypothetical protein (AHRD V3.3 *** AT3G62650.2)		AT2G47485.1	unknown protein; BEST Arabidopsis thaliana protein match is: unknown protein (TAIR:AT3G62650.1); Has 35333 Blast hits to 34131 proteins in 2444 species: Archae - 798; Bacteria - 22429; Metazoa - 974; Fungi - 991; Plants - 531; Viruses - 0; Other Eukaryotes - 9610 (source: NCBI BLink).	--	--
Solyc06g019200.4.1	1.75411	2.27756	1.26334	25.7464	30.8335	28.4423	0.451007	0.473371	0.386677	4.18777	4.67521	3.46653	Ethylene-dependent gravitropism-deficient and yellow-green-like 2 (AHRD V3.3 *** F4K0T6_ARATH)	ATEGY2, EGY2	AT5G05740.2	ethylene-dependent gravitropism-deficient and yellow-green-like 2	--	--
Solyc06g035580.3.1	0.835075	1.59027	2.76661	9.64451	9.48934	7.29389	0.132129	0.915294	0.374863	5.33345	2.18581	6.48586	Glucose-methanol-choline (GMC) oxidoreductase family protein (AHRD V3.3 *** A0A1P8BHC1_ARATH)		AT5G51950.1	Glucose-methanol-choline (GMC) oxidoreductase family protein	--	--
Solyc06g049030.4.1	3.7038	3.65818	4.80159	12.8399	10.7468	9.2972	0.225397	0.520462	0.456766	1.56716	1.88532	1.74927	RING/U-box superfamily protein (AHRD V3.3 *** A0A2U1QK74_ARTAN)		AT3G10910.1	RING/U-box superfamily protein	--	--
Solyc06g050950.3.1	0.157148	0.714149	2.05989	18.1928	26.1289	12.0548	0	1.27878	0	2.26906	1.77937	2.36388	LOB domain-containing protein (AHRD V3.3 *** A0A2U1NCC4_ARTAN)	ASL5, LBD12, PCK1	AT2G30130.1	Lateral organ boundaries (LOB) domain family protein	TF	LOB
Solyc06g051400.3.1	16.0277	13.6761	10.3562	102.415	104.169	87.6147	13.7913	11.3502	6.6882	70.1706	64.1915	67.4129	omega-3 fatty acid desaturase	FAD8	AT5G05580.1	fatty acid desaturase 8	--	--
Solyc06g053140.3.1	11.0462	14.8737	7.73844	37.491	39.6496	38.9711	0.0982687	1.18613	1.19485	4.69736	4.29247	3.24125	Rhodanese-like domain-containing protein 14, chloroplastic (AHRD V3.3 *** A0A2G2WIJ1_CAPBA)		AT4G27700.1	Rhodanese/Cell cycle control phosphatase superfamily protein	--	--
Solyc06g053260.1.1	0.713209	14.0449	13.0643	233.481	426.275	203.307	5.39785	12.2983	8.93774	125.992	167.507	127.463	Auxin-responsive protein SAUR32 (AHRD V3.3 *** A0A2G2Z9Q7_CAPAN)		AT4G00880.1	SAUR-like auxin-responsive protein family	--	--
Solyc06g053600.4.1	6.90316	6.47561	4.9497	18.2625	18.168	18.1309	3.12626	4.60092	4.06289	12.7978	10.7377	13.0212	Aldo/keto reductase (AHRD V3.3 *** A0A200QWT0_9MAGN)		AT1G04420.1	NAD(P)-linked oxidoreductase superfamily protein	--	--
Solyc06g054260.1.1	144.399	108.79	68.96	329.758	349.527	336.607	9.82687	17.706	16.1802	128.11	131.286	123.295	photosystem.1	PSAD-2	AT1G03130.1	photosystem I subunit D-2	--	--
Solyc06g059800.3.1	17.545	20.3122	19.1737	46.982	41.1926	35.0757	2.77605	4.81603	5.13747	7.39982	7.18563	7.32243	ACT domain-containing protein ACR3 (AHRD V3.3 *** A0A2G2Z9T5_CAPAN)	ACR3	AT1G76990.5	ACT domain repeat 3	--	--
Solyc06g060060.4.1	10.7502	12.2957	8.59851	19.7866	19.3762	19.1903	11.639	11.8511	11.3323	17.544	16.2132	16.3006	NAD kinase (AHRD V3.3 *-* A0A1Y1I8F5_KLENI)	NADK2, ATNADK2	AT1G21640.1	NAD kinase 2	--	--
Solyc06g060310.3.1	8.58492	9.68696	5.1245	16.984	17.072	18.9923	4.13299	2.8476	6.08893	7.51706	8.74267	6.91195	Chlorophyllide a oxygenase, chloroplastic (AHRD V3.3 *** A0A2G3C7C2_CAPCH)	CH1, ATCAO, CAO	AT1G44446.1	Pheophorbide a oxygenase family protein with Rieske [2Fe-2S] domain	--	--
Solyc06g060340.3.1	0.255654	1.07575	0	320.548	338.036	292.91	0	0.0495326	0	234.427	193.071	197.593	Photosystem II 22 kDa protein, chloroplastic (AHRD V3.3 *** A0A1U8GV91_CAPAN)	NPQ4, PSBS	AT1G44575.1	Chlorophyll A-B binding family protein	--	--
Solyc06g060610.2.1	1.62802	1.96753	2.15285	4.17114	5.57274	4.42826	0.650316	0.744614	0.299514	1.56999	2.41756	1.94997	Flavin-containing monooxygenase (AHRD V3.3 *** A0A2G3C7C4_CAPCH)		AT1G62620.1	Flavin-binding monooxygenase family protein	--	--
Solyc06g060880.5.1	0.353882	0.405028	0.214093	3.91476	4.45697	3.21735	0.0522599	0	0.0264762	1.81679	1.23852	0.83651	FAD/NAD(P)-binding oxidoreductase family protein (AHRD V3.11 *** tr|A0A2U1Q205|A0A2U1Q205_ARTAN)	CTF2A	AT2G35660.1	FAD/NAD(P)-binding oxidoreductase family protein	--	--
Solyc06g061030.3.1	5.70702	4.18954	3.12067	9.12688	8.99677	9.95311	1.0697	0.816537	1.13313	3.02852	14.4152	4.36312	Two-component response regulator APRR2-like protein (AHRD V3.3 *** A0A2K3PF46_TRIPR)	APRR2	AT4G18020.6	CheY-like two-component responsive regulator family protein	TF	GARP-ARR-B
Solyc06g061090.3.1	2.59768	1.31167	1.71259	5.78326	7.0091	5.96103	0	0	0	0.427442	0.359953	0.644099	TLDc domain protein (AHRD V3.3 *** Q682Q6_ARATH)		AT1G32520.1	unknown protein; FUNCTIONS IN: molecular_function unknown; INVOLVED IN: biological_process unknown; LOCATED IN: chloroplast; EXPRESSED IN: 24 plant structures; EXPRESSED DURING: 15 growth stages; Has 143 Blast hits to 142 proteins in 34 species: Archae - 0; Bacteria - 0; Metazoa - 39; Fungi - 0; Plants - 56; Viruses - 0; Other Eukaryotes - 48 (source: NCBI BLink).	--	--
Solyc06g062440.4.1	8.41338	9.36901	8.61181	16.0148	15.2569	13.9235	6.46327	7.6235	6.69196	10.5893	11.9845	11.1095	Disease resistance protein (AHRD V3.3 *** A0A2U1N8H9_ARTAN)		AT5G35450.1	Disease resistance protein (CC-NBS-LRR class) family	--	--
Solyc06g062480.4.1	17.727	20.9176	19.1701	28.5336	28.2284	32.7316	20.0944	21.4643	22.4603	26.8028	22.7995	24.1031	protein EARLY FLOWERING 3-like (AHRD V3.3 *** A0A2I4DNS5_9ROSI)		AT3G21320.1	BEST Arabidopsis thaliana protein match is: hydroxyproline-rich glycoprotein family protein (TAIR:AT2G25930.1); Has 63 Blast hits to 58 proteins in 21 species: Archae - 0; Bacteria - 0; Metazoa - 3; Fungi - 0; Plants - 58; Viruses - 0; Other Eukaryotes - 2 (source: NCBI BLink).	--	--
Solyc06g063280.1.1	4.12863	4.22897	4.46028	29.5314	26.9113	23.862	6.46717	6.85642	5.16285	13.6259	18.3349	17.0471	Zinc finger protein (AHRD V3.3 *** A0A2K3M6E5_TRIPR)	BBX32	AT3G21150.1	B-box 32	--	--
Solyc06g063370.3.1	108.732	85.0527	45.2139	446.328	478.042	499.79	1.53103	2.27324	2.8756	104.179	112.375	101.432	Chlorophyll a-b binding protein, chloroplastic (AHRD V3.3 *** A0A2G2V937_CAPBA)	LHCB5	AT4G10340.1	light harvesting complex of photosystem II 5	--	--
Solyc06g065390.5.1	21.1214	18.4069	14.4107	40.7532	45.5698	40.6567	11.5214	14.4061	13.1967	45.0361	36.3133	42.1323	50S ribosomal protein L21, chloroplastic (AHRD V3.11 *** tr|A0A1U8GUE9|A0A1U8GUE9_CAPAN)		AT1G35680.1	Ribosomal protein L21	--	--
Solyc06g065990.1.1	0.413916	0.209002	0.486914	4.92495	6.8593	4.46874	0	0	0	0.221354	0.284044	0	ATP synthase subunit b', chloroplastic (AHRD V3.3 *** A0A1U8GUM8_CAPAN)		AT4G32260.1	ATPase, F0 complex, subunit B/B', bacterial/chloroplast	--	--
Solyc06g066090.3.1	3.42508	7.42454	6.86308	40.6619	43.6482	38.8995	8.11861	8.49582	7.02652	27.5799	28.0029	28.011	AFG1-like ATPase family protein (AHRD V3.3 *** A0A2U1LH52_ARTAN)		AT2G25530.1	AFG1-like ATPase family protein	--	--
Solyc06g066620.4.1	43.7756	36.6569	32.3505	111.744	113.697	115.514	43.3148	56.3674	43.2276	97.1792	90.0745	88.3245	Protein CURVATURE THYLAKOID 1C, chloroplastic (AHRD V3.3 *** A0A2G2WLI3_CAPBA)		AT1G52220.1	FUNCTIONS IN: molecular_function unknown; INVOLVED IN: biological_process unknown; LOCATED IN: chloroplast thylakoid membrane, chloroplast; EXPRESSED IN: 23 plant structures; EXPRESSED DURING: 13 growth stages; BEST Arabidopsis thaliana protein match is: photosystem I P subunit (TAIR:AT2G46820.2); Has 291 Blast hits to 291 proteins in 50 species: Archae - 0; Bacteria - 90; Metazoa - 0; Fungi - 0;…	--	--
Solyc06g066640.3.1	0.243352	0.368634	0	3.87372	4.30161	2.48901	0	0	0	0	0.187872	0	Photosystem I reaction center subunit VI, chloroplastic (AHRD V3.3 *** A0A2G2WLH8_CAPBA)	PSAH2, PSAH-2, PSI-H	AT1G52230.1	photosystem I subunit H2	--	--
Solyc06g068220.4.1	8.04261	7.36651	6.62764	24.1535	24.7077	20.7396	13.9683	18.4504	16.2824	14.5463	16.2274	17.6274	Alpha/beta-Hydrolases superfamily protein (AHRD V3.11 *** tr|Q8VZ57|Q8VZ57_ARATH)		AT1G52510.1	alpha/beta-Hydrolases superfamily protein	--	--
Solyc06g068230.4.1	6.60059	6.15682	4.06538	28.467	34.3686	31.1689	3.6373	5.39576	7.31625	16.0322	12.0909	12.6731	Tetratricopeptide repeat (TPR)-like superfamily protein (AHRD V3.3 *** A0A2U1MYN5_ARTAN)		AT1G15290.1	Tetratricopeptide repeat (TPR)-like superfamily protein	--	--
Solyc06g068670.3.1	31.9484	35.5649	35.4033	66.1533	74.3585	67.2232	4.71023	5.5158	6.50814	15.2997	27.3871	15.6719	ACT domain-containing protein (AHRD V3.3 *** A0A2U1QDU0_ARTAN)		AT1G16880.1	uridylyltransferase-related	--	--
Solyc06g068720.3.1	9.36964	10.2938	11.4223	19.2809	18.785	18.2105	6.58148	8.66713	5.39488	11.3782	12.0959	12.3629	Mitochondrial substrate carrier family protein (AHRD V3.3 *** F4KBU1_ARATH)		AT5G51050.1	Mitochondrial substrate carrier family protein	--	--
Solyc06g068750.4.1	4.37538	3.50237	2.10996	11.0821	11.6724	10.1111	1.41005	0.86757	1.44516	2.25378	2.0335	2.5314	NAD(P)-binding Rossmann-fold superfamily protein (AHRD V3.11 *** tr|A0A2U1MGW3|A0A2U1MGW3_ARTAN)		AT5G61830.1	NAD(P)-binding Rossmann-fold superfamily protein	--	--
Solyc06g069370.4.1	13.5923	17.298	13.4045	28.4457	32.7162	26.5115	7.62158	9.58455	8.17682	15.4492	17.1053	16.3211	bHLH transcription factor 046	BIM1	AT5G08130.4	basic helix-loop-helix (bHLH) DNA-binding superfamily protein	TF	bHLH
Solyc06g071960.4.1	12.5145	10.6548	9.99349	31.9897	31.9407	30.209	5.00807	8.86687	4.71562	24.3275	22.8489	22.7704	Nucleoside diphosphate kinase (AHRD V3.3 *** A0A2G2WM92_CAPBA)	NDPK2, NDPK1A, NDPK IA IA, NDPK IA, ATNDPK2	AT5G63310.1	nucleoside diphosphate kinase 2	--	--
Solyc06g072470.5.1	5.12354	3.06616	3.82675	8.00013	9.9581	7.39691	1.82851	2.82362	1.74626	4.28246	6.58266	4.46519	50S ribosomal protein L29, chloroplastic (AHRD V3.11 *** tr|A0A2G3CA56|A0A2G3CA56_CAPCH)		AT5G65220.1	Ribosomal L29 family protein	--	--
Solyc06g072580.3.1	38.0194	30.4845	30.7595	53.3345	56.3377	53.3502	27.3842	25.1493	23.9796	40.8349	41.8231	39.8196	Pyruvate dehydrogenase .1	MAB1	AT5G50850.1	Transketolase family protein	--	--
Solyc06g072710.3.1	2.28983	2.01813	1.53224	40.2856	47.0995	39.3889	0.161391	0.145195	0.140168	8.88357	9.29961	6.91127	RNA polymerase sigma factor sigA (AHRD V3.3 *** A0A2G2ZD00_CAPAN)	SIGA, SIG1, SIG2, SIGB, RPOD1	AT1G64860.1	sigma factor A	--	--
Solyc06g073260.3.1	5.12971	4.4725	3.95153	76.1689	77.6513	61.3381	0.599912	0.518543	0.786642	5.48653	6.49378	4.55311	Chloroplast stem-loop binding protein of .1	CRB, CSP41B, HIP1.3	AT1G09340.1	chloroplast RNA binding	--	--
Solyc06g073290.1.1	6.38016	2.48269	1.88864	23.6043	30.1994	23.6147	0.38898	0.544358	0.197067	9.14034	6.68795	7.98726	Tetrapyrrole-binding protein, chloroplastic (AHRD V3.3 *** A0A2G2ZDA2_CAPAN)	GUN4	AT3G59400.1	enzyme binding;tetrapyrrole binding	--	--
Solyc06g074090.3.1	9.08883	9.96214	11.9304	41.3021	52.3794	38.3558	1.59591	1.83611	1.95912	9.89886	8.67107	8.21737	7-dehydrocholesterol reductase (AHRD V3.3 *** A0A2G2WMN4_CAPBA)	DWF5, PA, LE, ST7R, 7RED	AT1G50430.1	Ergosterol biosynthesis ERG4/ERG24 family	--	--
Solyc06g074200.4.1	40.6327	33.7887	11.4077	120.927	132.689	107.25	0	0.0801956	0.232257	0.516492	3.40853	2.14955	Photosystem I subunit O (AHRD V3.3 *** A0A1U8H3A3_CAPAN)	PSAO	AT1G08380.1	photosystem I subunit O	--	--
Solyc06g074510.5.1	1.61536	1.94417	0.892482	7.85603	9.06977	8.52502	1.10288	1.54343	1.36583	4.99382	3.91778	5.56354	Phosphoglycerate/bisphosphoglycerate mutase family protein (AHRD V3.11 *** tr|A0A1P8BB43|A0A1P8BB43_ARATH)		AT5G22620.2	phosphoglycerate/bisphosphoglycerate mutase family protein	--	--
Solyc06g074540.4.1	2.99732	1.31167	1.00741	9.63876	8.49922	6.35843	0	0	0	2.03035	1.54265	2.03965	PHYTOSULFOKINE 3 PRECURSOR (AHRD V3.3 *-* AT3G44735.2)	PSK3	AT3G44735.2	PHYTOSULFOKINE 3 PRECURSOR	--	--
Solyc06g075080.4.1	53.4446	60.5742	72.0779	136.94	140.224	135.964	8.84312	12.4722	9.99632	59.8575	64.7731	63.6704	NADH pyrophosphatase-like, NUDIX hydrolase domain-like protein (AHRD V3.3 *** A0A2U1PJU9_ARTAN)	ATNUDT19, ATNUDX19, NUDX19	AT5G20070.1	nudix hydrolase homolog 19	--	--
Solyc06g076250.5.1	8.34315	9.51841	9.11643	19.9035	22.6384	20.55	12.991	15.2584	10.5383	14.8227	14.553	15.5282	PGR5-like protein (AHRD V3.11 *** tr|A0A2K3NGZ6|A0A2K3NGZ6_TRIPR)		AT5G59400.1	FUNCTIONS IN: molecular_function unknown; INVOLVED IN: biological_process unknown; LOCATED IN: chloroplast; EXPRESSED IN: 23 plant structures; EXPRESSED DURING: 13 growth stages; BEST Arabidopsis thaliana protein match is: PGR5-like B (TAIR:AT4G11960.1); Has 97 Blast hits to 97 proteins in 19 species: Archae - 0; Bacteria - 0; Metazoa - 0; Fungi - 0; Plants - 97; Viruses - 0; Other Eukaryotes - 0…	--	--
Solyc06g076790.1.1	11.698	11.376	10.4846	69.3847	78.0208	59.7415	1.7595	5.87601	2.75525	45.4127	37.3133	48.2586	Thylakoid soluble phosphoprotein TSP9 (AHRD V3.3 *-* A0A200Q7Q2_9MAGN)		AT3G47070.1	LOCATED IN: thylakoid, chloroplast thylakoid membrane, chloroplast, chloroplast envelope; EXPRESSED IN: 22 plant structures; EXPRESSED DURING: 13 growth stages; CONTAINS InterPro DOMAIN/s: Thylakoid soluble phosphoprotein TSP9 (InterPro:IPR021584); Has 37 Blast hits to 37 proteins in 10 species: Archae - 0; Bacteria - 0; Metazoa - 0; Fungi - 0; Plants - 37; Viruses - 0; Other Eukaryotes - 0 (sour…	--	--
Solyc06g081980.1.1	104.382	112.913	117.563	532.839	630.509	530.467	125.824	127.485	116.862	418.792	393.814	407.213	Pyridoxal 5'-phosphate synthase pdxS subunit (AHRD V3.3 *** U9T0K3_RHIID)	PDX1, ATPDX1.3, RSR4, PDX1.3, ATPDX1	AT5G01410.1	Aldolase-type TIM barrel family protein	--	--
Solyc06g082570.3.1	32.955	44.6351	35.9095	112.371	69.5731	94.416	12.3303	6.05232	10.6911	11.7294	22.919	14.342
Solyc06g082760.4.1	2.55434	2.4698	2.41117	5.24312	8.46597	4.3852	1.08349	1.38993	1.21983	4.94088	4.69922	6.54016	50S ribosomal protein L17 (AHRD V3.3 *** A0A1U8H2A3_CAPAN)		AT3G54210.1	Ribosomal protein L17 family protein	--	--
Solyc06g082940.3.1	38.8668	31.8372	19.2146	170.164	190.533	180.966	0	0	0.169281	5.70046	8.74684	6.75303	Photosystem I reaction center subunit XI protein (AHRD V3.3 *** A0A2U1MVK5_ARTAN)	PSAL	AT4G12800.1	photosystem I subunit l	--	--
Solyc06g082950.5.1	38.6322	25.119	19.2891	56.2038	63.0387	60.7135	2.69998	1.8252	3.24581	13.7878	15.311	12.1196	Photosystem I reaction center subunit XI protein (AHRD V3.11 *** tr|A0A2U1MVK5|A0A2U1MVK5_ARTAN)	PSAL	AT4G12800.1	photosystem I subunit l	--	--
Solyc06g082970.3.1	1.17961	0.953007	0.416293	6.25906	6.2554	2.81518	0	0.137128	0.0661904	1.32474	0.546406	0.506976	Chaperone DnaJ-domain superfamily protein (AHRD V3.3 *** A0A0F7H181_9ROSI)		AT5G21430.1	Chaperone DnaJ-domain superfamily protein	--	--
Solyc06g083130.5.1	0.38848	0	0.0652845	4.93461	4.8641	1.47162	0.0717114	0	0	0.0692503	0.0666472	0.139135	dCTP pyrophosphatase 1 (AHRD V3.11 *** tr|A0A2G2ZE82|A0A2G2ZE82_CAPAN)		AT3G25400.1	CONTAINS InterPro DOMAIN/s: NTP Pyrophosphohydrolase MazG-related, RS21-C6 (InterPro:IPR011394), EAR (InterPro:IPR009039), NTP pyrophosphohydrolase MazG, putative catalytic core (InterPro:IPR004518); Has 1123 Blast hits to 1121 proteins in 452 species: Archae - 22; Bacteria - 753; Metazoa - 81; Fungi - 3; Plants - 83; Viruses - 0; Other Eukaryotes - 181 (source: NCBI BLink).	--	--
Solyc06g083680.3.1	48.7345	30.746	19.6112	65.8864	66.9045	61.2241	14.8712	18.1779	10.6656	23.0482	36.2304	27.2502	Photosystem I reaction center subunit IV (AHRD V3.3 *-* A0A2P6U4S6_CHLSO)	PSAE-2	AT2G20260.1	photosystem I subunit E-2	--	--
Solyc06g084030.3.1	2.47089	3.40627	2.41232	29.7024	25.0448	24.3809	0.304076	0.410341	0.132045	4.02706	2.58379	1.89633	Methyltransferase type .1		AT1G69523.1	S-adenosyl-L-methionine-dependent methyltransferases superfamily protein	--	--
Solyc06g084050.4.1	13.967	9.3783	4.26986	37.4849	46.7019	40.6107	0	0	0.166749	1.11244	1.30005	1.83596	Photosystem II reaction center W protein, chloroplastic (AHRD V3.3 *** A0A2G2WN23_CAPBA)	PSBW	AT2G30570.1	photosystem II reaction center W	--	--
Solyc06g084470.5.1	4.72587	3.2791	3.20917	8.87033	10.5132	9.57229	0.925784	1.6444	1.26276	5.39845	4.13657	4.80141	plant/protein Chr4:1393731-1394529 REVERSE LENGTH=185 201606 (AHRD V3.11 *** AT4G03150.1)		AT4G03150.1	unknown protein; FUNCTIONS IN: molecular_function unknown; INVOLVED IN: biological_process unknown; LOCATED IN: chloroplast; EXPRESSED IN: 20 plant structures; EXPRESSED DURING: 13 growth stages; Has 30201 Blast hits to 17322 proteins in 780 species: Archae - 12; Bacteria - 1396; Metazoa - 17338; Fungi - 3422; Plants - 5037; Viruses - 0; Other Eukaryotes - 2996 (source: NCBI BLink).	--	--
Solyc06g084480.3.1	4.18637	4.02004	3.56947	10.8692	12.5931	11.8856	0.911071	1.43437	0.840719	3.62919	4.3395	4.26134	protease Do-like 2, chloroplastic (AHRD V3.3 *** A0A2I4ERY8_9ROSI)	DEGP2	AT2G47940.2	DEGP protease 2	--	--
Solyc06g150137.1.1	58.3889	73.6409	51.1635	197.052	321.982	261.85	44.7227	39.9893	57.533	64.9729	110.839	49.0936	Cytochrome P450 (AHRD V3.3 *** A0A2U1MXM4_ARTAN)	ATC4H, C4H, CYP73A5, REF3	AT2G30490.1	cinnamate-4-hydroxylase	--	--
Solyc07g005390.3.1	25.0553	38.7533	24.5642	155.598	219.775	147.342	1.39836	2.04651	2.93355	14.3215	16.419	11.1581	Aldehyde dehydrogenase 11A3 (AHRD V3.3 *** A0A2H1ZE23_ARATH)	ALDH11A3	AT2G24270.3	aldehyde dehydrogenase 11A3	--	--
Solyc07g005510.3.1	15.6127	14.6044	13.7837	55.1124	58.2374	49.4953	16.8141	17.2575	18.0058	42.4523	31.4509	36.9004	Omega-6 fatty acid desaturase, chloroplastic (AHRD V3.3 *** A0A2G3BXG4_CAPCH)	FAD6, FADC, SFD4	AT4G30950.1	fatty acid desaturase 6	--	--
Solyc07g005760.3.1	129.134	141.36	127.013	165.478	176.326	161.067	47.4945	51.8555	83.9347	124.784	165.586	154.135	hydroxycinnamoyl CoA quinate transferase	HCT	AT5G48930.1	hydroxycinnamoyl-CoA shikimate/quinate hydroxycinnamoyl transferase	--	--
Solyc07g006000.3.1	8.01397	7.02528	6.22876	39.6233	49.2486	35.5444	6.47211	10.0278	9.99292	32.9166	27.7265	32.9478	50S ribosomal protein L35 (AHRD V3.3 *** A0A2G3BXF7_CAPCH)		AT2G24090.1	Ribosomal protein L35	--	--
Solyc07g006040.3.1	2.22991	2.13341	0.355016	18.9086	17.1153	17.3391	0	0	0	4.01687	6.64448	3.53086	DNA-directed RNA polymerase subunit beta (AHRD V3.3 *** AT4G30845.1)		AT4G30845.1	unknown protein; FUNCTIONS IN: molecular_function unknown; INVOLVED IN: biological_process unknown; LOCATED IN: chloroplast; Has 16 Blast hits to 16 proteins in 8 species: Archae - 0; Bacteria - 0; Metazoa - 0; Fungi - 0; Plants - 16; Viruses - 0; Other Eukaryotes - 0 (source: NCBI BLink).	--	--
Solyc07g006700.1.1	0	0	0.158185	4.54049	9.87925	6.95323	0	0.0911868	0	0	0	0.674252	Pathogenesis-related protein PR.1		AT4G25780.1	CAP (Cysteine-rich secretory proteins, Antigen 5, and Pathogenesis-related 1 protein) superfamily protein	--	--
Solyc07g006855.2.1	0	0.0484141	0.193356	6.56751	7.20309	5.88406	0	0.0557305	0.0538011	3.538	6.26718	3.29665	CASP-like protein (AHRD V3.3 *** A0A218XHD9_PUNGR)		AT4G25830.1	Uncharacterised protein family (UPF0497)	--	--
Solyc07g007670.3.1	1.22804	0.977827	0.761997	18.3634	17.1155	10.8159	0	0.0274536	0.159019	3.2584	2.81989	3.75544	Purple acid phosphatase (AHRD V3.3 *** Q6J5M8_SOLTU)	ATPAP26, PAP26	AT5G34850.1	purple acid phosphatase 26	--	--
Solyc07g008250.3.1	23.9813	43.942	79.1377	151.497	172.429	192.526	50.0391	52.8677	97.0628	68.034	66.723	82.8426	F-box protein (AHRD V3.3 *** S4T6I7_CAPAN)	EBF1, FBL6	AT2G25490.1	EIN3-binding F box protein 1	--	--
Solyc07g008540.3.1	7.71391	6.98074	6.01027	44.144	57.9674	39.079	0.721221	0.989902	1.63019	11.5185	9.95121	11.1945	Zinc finger protein CONSTANS-LIKE 2 (AHRD V3.3 *-* COL2_ARATH)	CIA2	AT5G57180.2	chloroplast import apparatus 2	TR	Others
Solyc07g009150.3.1	5.25887	6.57871	5.94746	11.1981	11.9338	10.203	4.2766	4.84665	5.31688	5.90337	6.33983	7.3812	Protein kinase superfamily protein (AHRD V3.3 *** A0A2U1PBK3_ARTAN)		AT4G24810.2	Protein kinase superfamily protein	--	--
Solyc07g017760.1.1	5.97584	7.812	6.98661	19.0107	18.9149	16.6239	6.37503	5.56175	6.15092	14.6064	11.661	13.4521	Pentatricopeptide repeat (AHRD V3.3 *** A0A200QZ38_9MAGN)		AT2G18940.1	Tetratricopeptide repeat (TPR)-like superfamily protein	--	--
Solyc07g019460.3.1	106.251	122.989	122.531	588.226	597.887	582.778	121.858	119.342	89.8473	299.959	343.369	279.325	NADPH--cytochrome P450 reductase (AHRD V3.3 *** A0A2G2WCH2_CAPBA)	ATR2, AR2	AT4G30210.2	P450 reductase 2	--	--
Solyc07g019650.4.1	0.549707	0.518127	0.517322	1.90916	2.1863	1.16613	0.365303	0.340815	0.164508	0.803523	0.980795	1.63409	Pentatricopeptide repeat-containing protein (AHRD V3.3 *** A0A2U1QJ22_ARTAN)	PRORP1	AT2G32230.1	proteinaceous RNase P 1	--	--
Solyc07g022900.4.1	1.51287	1.12767	0.363199	23.8041	24.3545	22.1052	0	0	0	0.0770524	0.0741561	0.154811	Chlorophyll a-b binding protein, chloroplastic (AHRD V3.3 *** A0A2G2V6L4_CAPBA)	LHCA5	AT1G45474.2	photosystem I light harvesting complex gene 5	--	--
Solyc07g025520.3.1	11.3729	11.0217	12.1359	29.6191	36.0034	33.7317	6.38287	6.69937	7.61211	21.3279	26.0908	20.7132	S-adenosyl-L-methionine-dependent methyltransferases superfamily protein (AHRD V3.3 *** A0A2U1LEQ9_ARTAN)		AT4G29590.1	S-adenosyl-L-methionine-dependent methyltransferases superfamily protein	--	--
Solyc07g025530.1.1	8.83021	11.5926	9.49714	26.9763	29.9167	25.2549	5.86804	4.79035	7.10191	17.1574	14.9975	16.6034
Solyc07g032380.4.1	9.86831	11.1212	13.5143	50.6371	49.3426	50.6408	5.72516	11.5431	6.80988	30.7683	31.7358	33.302	Pentatricopeptide repeat-containing protein (AHRD V3.3 *** A0A2G2Z1L2_CAPAN)		AT5G21222.1	protein kinase family protein	--	--
Solyc07g032786.1.1	8.60651	9.38407	7.22592	34.436	37.6544	32.7327	0.797524	1.23568	1.07745	3.41068	7.09438	4.45788	Thioredoxin (AHRD V3.3 *** A0A2U1M0J7_ARTAN)	ACHT2	AT4G29670.1	atypical CYS HIS rich thioredoxin 2	--	--
Solyc07g042440.3.1	1.89298	2.02871	0.895921	54.7494	58.1729	49.7865	0.0427878	0.179638	0.130064	25.9072	22.7463	20.1317	Peroxiredoxin Q (AHRD V3.3 *** D7TCA6_VITVI)	ATPRX Q	AT3G26060.1	Thioredoxin superfamily protein	--	--
Solyc07g043050.1.1	1.26344	1.04691	1.14328	3.9067	7.4802	3.90253	0.322927	0.33894	0.436274	1.31668	2.06751	1.32271	Glycosyltransferase (AHRD V3.3 *** A0A2I4FGA1_9ROSI)	UGT71D1	AT2G29730.1	UDP-glucosyl transferase 71D1	--	--
Solyc07g043570.3.1	20.7214	24.2701	13.5619	48.9064	50.4618	53.9256	4.04562	4.36528	5.09529	15.189	19.7484	13.6447	NAD(P)-linked oxidoreductase superfamily protein (AHRD V3.3 *** A0A2U1Q7S8_ARTAN)		AT1G06690.1	NAD(P)-linked oxidoreductase superfamily protein	--	--
Solyc07g045190.3.1	40.2788	34.5367	30.5239	53.0332	65.7693	61.1769	27.6367	15.9024	32.5516	44.2998	39.6358	44.0944	Zinc finger, RING/FYVE/PHD-type (AHRD V3.3 *** A0A2U1QKP4_ARTAN)	XERICO	AT2G04240.2	RING/U-box superfamily protein	--	--
Solyc07g045420.4.1	10.789	15.2321	12.2317	53.8896	61.8902	50.1831	10.2849	10.1293	8.35302	45.5071	49.3033	43.1779	Protein kinase superfamily protein (AHRD V3.3 *** A0A2U1MTH5_ARTAN)		AT3G07700.2	Protein kinase superfamily protein	--	--
Solyc07g047840.2.1	16.0786	18.2156	18.1873	42.1255	49.9537	38.9566	4.88143	5.88251	7.60234	23.5695	26.9682	25.4313	chaperone (AHRD V3.3 *** AT5G15802.1)		AT5G15802.1	unknown protein; FUNCTIONS IN: molecular_function unknown; INVOLVED IN: biological_process unknown; LOCATED IN: endomembrane system; Has 35 Blast hits to 35 proteins in 15 species: Archae - 0; Bacteria - 4; Metazoa - 0; Fungi - 0; Plants - 31; Viruses - 0; Other Eukaryotes - 0 (source: NCBI BLink).	--	--
Solyc07g047850.3.1	77.4035	57.267	34.2974	241.213	261.669	230.882	2.87822	2.48149	2.3435	11.763	20.0622	11.3681	Chlorophyll a-b binding protein, chloroplastic (AHRD V3.3 *** A0A1U8HAX7_CAPAN)	LHCB2.4, LHCB2.3, LHCB2	AT3G27690.1	photosystem II light harvesting complex gene 2.3	--	--
Solyc07g049440.3.1	78.1216	83.0554	64.7413	386.7	195.244	239.086	17.0236	13.617	68.2315	144.574	139.777	108.211	GDSL esterase/lipase (AHRD V3.3 *** A0A2G2Z2Z1_CAPAN)		AT2G04570.1	GDSL-like Lipase/Acylhydrolase superfamily protein	--	--
Solyc07g049550.3.1	14.2751	16.3429	18.3127	141.978	142.132	98.1001	6.10509	7.92763	2.10165	8.23867	16.0398	22.8551	1-aminocyclopropane-1-carboxylate oxidase 2 (AHRD V3.3 *** Q7Y257_BETPN)	EFE, ACO4, EAT1	AT1G05010.1	ethylene-forming enzyme	--	--
Solyc07g051890.1.1	0	0	0	2.30396	2.06934	1.38362	0	0.217743	0.315307	1.30219	1.06043	0.301881	MAP kinase kinase kinase 53	MAPKKK15	AT5G55090.1	mitogen-activated protein kinase kinase kinase 15	--	--
Solyc07g052610.3.1	0.103364	0.208769	0.156334	6.382	14.6169	6.28451	0	0	0	0.110553	0.212796	0.0555299	cyclinU1_1	CYCP2;1	AT3G21870.1	cyclin p2;1	--	--
Solyc07g052690.4.1	1.09791	2.19488	1.58147	16.9038	22.5014	20.4472	2.38239	6.95457	4.40043	6.03914	5.5123	6.62051	Beta-amylase (AHRD V3.3 *** A0A2G3BZU4_CAPCH)	BMY5, BAM6	AT2G32290.1	beta-amylase 6	--	--
Solyc07g052950.3.1	1.11811	1.21601	0.953954	7.79971	9.78712	3.3233	0.285781	0	0.675658	6.2554	3.54133	3.97374
Solyc07g053130.4.1	5.79277	6.58123	4.28111	14.9873	12.4177	12.9232	1.78624	1.68351	1.18198	1.12649	5.75953	2.10416	G-type lectin S-receptor-like serine/threonine-protein kinase (AHRD V3.3 *** A0A2G2Z3R4_CAPAN)		AT1G11340.1	S-locus lectin protein kinase family protein	--	--
Solyc07g053140.3.1	44.0887	37.1035	47.7523	98.244	106.3	110.877	30.9351	47.9432	23.7461	61.5984	70.4109	60.3098	Zinc finger protein/CONSTANS-like protein (AHRD V3.3 *-* A0A2K3M573_TRIPR)		AT4G27310.1	B-box type zinc finger family protein	TR	Others
Solyc07g053180.3.1	28.7538	33.1125	25.2898	65.1713	65.9168	57.0448	26.8309	24.2559	36.9447	37.9404	47.2617	37.4241	Outer arm dynein light chain.1		AT4G03260.2	Outer arm dynein light chain 1 protein	--	--
Solyc07g053640.1.1	1.61495	1.3431	1.59644	5.71268	7.66142	3.7066	1.89389	2.9817	1.99005	1.62568	3.94402	2.7559
Solyc07g055050.3.1	2.77768	2.99858	3.54119	7.23836	9.24147	7.1842	0.141447	0.111346	0.0716607	0.887854	0.920209	0.754702	ATP synthase protein I-related protein (AHRD V3.3 *** A0A2U1Q771_ARTAN)		AT2G31040.1	ATP synthase protein I -related	--	--
Solyc07g055260.3.1	4.15996	5.27651	3.92607	18.8784	18.9349	19.7045	3.13306	3.59792	3.99623	6.15786	8.46138	7.40182	Chaperone protein dnaJ (AHRD V3.3 *** A0A2K3MMT7_TRIPR)		AT2G42750.1	DNAJ heat shock N-terminal domain-containing protein	--	--
Solyc07g055290.3.1	34.4308	31.8319	33.105	55.3215	55.2011	56.4573	21.6549	26.493	25.8518	32.7486	32.5724	36.7302	LES245570 Rab.1	ARA2, ATRABA1A, ATRAB11E, ARA-2	AT1G06400.1	Ras-related small GTP-binding family protein	--	--
Solyc07g055320.4.1	49.8903	55.5762	45.4915	308.387	332.529	320.978	66.4331	64.9224	68.5981	178.284	199.806	196.135	ATP-dependent zinc metalloprotease ftsh chloroplastic-like (AHRD V3.3 *** A0A2K3N4C5_TRIPR)	VAR2, FTSH2	AT2G30950.1	FtsH extracellular protease family	--	--
Solyc07g055670.1.1	7.33686	1.96708	5.36833	34.3259	27.4013	19.8488	1.22251	3.39652	0.14573	2.84722	5.07938	7.046	Lectin-domain receptor-like kinase (AHRD V3.3 *-* G4XXY5_NICAT)	SD2-5	AT4G32300.1	S-domain-2 5	--	--
Solyc07g055850.5.1	8.40294	9.42082	9.29848	14.427	16.2066	12.382	4.14076	4.67721	2.31758	12.0721	9.45592	9.75548	Ubiquinone biosynthesis O-methyltransferase (AHRD V3.11 *** tr|A0A2U1KIF0|A0A2U1KIF0_ARTAN)	ATCOQ3, EMB3002, COQ3	AT2G30920.1	coenzyme Q 3	--	--
Solyc07g055910.4.1	1.39571	1.76517	1.18372	4.10241	3.7324	3.91351	0.563441	0.712689	0.483074	2.65076	2.26916	2.31252	hypothetical protein (AHRD V3.3 *-* AT3G58770.1)		AT3G58770.1	unknown protein; Has 38 Blast hits to 36 proteins in 11 species: Archae - 0; Bacteria - 0; Metazoa - 0; Fungi - 2; Plants - 32; Viruses - 0; Other Eukaryotes - 4 (source: NCBI BLink).	--	--
Solyc07g056140.3.1	26.7288	29.5911	23.8042	59.1109	61.3751	50.6266	0.290236	0.443095	0.080204	1.29946	1.74105	1.20302	ADP-glucose pyrophosphorylase small subunit	ADG1, APS1	AT5G48300.1	ADP glucose pyrophosphorylase 1	--	--
Solyc07g056240.3.1	11.3979	8.96485	5.35951	39.2787	41.4088	32.5695	0.424844	0.318507	0.430472	5.04037	7.38918	5.29897	myosin-G heavy chain-like protein (AHRD V3.3 *** AT2G42975.1)		AT2G42975.1	unknown protein; FUNCTIONS IN: molecular_function unknown; INVOLVED IN: biological_process unknown; LOCATED IN: chloroplast thylakoid membrane, chloroplast; Has 32 Blast hits to 32 proteins in 16 species: Archae - 0; Bacteria - 0; Metazoa - 2; Fungi - 2; Plants - 28; Viruses - 0; Other Eukaryotes - 0 (source: NCBI BLink).	--	--
Solyc07g056540.3.1	3.78855	5.37704	2.50367	90.6331	104.695	82.6189	0.0567039	0	0.545824	2.0808	5.42805	3.57556	glycolate oxidase X92888		AT3G14420.2	Aldolase-type TIM barrel family protein	--	--
Solyc07g061790.3.1	2.32257	3.04917	0.936748	377.105	423.277	366.308	0.102897	0.323997	0.0521299	269.776	172.086	206.379	Heme-binding protein 2-like (AHRD V3.3 *** A0A2K3NGA7_TRIPR)		AT1G17100.1	SOUL heme-binding family protein	--	--
Solyc07g061800.5.1	0.733667	0.0926142	0.138705	2.91966	3.29282	2.3971	0	0	0	1.37322	2.17121	1.23171	Heme-binding-like protein (AHRD V3.11 *** tr|A0A2I0X1C8|A0A2I0X1C8_9ASPA)		AT1G17100.1	SOUL heme-binding family protein	--	--
Solyc07g062130.3.1	24.2001	19.4272	21.5058	67.1418	74.046	51.326	1.36039	2.21895	2.4029	11.4327	11.618	7.56161	trifunctional UDP-glucose 4,6-dehydratase/UDP-4-keto-6-deoxy-D-glucose 3,5-epimerase/UDP-4-keto-L-rhamnose-reductase RH.1	RHM1, ROL1, ATRHM1	AT1G78570.1	rhamnose biosynthesis 1	--	--
Solyc07g062190.5.1	55.3033	42.9313	42.6221	90.7931	103.867	96.8973	34.8872	38.5737	28.1716	90.2168	68.51	85.1013	50S ribosomal protein L13 (AHRD V3.11 *** tr|A0A1U8HCH6|A0A1U8HCH6_CAPAN)	emb1473	AT1G78630.1	Ribosomal protein L13 family protein	--	--
Solyc07g063120.4.1	20.4225	22.5006	20.6836	80.8498	83.3576	75.241	13.7189	13.6967	15.7314	42.4745	42.3706	42.9125	Protein SPA1-RELATED 3 (AHRD V3.3 *** A0A2G2VZ51_CAPBA)	SPA3	AT3G15354.1	SPA1-related 3	--	--
Solyc07g063190.4.1	55.4877	56.756	53.0721	140.364	146.084	150.65	43.0248	63.7853	40.2332	132.578	113.156	123.376	Thioredoxin (AHRD V3.11 *** tr|A0A200PQX5|A0A200PQX5_9MAGN)	ATHM4, TRX-M4, ATM4	AT3G15360.1	thioredoxin M-type 4	--	--
Solyc07g063390.3.1	14.207	20.2317	17.6723	29.2261	29.0319	26.4344	17.6379	18.0538	18.2884	21.9984	19.7377	16.4621	Beta-glucosidase 16 (AHRD V3.3 *** A0A2G2WEV4_CAPBA)	BGLU46	AT1G61820.1	beta glucosidase 46	--	--
Solyc07g063510.3.1	7.17851	8.74131	8.28715	17.6446	16.436	17.049	8.38856	9.45761	7.14535	13.7533	11.7585	14.2635
Solyc07g063600.3.1	2.00669	1.86108	0.123879	22.1249	25.1556	25.132	0	0.0952145	0	0.175206	0.42155	0.264012	Chlorophyll a-b binding protein, chloroplastic (AHRD V3.3 *** A0A2G3C388_CAPCH)	LHCB3, LHCB3*1	AT5G54270.1	light-harvesting chlorophyll B-binding protein 3	--	--
Solyc07g065090.2.1	22.1193	20.2777	24.2793	161.068	253.164	148.507	55.554	52.6825	116.71	29.7328	42.3669	28.9665	Polygalacturonase inhibiting protein (AHRD V3.3 *** C4PG28_SOLTO)	PGIP1, ATPGIP1	AT5G06860.1	polygalacturonase inhibiting protein 1	--	--
Solyc07g065110.2.1	2.20755	9.21467	17.5103	95.9788	184.053	96.6712	0.163001	0.171084	0.165161	5.50925	2.87831	7.59015	Bifunctional inhibitor/plant lipid transfer protein/seed storage helical domain containing protein (AHRD V3.11 *** tr|A0A2P5G019|A0A2P5G019_TREOI)		AT5G55410.1	Bifunctional inhibitor/lipid-transfer protein/seed storage 2S albumin superfamily protein	--	--
Solyc07g065380.4.1	39.759	37.3094	30.9559	63.2938	50.1796	50.0371	18.5603	24.2192	15.0304	18.2347	30.1701	24.5054	zinc transporter EF026083	ZIP11	AT1G55910.1	zinc transporter 11 precursor	--	--
Solyc07g065900.3.1	0.333996	0.168647	0.134708	10.7943	14.649	8.95782	0	0	0	1.39319	0.44694	0.968933	Fructose-bisphosphate aldolase (AHRD V3.3 *** A0A200Q3T9_9MAGN)		AT4G26530.2	Aldolase superfamily protein	--	--
Solyc07g066150.1.1	57.1861	42.6762	26.2867	251.204	307.877	242.873	1.04786	7.20996	3.42119	10.4563	20.4512	9.14884	Photosystem I reaction center subunit V, chloroplastic (AHRD V3.3 *** A0A1U8HDK9_CAPAN)	PSAG	AT1G55670.1	photosystem I subunit G	--	--
Solyc07g066390.1.1	1.95166	2.88891	1.91396	5.0295	5.37562	4.25362	0.444164	0.248634	0.510055	2.34477	3.35742	2.0108	Pentatricopeptide repeat (AHRD V3.3 *** A0A200QE10_9MAGN)		AT1G79080.1	Pentatricopeptide repeat (PPR) superfamily protein	--	--
Solyc07g066610.3.1	57.1485	57.8094	42.4593	222.053	225.382	227.014	25.752	28.1945	24.968	149.26	108.167	131.477	Phosphoglycerate kinase (AHRD V3.3 *** A0A2G2Z688_CAPAN)		AT1G56190.1	Phosphoglycerate kinase family protein	--	--
Solyc07g066620.3.1	7.73417	8.30312	8.6415	20.8831	19.3728	19.1627	4.09014	5.91294	4.14433	13.7372	10.6628	11.8287	ATP-dependent zinc metalloprotease (AHRD V3.3 *** Q9C7J3_ARATH)		AT1G56180.1	unknown protein; INVOLVED IN: biological_process unknown; LOCATED IN: chloroplast; EXPRESSED IN: 23 plant structures; EXPRESSED DURING: 15 growth stages; BEST Arabidopsis thaliana protein match is: unknown protein (TAIR:AT5G27290.1); Has 436 Blast hits to 436 proteins in 83 species: Archae - 0; Bacteria - 153; Metazoa - 0; Fungi - 0; Plants - 160; Viruses - 0; Other Eukaryotes - 123 (source: NCBI…	--	--
Solyc07g162010.1.1	2.70188	2.96791	5.9744	91.094	129.768	58.7713	0.105001	3.30622	1.3299	2.12934	1.56137	10.7464	Bifunctional inhibitor/lipid-transfer protein/seed storage 2S albumin superfamily protein (AHRD V3.11 *-* tr|F4JJE3|F4JJE3_ARATH)		AT3G22142.1	Bifunctional inhibitor/lipid-transfer protein/seed storage 2S albumin superfamily protein	--	--
Solyc08g005220.5.1	1.76316	1.27698	1.13133	4.1236	3.58099	3.82532	0.276156	0.393368	0.419723	0.800037	1.74158	1.03333	Plastid lipid-associated protein chloroplastic-like (AHRD V3.11 *** tr|A0A2K3PR63|A0A2K3PR63_TRIPR)		AT2G35490.1	Plastid-lipid associated protein PAP / fibrillin family protein	--	--
Solyc08g006155.2.1	10.8542	12.2964	9.01084	30.1212	32.0872	31.2719	17.2182	19.4139	17.3837	18.3199	17.8612	15.9033	7-dehydrocholesterol reductase-like protein Chr1:5756150-5756694 FORWARD LENGTH=144 201606 (AHRD V3.11 *** AT1G16810.3)		AT1G16810.2	unknown protein; CONTAINS InterPro DOMAIN/s: Protein of unknown function DUF1754, eukaryotic (InterPro:IPR013865); Has 35333 Blast hits to 34131 proteins in 2444 species: Archae - 798; Bacteria - 22429; Metazoa - 974; Fungi - 991; Plants - 531; Viruses - 0; Other Eukaryotes - 9610 (source: NCBI BLink).	--	--
Solyc08g006170.1.1	13.6636	16.5911	16.0405	28.1525	25.5182	23.6247	10.9537	9.30336	11.829	16.5625	16.8106	15.6247	Pentatricopeptide repeat-containing protein (AHRD V3.3 *** A0A2G3ANR7_CAPAN)		AT2G36240.1	pentatricopeptide (PPR) repeat-containing protein	--	--
Solyc08g006640.3.1	16.9989	17.0547	16.3569	39.6927	42.1938	36.2156	8.1602	11.4284	7.22232	20.721	19.7137	20.4821	monogalactosyldiacylglycerol synthase, chloroplastic (AHRD V3.3 *** A0A2I4G6M8_9ROSI)	MGD1, MGDA	AT4G31780.2	monogalactosyl diacylglycerol synthase 1	--	--
Solyc08g006930.3.1	49.5509	33.0799	16.0244	115.425	145.981	123.981	0	0.0806758	0.233648	4.75049	15.6445	7.9786	photosystem I reaction center subunit psaK, chloroplastic (AHRD V3.3 *** A0A2G3AN63_CAPAN)	PSAK	AT1G30380.1	photosystem I subunit K	--	--
Solyc08g007950.3.1	8.02153	10.573	7.87083	18.1807	19.0678	17.0948	10.8284	13.2089	8.72566	18.3611	15.1035	16.3443	30S ribosomal protein .1		AT1G12800.1	Nucleic acid-binding, OB-fold-like protein	--	--
Solyc08g008360.3.1	0	0	0.345884	3.21482	6.82159	3.06303	0	0	0	0.104827	0	0.421229	UvrABC system protein C (AHRD V3.11 *** tr|A0A2P5ACF6|A0A2P5ACF6_PARAD)		AT3G61920.1	unknown protein; FUNCTIONS IN: molecular_function unknown; INVOLVED IN: N-terminal protein myristoylation; LOCATED IN: cellular_component unknown; EXPRESSED IN: shoot, hypocotyl, root, egg cell; BEST Arabidopsis thaliana protein match is: unknown protein (TAIR:AT1G64700.1); Has 77 Blast hits to 77 proteins in 8 species: Archae - 0; Bacteria - 0; Metazoa - 0; Fungi - 0; Plants - 77; Viruses - 0; O…	--	--
Solyc08g008630.4.1	7.66801	9.60224	5.6552	106.483	117.487	109.8	0	0.0509371	0	3.37428	9.47172	3.86054	beta-carotene isomerase D27, chloroplastic (AHRD V3.3 *** A0A2I4EYC2_9ROSI)		AT1G64680.1	unknown protein; BEST Arabidopsis thaliana protein match is: unknown protein (TAIR:AT1G03055.1); Has 146 Blast hits to 146 proteins in 26 species: Archae - 0; Bacteria - 6; Metazoa - 0; Fungi - 0; Plants - 125; Viruses - 0; Other Eukaryotes - 15 (source: NCBI BLink).	--	--
Solyc08g013670.3.1	105.251	74.1311	40.5757	292.238	324.987	309.017	0.0664235	0	0.269214	4.42593	14.5689	7.73252	Photosystem I reaction center subunit N, chloroplastic (AHRD V3.3 *** A0A1U8EZE3_CAPAN)	PSAN	AT5G64040.1	photosystem I reaction center subunit PSI-N, chloroplast, putative / PSI-N, putative (PSAN)	--	--
Solyc08g013720.5.1	4.68029	4.6966	3.55432	8.85904	9.09781	8.95462	0.360894	0.895321	0.997297	1.71086	2.62228	1.90966	S-adenosyl-L-methionine-dependent methyltransferases superfamily protein (AHRD V3.11 *-* tr|A0A2U1KR65|A0A2U1KR65_ARTAN)		AT5G44600.1	S-adenosyl-L-methionine-dependent methyltransferases superfamily protein	--	--
Solyc08g013850.1.1	1.17736	0.947476	1.0202	2.98159	3.33311	2.40424	1.12063	1.34729	0.660643	2.57754	1.81788	2.23356	Pentatricopeptide repeat-containing protein, chloroplastic (AHRD V3.3 *** A0A2G3ANC1_CAPAN)	CRR21	AT5G55740.1	Tetratricopeptide repeat (TPR)-like superfamily protein	--	--
Solyc08g014440.4.1	12.6835	12.2495	11.5882	21.1597	23.4052	15.8304	3.68067	3.12274	3.66728	3.88017	5.81527	5.29644	BTB/POZ and TAZ domain-containing protein 3 (AHRD V3.3 *** A0A1U8ET19_CAPAN)	BT3	AT1G05690.1	BTB and TAZ domain protein 3	TR	TAZ
Solyc08g015960.3.1	12.7418	12.5939	10.695	27.5601	30.5125	24.8016	12.461	14.7335	8.29064	22.9069	20.7203	21.8831	Aminoacyl tRNA synthase complex-interacting multifunctional protein.1		AT3G59980.1	Nucleic acid-binding, OB-fold-like protein	--	--
Solyc08g016750.3.1	30.1899	28.9175	26.956	56.0834	55.9886	58.6034	20.9155	26.8022	22.6054	37.6759	38.1908	41.0312	Pyruvate dehydrogenase .1		AT2G34590.1	Transketolase family protein	--	--
Solyc08g022030.3.1	12.4984	14.9182	13.2884	29.5277	27.9644	27.0871	8.87928	9.47393	9.20181	24.978	21.8351	22.9523	Myosin heavy chain-related protein (AHRD V3.3 *** Q8H1E5_ARATH)		AT4G32190.1	Myosin heavy chain-related protein	--	--
Solyc08g028690.4.1	3.3549	2.28802	1.01044	3.4888	6.69082	6.04085	0.0482569	0	0.586755	0.652411	1.61457	1.54487	NAD(P)-binding Rossmann-fold superfamily protein (AHRD V3.3 *** F4JI53_ARATH),Pfam:PF13561		AT3G51680.1	NAD(P)-binding Rossmann-fold superfamily protein	--	--
Solyc08g043180.3.1	8.26331	11.3623	11.5329	37.2023	39.3534	36.8736	12.2029	15.4673	11.0548	22.6195	19.0782	22.2717	Photosystem II reaction center PsbP family protein (AHRD V3.3 *** A0A0F7GYT8_9ROSI)		AT5G27390.1	Mog1/PsbP/DUF1795-like photosystem II reaction center PsbP family protein	--	--
Solyc08g061630.3.1	4.76584	3.85828	2.58143	10.3735	12.8367	8.99703	0.959727	0.961529	0.663029	1.76932	2.87857	2.36991	YGGT family protein (AHRD V3.3 *** F8WLD3_CITUN)	YLMG2, ATYLMG2	AT5G21920.1	YGGT family protein	--	--
Solyc08g065220.3.1	55.5766	67.6388	60.0218	198.305	192.929	180.958	22.9447	28.4907	19.4994	73.3315	62.4294	57.9068	glycine decarboxylase p-protein	AtGLDP1, GLDP1	AT4G33010.1	glycine decarboxylase P-protein 1	--	--
Solyc08g066120.5.1	13.58	18.6248	15.9538	38.3556	39.1636	37.5661	24.9472	21.0001	20.4427	38.427	32.5737	35.6252	Polyribonucleotide nucleotidyltransferase (AHRD V3.11 *** tr|A0A2U1LJN3|A0A2U1LJN3_ARTAN)	RIF10, PNP	AT3G03710.1	polyribonucleotide nucleotidyltransferase, putative	--	--
Solyc08g066360.3.1	2.6465	2.46879	2.30666	7.24842	4.13792	5.42899	2.35985	2.99831	1.00679	3.81409	4.8943	2.72306	Malic enzyme (AHRD V3.3 *** A0A2G2W5J3_CAPBA)	ATNADP-ME4, NADP-ME4	AT1G79750.1	NADP-malic enzyme 4	--	--
Solyc08g066610.3.1	0.492129	0.099398	0	2.7537	3.37091	3.35568	0	0	0.110458	0.526361	0.405261	0.423018	EPIDERMAL PATTERNING FACTOR-like protein 9 (AHRD V3.3 *** A0A2G2WD44_CAPBA)	STOMAGEN, EPFL9	AT4G12970.1	stomagen	--	--
Solyc08g066850.3.1	3.51384	3.18303	3.01082	4.90304	4.6651	4.5246	1.30284	1.85833	1.18471	4.33893	3.98956	4.11575	Lactoylglutathione lyase (AHRD V3.3 *** A0A1U8DS55_CAPAN)		AT1G67280.1	Glyoxalase/Bleomycin resistance protein/Dioxygenase superfamily protein	--	--
Solyc08g069010.4.1	1.21445	0.9727	0.696722	3.15127	3.51619	2.02265	0.115956	0.438142	0.352477	0.492697	0.517284	0.787426	Pentatricopeptide repeat-containing protein (AHRD V3.3 *** A0A2G3DE83_CAPCH)		AT5G10690.1	pentatricopeptide (PPR) repeat-containing protein / CBS domain-containing protein	--	--
Solyc08g069040.3.1	0.582313	1.43749	1.20692	3.43309	4.39608	2.13237	0.573291	1.12822	0.94394	0.657419	0.999011	0.903747	Peroxidase (AHRD V3.3 *** K4CMC4_SOLLC)		AT4G37530.1	Peroxidase superfamily protein	--	--
Solyc08g074270.4.1	1.58992	1.37323	1.09687	58.468	68.9892	50.7346	0.139022	0.267512	0.0939091	34.48	33.6577	34.0985	Photolyase/cryptochrome dash (AHRD V3.3 *** A0A1Y1HMX6_KLENI)	CRY3	AT5G24850.1	cryptochrome 3	--	--
Solyc08g074450.3.1	1.21298	1.64604	1.45238	3.83974	4.43901	4.91087	0.0419831	0.132195	0.382854	0.202711	0.507238	0.244368	DUF1997 family protein, putative (DUF1997) (AHRD V3.3 *** B3H5W4_ARATH)		AT4G31115.2	Protein of unknown function (DUF1997)	--	--
Solyc08g074660.1.1	1.47912	1.8475	1.33441	4.09311	2.79517	2.52141	0.560445	0.542987	0.174729	1.74853	2.08347	1.25467	F-box/kelch-repeat protein SKIP25 (AHRD V3.3 *** A0A2G2XM52_CAPBA)	KUF1	AT1G31350.1	KAR-UP F-box 1	--	--
Solyc08g075210.2.1	91.1173	111.295	64.8546	142.695	163.45	195.159	31.1294	47.2554	58.3503	130.9	131.818	143.571	HXXXD-type acyl-transferase family protein (AHRD V3.3 *** F4JBC7_ARATH)		AT3G30280.1	HXXXD-type acyl-transferase family protein	--	--
Solyc08g075360.3.1	0.593074	1.37255	1.24583	6.1984	8.32671	4.49332	0.520023	0.80435	0.582377	1.58582	1.34815	1.9117	ABC transporter E family member 2 (AHRD V3.3 *** A0A1J3F317_NOCCA)	ATRLI2, RLI2	AT4G19210.1	RNAse l inhibitor protein 2	--	--
Solyc08g075990.3.1	2.8422	2.94785	2.90454	7.48485	6.61948	6.15448	1.31873	1.29482	1.24999	2.38262	2.96517	2.55861	protein LOW PSII ACCUMULATION 3, chloroplastic (AHRD V3.3 *** A0A2I4H7S7_9ROSI)		AT5G48790.1	Domain of unknown function (DUF1995)	--	--
Solyc08g076220.3.1	20.1851	21.5053	9.36957	151.453	167.907	146.935	0.371654	0.630134	0.492448	15.267	6.9613	11.4264	Phosphoribulokinase (AHRD V3.3 *** A0A1U8GUA7_CAPAN)	PRK	AT1G32060.1	phosphoribulokinase	--	--
Solyc08g076250.3.1	0	0	0	0.569558	0.83859	0.191695	0	0	0	0.0601373	0	0	Cytochrome (AHRD V3.3 *** A0A1U8F0H8_CAPAN)	CYP71B34	AT3G26300.1	cytochrome P450, family 71, subfamily B, polypeptide 34	--	--
Solyc08g076360.5.1	15.0403	11.3577	9.63089	36.6772	40.7529	33.8181	2.5032	3.65949	4.37825	23.6549	24.7598	22.2889	Tocopherol O-methyltransferase, chloroplastic (AHRD V3.11 *** tr|A0A2G3AFP9|A0A2G3AFP9_CAPAN)	G-TMT, TMT1, VTE4	AT1G64970.1	gamma-tocopherol methyltransferase	--	--
Solyc08g076480.3.1	35.2181	27.7935	22.4358	48.4508	48.2384	47.4089	23.5167	26.9457	21.711	52.4019	41.3383	42.1843	Plastid lipid-associated protein chloroplastic-like (AHRD V3.3 *** A0A2K3PR63_TRIPR)		AT2G35490.1	Plastid-lipid associated protein PAP / fibrillin family protein	--	--
Solyc08g076910.3.1	6.62755	7.60962	7.49419	13.6138	12.1087	10.6653	8.91479	7.56511	8.03351	6.20935	6.46953	6.03539	Ubiquitin carboxyl-terminal hydrolase .1	UBP20	AT4G17895.1	ubiquitin-specific protease 20	--	--
Solyc08g077180.3.1	19.5955	21.4399	19.5259	35.9287	39.153	39.1796	18.4305	17.4197	15.8993	25.9348	26.2975	27.5173	Pyruvate kinase (AHRD V3.3 *** A0A1U8GRH5_CAPAN)	PKp3	AT1G32440.1	plastidial pyruvate kinase 3	--	--
Solyc08g077880.3.1	32.0944	29.1853	19.7013	134.172	138.095	123.943	18.1437	21.9366	15.0074	66.2301	65.0789	61.7042	Chlorophyll A-B binding protein (AHRD V3.3 *** A0A200RAS0_9MAGN)	LIL3:1	AT4G17600.1	Chlorophyll A-B binding family protein	--	--
Solyc08g078660.3.1	12.2475	14.9281	13.3052	21.9139	21.2902	19.6576	12.472	13.7653	10.5962	17.2175	15.5546	17.0262	Chaperone protein dnaJ 13 (AHRD V3.3 *** A0A1U8GDM7_CAPAN)	OWL1	AT2G35720.1	DNAJ heat shock N-terminal domain-containing protein	--	--
Solyc08g079180.3.1	12.5541	18.0432	13.4077	173.404	187.728	153.47	22.1177	21.983	18.6313	146.534	96.0899	131.95	Elongation factor G (AHRD V3.3 *** A0A2G3AEH8_CAPAN)	ATSCO1, ATSCO1/CPEF-G, SCO1	AT1G62750.1	Translation elongation factor EFG/EF2 protein	--	--
Solyc08g079235.2.1	3.50862	1.88472	1.73125	9.93863	12.7009	11.1137	0.330727	0.954599	0.753995	4.07205	3.53477	4.33133	Plant invertase/pectin methylesterase inhibitor superfamily protein (AHRD V3.11 *** tr|A0A061G4W6|A0A061G4W6_THECC)		AT5G62350.1	Plant invertase/pectin methylesterase inhibitor superfamily protein	--	--
Solyc08g079240.4.1	12.3942	8.60791	5.04271	48.5417	55.6843	43.6893	1.25233	2.07275	1.46414	19.9542	15.9811	18.0831	dimethylallyl%2C adenosine tRNA methylthiotransferase (AHRD V3.3 *** AT1G62780.1)		AT1G62780.1	unknown protein; FUNCTIONS IN: molecular_function unknown; INVOLVED IN: biological_process unknown; LOCATED IN: chloroplast, chloroplast stroma; EXPRESSED IN: 22 plant structures; EXPRESSED DURING: 14 growth stages; Has 94 Blast hits to 94 proteins in 35 species: Archae - 6; Bacteria - 10; Metazoa - 21; Fungi - 2; Plants - 48; Viruses - 0; Other Eukaryotes - 7 (source: NCBI BLink).	--	--
Solyc08g079530.3.1	0.613682	0.697212	0.464086	22.4236	24.6899	22.1721	0.084962	0.029725	0.229567	7.90378	8.81743	7.63777	Deoxyribodipyrimidine photo-lyase (AHRD V3.3 *** A0A2G3DBR9_CAPCH)	PHR1, UVR2	AT1G12370.2	photolyase 1	--	--
Solyc08g079770.3.1	0	0	0	0.650616	0.938226	0.454173	0	0	0	0	0.0771327	0.10735	Guard cell S-type anion channel SLA.1	OZS1, SLAC1, RCD3, CDI3	AT1G12480.1	C4-dicarboxylate transporter/malic acid transport protein	--	--
Solyc08g080000.3.1	4.49225	4.72255	5.92186	15.1152	15.6821	11.5286	2.87518	3.80964	1.65292	6.18313	5.62854	6.82469
Solyc08g080050.4.1	9.86353	10.3167	4.83066	52.0985	72.6988	56.9277	0.819341	2.49801	2.53012	54.7827	40.7211	55.7906	PGR5-like protein 1A, chloroplastic (AHRD V3.3 *** A0A2G3AE69_CAPAN)	PGR5-LIKE A	AT4G22890.2	PGR5-LIKE A	--	--
Solyc08g080630.4.1	359.001	560.543	647.589	2599.03	2098.78	2599.17	750.519	709.558	1048.95	1192.34	927.769	1038.32	Ethylene-responsive proteinase inhibitor.1		AT2G38870.1	Serine protease inhibitor, potato inhibitor I-type family protein	--	--
Solyc08g080640.2.1	3306.35	5395.22	6329.31	10271.9	9306.39	12510.7	2251.47	1540.69	2178.15	4600.44	2929.16	4185.27	NP24 protein precursor	ATOSM34, OSM34	AT4G11650.1	osmotin 34	--	--
Solyc08g080660.1.1	8.37286	29.408	38.5496	67.2343	58.2898	50.865	0.340939	0.787259	0.276365	2.6339	2.15466	8.5994	Pathogenesis-related thaumatin family protein (AHRD V3.3 *** A0A2K3LJG6_TRIPR)	ATOSM34, OSM34	AT4G11650.1	osmotin 34	--	--
Solyc08g080670.1.1	95.9801	261.19	598.543	1363.57	1141.38	892.622	19.0926	40.8659	6.08002	30.7508	14.7024	69.5228	Pathogenesis-related 5-like protein	ATOSM34, OSM34	AT4G11650.1	osmotin 34	--	--
Solyc08g080910.3.1	15.0014	17.8853	16.0137	26.2005	26.1505	26.0919	12.7895	10.6287	11.1728	14.8496	16.9057	16.1547	Glutathione S-transferase (AHRD V3.3 *** A0A200QUC6_9MAGN)	ATGSTT1, GST10, GSTT1	AT5G41210.1	glutathione S-transferase THETA 1	--	--
Solyc08g081220.1.1	5.23448	6.01725	11.7631	31.1052	22.2398	13.3846	0.246705	1.29469	0.562439	9.73797	7.96757	14.0905	Cytochrome P450 (AHRD V3.3 *** A0A200Q5S5_9MAGN)	CYP86A8, LCR	AT2G45970.1	cytochrome P450, family 86, subfamily A, polypeptide 8	--	--
Solyc08g081390.4.1	3.03313	2.43654	2.39801	5.98535	7.19691	5.44468	0.419925	0.60102	0.464169	1.29027	1.20629	0.99991	Phosphoglycerate mutase-like protein AT74 (AHRD V3.3 *** A0A2G3ADV8_CAPAN)		AT3G05170.1	Phosphoglycerate mutase family protein	--	--
Solyc08g081980.5.1	0.192597	0.247066	0.246683	0.672917	0.690089	0.532402	0.0980094	0.175483	0.221982	0.311774	0.321487	0.324388	Protein kinase family protein (AHRD V3.11 *** tr|Q9FGG5|Q9FGG5_ARATH)		AT1G64300.2	Protein kinase family protein	--	--
Solyc08g081990.3.1	5.13032	6.7517	5.76982	12.1496	11.3871	10.2493	5.75932	4.4932	6.94283	9.17426	8.01696	8.82968	protein SPA1-RELATED 2-like (AHRD V3.3 *** A0A2I4DQ28_9ROSI)	SPA2	AT4G11110.1	SPA1-related 2	--	--
Solyc08g082370.1.1	10.7099	5.56235	4.47382	17.5648	21.2978	15.301	1.52511	1.60074	2.74723	4.90923	10.3943	5.2605	Unknown protein		AT1G64405.1	unknown protein; Has 13 Blast hits to 13 proteins in 7 species: Archae - 0; Bacteria - 0; Metazoa - 0; Fungi - 0; Plants - 13; Viruses - 0; Other Eukaryotes - 0 (source: NCBI BLink).	--	--
Solyc08g082590.3.1	0.434709	0.376288	0.0313086	16.8351	23.4983	10.1275	0.0343907	0.0360961	0.0348464	11.358	10.6114	8.57419	Glutaredoxin (AHRD V3.3 *** A0A2U1KGP9_ARTAN)		AT1G64500.1	Glutaredoxin family protein	--	--
Solyc08g082900.4.1	2.47193	3.42753	1.10777	4.1071	5.15846	4.16925	2.54228	2.25783	2.77411	2.22422	3.19072	1.7285	WD40 repeat (AHRD V3.3 *** A0A200QWB6_9MAGN)		AT5G24320.1	Transducin/WD40 repeat-like superfamily protein	--	--
Solyc08g082990.3.1	0.715686	0.560135	1.46131	10.8401	21.5064	13.9285	0.515237	2.66233	1.40556	6.90835	12.6343	10.6503	Oligopeptide transporter (AHRD V3.3 *** A0A200RD47_9MAGN)	ATOPT7, OPT7	AT4G10770.1	oligopeptide transporter 7	--	--
Solyc08g083210.3.1	1.28774	0.839879	0.676269	30.3077	31.0912	15.7321	0.267424	0.467808	0.662363	2.61115	2.48539	6.05334	endo-1,4-beta-glucanase (cel5)	AtGH9B13, GH9B13	AT4G02290.1	glycosyl hydrolase 9B13	--	--
Solyc08g083250.4.1	10.8762	9.87162	7.22794	69.5247	69.2646	68.5941	5.55018	6.29561	3.00099	45.954	59.6551	52.3214	Purple acid phosphatase (AHRD V3.3 *** A0A2G3AD35_CAPAN)	ATPAP27, PAP27	AT5G50400.1	purple acid phosphatase 27	--	--
Solyc08g083320.4.1	17.2712	23.6516	18.231	53.0177	64.824	47.6895	1.23827	2.19599	2.20649	11.0506	14.6035	7.99451	Starch synthase, chloroplastic/amyloplastic (AHRD V3.3 *** K4CPX6_SOLLC)		AT1G32900.1	UDP-Glycosyltransferase superfamily protein	--	--
Solyc09g005610.4.1	0.0480898	0.0485648	0	2.08773	1.85951	0.874425	0	0	0	0.154305	0.495015	0.155011	Transcription factor (AHRD V3.3 *** A0A2U1LZI0_ARTAN)	ZW2	AT1G58330.1	transcription factor-related	--	--
Solyc09g005730.4.1	5.1756	9.6321	7.52969	17.4758	12.3343	10.5032	1.96537	2.06283	1.41058	5.77285	10.5028	3.89267	Plant protein 1589 of Uncharacterized protein function (AHRD V3.3 *** A0A061EZD3_THECC)		AT5G02580.1	Plant protein 1589 of unknown function	--	--
Solyc09g007330.5.1	3.2969	4.13734	4.22054	16.4021	19.0063	15.639	5.26252	5.49529	4.68838	18.0114	12.3187	14.1087	DNA helicase mcm8-like protein (AHRD V3.11 *** tr|A0A2K3P3V8|A0A2K3P3V8_TRIPR)	MCM8	AT3G09660.1	minichromosome maintenance 8	--	--
Solyc09g007840.3.1	0	0.0596388	0	0.322847	0.782921	0.402681	0	0.0686515	0.0220916	0.336871	0.0810521	0.23266	Cyclic nucleotide-gated channel 15 (AHRD V3.3 *** A0A2U1M7X5_ARTAN)	ATCNGC15, CNGC15	AT2G28260.1	cyclic nucleotide-gated channel 15	--	--
Solyc09g007850.3.1	46.586	37.4335	33.0515	269.597	340.711	244.555	23.6757	30.0236	22.8957	280.647	175.863	254.776	RNA-binding protein (AHRD V3.3 *** A0A2U1PI86_ARTAN)		AT2G37220.1	RNA-binding (RRM/RBD/RNP motifs) family protein	--	--
Solyc09g007900.5.1	10.8425	10.3239	27.6163	55.3247	65.067	67.3048	26.3993	35.5039	11.2068	31.4183	41.8483	26.3541	Phenylalanine ammonia-lyase (AHRD V3.11 *** tr|A0A2G2YQ27|A0A2G2YQ27_CAPAN)	PAL1, ATPAL1	AT2G37040.1	PHE ammonia lyase 1	--	--
Solyc09g007920.4.1	133.322	114.838	157.652	847.807	917.105	981.631	105.773	84.4087	94.5761	289.138	330.141	227.632	Phenylalanine ammonia-lyase (AHRD V3.3 *** A0A2G3BJ81_CAPCH)	PAL1, ATPAL1	AT2G37040.1	PHE ammonia lyase 1	--	--
Solyc09g008170.3.1	0	0.377552	0.25131	21.5203	16.5213	16.1451	3.58866	4.92556	8.25138	1.73275	2.309	0.937291	Small auxin up-regulated RNA69		AT2G28085.1	SAUR-like auxin-responsive protein family	--	--
Solyc09g008270.3.1	2.43746	1.42012	1.51244	9.22514	5.02322	5.6999	0.207666	0.272454	0.473439	1.95525	1.44751	1.4102	translation initiation factor (AHRD V3.3 *** AT2G36885.1)		AT2G36885.1	unknown protein; FUNCTIONS IN: molecular_function unknown; LOCATED IN: chloroplast; EXPRESSED IN: 22 plant structures; EXPRESSED DURING: 13 growth stages; Has 172 Blast hits to 172 proteins in 58 species: Archae - 0; Bacteria - 116; Metazoa - 0; Fungi - 0; Plants - 32; Viruses - 0; Other Eukaryotes - 24 (source: NCBI BLink).	--	--
Solyc09g008550.4.1	2.93674	2.91279	3.77193	9.51141	10.6604	9.47599	1.41335	2.23532	1.25552	7.40383	8.78095	7.11845	NC.1		AT5G03555.1	permease, cytosine/purines, uracil, thiamine, allantoin family protein	--	--
Solyc09g008640.1.1	0.442212	0.59544	0.297257	1.96719	2.71415	1.36806	0	0	0	0.131381	0.17702	0.184776	Protein kinase domain (AHRD V3.3 *** A0A200R5B8_9MAGN)		AT5G02070.1	Protein kinase family protein	--	--
Solyc09g008650.3.1	2.79323	2.68433	2.4076	7.56263	11.5473	7.6287	0.29939	0.261863	0.0505594	1.10827	0.834742	1.69423	Peptidylprolyl isomerase (AHRD V3.3 *** A0A1U8E6I5_CAPAN)		AT3G10060.1	FKBP-like peptidyl-prolyl cis-trans isomerase family protein	--	--
Solyc09g008840.5.1	9.52124	12.8867	11.2114	81.5292	110.944	78.7774	8.21817	10.5849	14.2469	67.937	57.8806	56.9127	Pyruvate kinase (AHRD V3.11 *** tr|A0A2G3BIP6|A0A2G3BIP6_CAPCH)		AT3G52990.1	Pyruvate kinase family protein	--	--
[truncated: 228 more rows]

## Sheet: cluster7
Table S3 The cluster 7 of the differentially expressed genes (DEGs) were identified by pairwise comparisons of the four RNA-seq treatments.
[truncated: 463 more rows]

## Sheet: cluster8
Table S3 The cluster 8 of the differentially expressed genes (DEGs) were identified by pairwise comparisons of the four RNA-seq treatments.
[truncated: 342 more rows]

[truncated: 3 more sheets: cluster9, cluster10, cluster11]
