# Supplementary material for: Ethylene Inhibits Anthocyanin Biosynthesis by Repressing the R2R3-MYB Regulator SlAN2-like in Tomato
Source: Int J Mol Sci. 2022 Jul 11;23(14):7648. doi: 10.3390/ijms23147648 (PMC9316371; doi:10.3390/ijms23147648)
Supplement: Supplementary file 1 [file ijms-23-07648-s001.zip › Table S4.xlsx]

## Sheet: Sheet1
Table S4 The transcription factors in clusters 4, 9, and 11.
Gene id	IM-0D-1	IM-0D-2	IM-0D-3	IM-2D-1	IM-2D-2	IM-2D-3	RR-0D-1	RR-0D-2	RR-0D-3	RR-2D-1	RR-2D-2	RR-2D-3	Annotation	Arabidopsis_genename	Arabidopsis_homology	Arabidopsis_description	Transcription_Factor	Transcription_Factor_Type	Cluster
Solyc01g109700.3.1	7.33076	4.53148	4.23508	3.3222	2.62277	1.86781	44.6997	33.5722	24.3587	9.0405	5.34393	7.76447	bHLH transcription factor 010	CIB1	AT4G34530.1	cryptochrome-interacting basic-helix-loop-helix 1	TF	bHLH	cluster 4
Solyc01g109880.3.1	143.247	207.156	155.625	169.312	177.498	162.158	505.261	408.985	535.314	248.606	245.149	205.017	BZIP transcription factor (AHRD V3.3 *** Q8GTZ1_CAPCH)	AtbZIP44, bZIP44	AT1G75390.1	basic leucine-zipper 44	TF	bZIP	cluster 4
Solyc02g082670.3.1	42.1936	38.587	40.0608	47.2745	42.2933	36.0557	110.794	119.951	90.3946	50.0093	61.1032	64.7924	WUSCHEL-related homeobox 13 (AHRD V3.3 *** A0A1U8FNS5_CAPAN)	HB-4, WOX13, ATWOX13	AT4G35550.1	WUSCHEL related homeobox 13	TF	HB-WOX	cluster 4
Solyc03g005990.3.1	6.97797	5.51192	7.62807	7.56506	7.40382	5.33908	10.9425	12.6095	12.1729	4.13809	8.56958	8.79661	BES1/BZ.1	BEH4	AT1G78700.1	BES1/BZR1 homolog 4	TF	BES1	cluster 4
Solyc04g081370.2.1	12.6864	11.3748	11.8354	11.5527	8.54693	8.96034	24.1297	20.1921	24.1167	5.48459	7.29216	6.68809	C2H2-like zinc finger protein (AHRD V3.3 *** A0A2U1KP34_ARTAN)		AT1G75710.1	C2H2-like zinc finger protein	TF	C2H2	cluster 4
Solyc05g047460.3.1	26.4402	19.8893	22.719	22.1234	14.3452	11.6258	42.5835	31.4207	29.4742	24.5776	20.7212	21.7936	Auxin Response Factor 7B	ARF19, IAA22, ARF11	AT1G19220.1	auxin response factor 19	TF	B3-ARF	cluster 4
Solyc07g054220.1.1	3.83357	2.3947	5.14061	3.81277	2.53242	1.97622	5.73422	12.4966	7.76171	2.07125	4.23088	2.16567	Ethylene-responsive transcription factor (AHRD V3.3 *** A0A2G3C0R2_CAPCH)		AT4G28140.1	Integrase-type DNA-binding superfamily protein	TF	AP2/ERF-ERF	cluster 4
Solyc07g063420.3.1	71.5522	83.4913	62.4918	32.6135	31.1876	34.9348	103.855	103.507	99.2353	39.0608	39.4557	41.9373	NAC domain-containing protein (AHRD V3.3 *** A0A2U1LQQ4_ARTAN)	ATNAC2, ANAC056, NARS1, NAC2	AT3G15510.1	NAC domain containing protein 2	TF	NAC	cluster 4
Solyc08g006320.5.1	44.0709	33.6345	76.5607	50.3387	37.4643	40.1439	78.8066	123.7	72.262	30.9805	52.1174	42.9063	WRKY11 (AHRD V3.11 *** tr|A0A1P8NTG0|A0A1P8NTG0_9SOLN)	WRKY11, ATWRKY11	AT4G31550.2	WRKY DNA-binding protein 11	TF	WRKY	cluster 4
Solyc08g076930.1.1	75.0248	86.9158	115.504	69.5704	64.8737	70.6782	133.126	156.91	90.2029	71.8118	80.2931	73.4161	jasmonic acid 3	ATMYC2, RD22BP1, JAI1, JIN1, MYC2, ZBF1	AT1G32640.1	Basic helix-loop-helix (bHLH) DNA-binding family protein	TF	bHLH	cluster 4
Solyc09g089550.4.1	8.40145	7.50416	8.52187	6.57134	5.8427	6.56174	12.549	11.0701	9.5036	6.58723	7.09762	7.73229	Zinc-finger homeodomain protein.1	AtHB33, HB33, ZHD5	AT1G75240.1	homeobox protein 33	TF	zf-HD	cluster 4
Solyc12g087830.2.1	57.4994	67.6119	68.6249	63.8767	72.9742	66.4852	121.931	118.217	143.337	52.1245	59.1873	62.4615	MADS-box transcription factor (AHRD V3.3 *** F1T119_9ERIC)	MAF3, FCL3, AGL70	AT5G65060.1	K-box region and MADS-box transcription factor family protein	TF	MADS-MIKC	cluster 4
Solyc02g077610.3.1	2.7046	0.810859	1.10787	1.46769	3.17474	2.68944	5.99107	4.76524	1.99187	18.1248	13.137	18.7073	NAC domain protein (AHRD V3.3 *** S5R952_9ROSA)	ANAC073, SND2, NAC073	AT4G28500.1	NAC domain containing protein 73	TF	NAC	cluster 9
Solyc03g097120.3.1	25.9579	38.5214	28.754	57.0923	57.921	71.2427	96.4008	93.1625	132.663	132.144	104.421	118.607	Heat stress transcription factor A.1	HSF3, HSFA1B, ATHSFA1B	AT5G16820.2	heat shock factor 3	TF	HSF	cluster 9
Solyc04g080790.3.1	0.456547	0.864481	0.843957	2.80786	2.41684	2.24832	5.54117	4.64391	6.76739	12.7773	17.7602	11.0576	BEL1-like homeodomain protein 7 (AHRD V3.3 *** A0A2G3AXA7_CAPCH)	BLH3	AT1G75410.2	BEL1-like homeodomain 3	TF	HB-BELL	cluster 9
Solyc05g055470.4.1	21.5521	25.2256	26.5337	38.0288	36.9061	39.2865	41.3437	44.5713	38.9164	50.4822	55.6172	48.0967	NAC domain-containing protein 13 (AHRD V3.3 *** A0A2G2XV32_CAPAN)	NAC2, anac078	AT5G04410.1	NAC domain containing protein 2	TF	NAC	cluster 9
Solyc07g040680.3.1	11.534	10.7816	8.26585	27.8643	28.6094	30.6572	38.4299	31.1381	32.6631	80.543	73.885	73.6742	Heat shock transcription factor (AHRD V3.3 *-* A0A1Y1I763_KLENI)	ATHSFA2, HSFA2	AT2G26150.1	heat shock transcription factor A2	TF	HSF	cluster 9
Solyc08g080540.3.1	5.11151	4.62429	9.48475	10.7529	12.7844	14.5224	20.5617	29.1327	10.7557	35.384	38.5117	35.4698	Heat stress transcription factor B-2b (AHRD V3.3 *** A0A2G3DB98_CAPCH)	AT-HSFB2B, HSFB2B	AT4G11660.1	winged-helix DNA-binding transcription factor family protein	TF	HSF	cluster 9
Solyc09g009760.1.1	0.0618114	0.031211	0.155812	2.89214	3.55098	2.42347	0.376533	1.29339	2.84407	22.3786	20.1376	28.1262	Basic-leucine zipper domain (AHRD V3.3 *-* A0A200Q667_9MAGN)		AT1G19490.1	Basic-leucine zipper (bZIP) transcription factor family protein	TF	bZIP	cluster 9
Solyc10g076370.3.1	1.865	1.0378	1.03619	1.17501	3.1537	2.29249	19.1807	10.3535	1.32413	55.9338	38.1599	54.3088	Dehydration-responsive element-binding protein 2A (AHRD V3.3 *** A0A2G2YL04_CAPAN)	DREB2C, AtERF48	AT2G40340.1	Integrase-type DNA-binding superfamily protein	TF	AP2/ERF-ERF	cluster 9
Solyc11g008010.2.1	26.017	32.9985	30.4826	45.3744	50.0366	45.8831	89.7766	84.8218	82.8627	97.1831	114.729	114.081	NAC domain-containing protein (AHRD V3.3 *** A0A2U1M7X2_ARTAN)	ANAC050, NAC050	AT3G10480.2	NAC domain containing protein 50	TF	NAC	cluster 9
Solyc11g073120.2.1	1.62187	6.07386	1.97605	116.112	120.5	121.88	84.5028	94.035	456.248	448.706	359.843	455.627	R2R3MYB transcription factor 58	ATMYB48, ATMYB48-3, MYB48	AT3G46130.1	myb domain protein 48	TF	MYB	cluster 9
Solyc12g008660.1.1	40.1165	30.2885	40.6033	38.5183	46.2122	35.0795	41.9869	22.2999	8.58551	56.7072	71.5008	65.5141	Zinc finger transcription factor 73		AT4G29190.1	Zinc finger C-x8-C-x5-C-x3-H type family protein	TF	C3H	cluster 9
Solyc01g007760.3.1	12.2264	12.6902	13.6733	18.1844	17.2596	18.609	27.5132	29.3287	23.0045	16.4499	17.3048	18.4801	Transcription factor E2FA (AHRD V3.3 *** A0A2G2XS87_CAPBA)	E2F3, ATE2FA	AT2G36010.1	E2F transcription factor 3	TF	E2F-DP	cluster 11
Solyc01g100460.3.1	2.91334	5.18548	6.53604	6.28874	7.64419	10.4706	29.0809	32.4703	31.3462	25.5511	22.4915	24.4943	BZIP transcription factor (AHRD V3.3 *** C0LQL1_9CARY)	ATBZIP53, BZIP53	AT3G62420.1	basic region/leucine zipper motif 53	TF	bZIP	cluster 11
Solyc02g090820.3.1	26.6888	26.7601	33.1924	46.6136	54.7928	41.7083	160.274	167.367	125.82	171.126	154.808	163.725	Heat stress transcription factor B.1	HSF4, HSFB1, AT-HSFB1, ATHSF4	AT4G36990.1	heat shock factor 4	TF	HSF	cluster 11
Solyc03g006000.3.1	10.471	11.6925	12.3255	9.8348	8.5615	9.35733	30.2963	41.2631	27.3329	22.0534	21.2245	21.5597	Heat shock transcription factor (AHRD V3.3 *** Q9M597_MEDSA)	AT-HSFA4A, HSF A4A	AT4G18880.1	heat shock transcription factor A4A	TF	HSF	cluster 11
Solyc03g044300.3.1	35.1621	88.0063	80.639	113.957	90.3276	130.332	312.413	323.07	367.59	261.716	299.104	287.577	APETALA2a	AP2	AT4G36920.2	Integrase-type DNA-binding superfamily protein	TF	AP2/ERF-AP2	cluster 11
Solyc04g009450.1.1	1.80283	1.87266	2.75269	1.29202	1.45112	1.34637	6.30407	7.03583	3.90192	2.89235	1.74971	2.87793	Ethylene-responsive transcription factor (AHRD V3.3 *** A0A2G3CEN0_CAPCH)		AT1G68550.2	Integrase-type DNA-binding superfamily protein	TF	AP2/ERF-AP2	cluster 11
Solyc04g071770.3.1	0.554997	0.527509	1.18505	1.70077	1.91159	2.07768	21.0082	16.5849	19.4913	19.973	17.0042	19.7487	Ethylene-responsive transcription factor (AHRD V3.3 *** A0A1U8GDL3_CAPAN)		AT2G33710.1	Integrase-type DNA-binding superfamily protein	TF	AP2/ERF-ERF	cluster 11
Solyc04g081240.2.1	9.26255	13.1165	11.3276	8.73685	8.14341	10.0183	60.2204	42.5108	44.6412	16.0741	21.6531	17.5272	Auxin Response Factor 5	MP, ARF5, IAA24	AT1G19850.1	Transcriptional factor B3 family protein / auxin-responsive factor AUX/IAA-related	TF	B3-ARF	cluster 11
Solyc05g050220.3.1	2.02178	2.78943	2.61283	4.88995	4.18412	5.24252	10.8179	10.4936	9.84269	13.2181	11.3436	10.5556	Common plant regulatory factor.1	GBF3	AT2G46270.1	G-box binding factor 3	TF	bZIP	cluster 11
Solyc06g036170.1.1	46.9777	59.0091	62.8452	40.0698	39.1887	48.4917	337.131	386.147	260.215	149.495	144.805	139.009	gras9	SCL8	AT5G52510.1	SCARECROW-like 8	TF	GRAS	cluster 11
Solyc06g069430.3.1	94.3529	223.808	197.917	401.091	371.251	522.761	1187.53	870.379	908.3	1198.32	1159.35	1092.06	FRUITFULL-like MADS-box 1	AGL8, FUL	AT5G60910.1	AGAMOUS-like 8	TF	MADS-MIKC	cluster 11
Solyc07g054450.4.1	61.7967	82.1522	82.7828	99.9458	79.4631	118.791	382.837	414.265	439.289	250.708	247.704	261.124	protein ULTRAPETALA 1-like (AHRD V3.3 *** A0A2I4DNL4_9ROSI)	ULT1, ULT	AT4G28190.1	Developmental regulator, ULTRAPETALA	TF	ULT	cluster 11
Solyc08g062960.5.1	6.25439	10.4131	9.84303	14.4527	21.1027	23.3405	36.1103	48.9051	34.7154	53.1765	30.4282	39.2762	Heat shock transcription factor (AHRD V3.11 *-* tr|A0A1Y1I763|A0A1Y1I763_KLENI)	ATHSFA2, HSFA2	AT2G26150.1	heat shock transcription factor A2	TF	HSF	cluster 11
Solyc09g072830.4.1	19.4354	27.2128	24.7091	34.6015	34.2824	38.8662	52.5673	53.6731	50.5505	45.2149	45.11	45.7499	Transcription repressor KA.1	PHR1, AtPHR1	AT4G28610.1	phosphate starvation response 1	TF	GARP-G2-like	cluster 11
Solyc11g010710.2.1	0.0472565	1.64645	0.333543	2.23391	0.939745	3.14171	18.3975	10.6025	15.0349	8.89566	7.88027	9.06335	AP2-like ethylene-responsive transcription factor (AHRD V3.3 *** A0A2U1KLN5_ARTAN)	AIL6, PLT3	AT5G10510.1	AINTEGUMENTA-like 6	TF	AP2/ERF-AP2	cluster 11
Solyc11g072470.3.1	2.23714	13.932	9.96281	16.9063	6.17888	11.5114	183.701	213.037	232.581	101.16	127.23	112.507	LOB domain-containing protein (AHRD V3.3 *** A0A2K3PP50_TRIPR)	LBD1	AT1G07900.1	LOB domain-containing protein 1	TF	LOB	cluster 11
Solyc12g007180.2.1	5.01475	7.65269	6.79807	8.46635	7.84862	9.78329	42.4278	44.6936	38.5815	26.5795	24.634	30.7423	Protein tesmin/TSO1-like CXC 5 (AHRD V3.3 *** A0A2G3BNP4_CAPCH)		AT4G29000.1	Tesmin/TSO1-like CXC domain-containing protein	TF	CPP	cluster 11
Solyc12g009050.3.1	0.649128	1.58422	1.36359	10.1242	13.566	6.76226	158.59	140.105	154.256	142.675	113.313	141.062	Nuclear transcription factor Y subunit A-6 (AHRD V3.3 *** A0A2G2X3U5_CAPBA)	HAP2C, ATHAP2C, NF-YA3	AT1G72830.1	nuclear factor Y, subunit A3	TF	NF-YA	cluster 11
Solyc12g099760.2.1	14.096	17.8869	18.0119	15.8758	15.8839	17.1759	34.4621	31.8163	32.3915	22.5799	21.2854	24.9633	Homeobox domain-containing protein (AHRD V3.3 *** A0A1Q3B258_CEPFO)		AT4G03250.1	Homeodomain-like superfamily protein	TF	HB-other	cluster 11
