# Supplementary material for: Ethylene Inhibits Anthocyanin Biosynthesis by Repressing the R2R3-MYB Regulator SlAN2-like in Tomato
Source: Int J Mol Sci. 2022 Jul 11;23(14):7648. doi: 10.3390/ijms23147648 (PMC9316371; doi:10.3390/ijms23147648)
Supplement: Supplementary file 1 [file ijms-23-07648-s001.zip › Table S5.xlsx]

## Sheet: Sheet1
Table S5 The transcription factors in clusters 1 and 8.
Gene id	IM-0D-1	IM-0D-2	IM-0D-3	IM-2D-1	IM-2D-2	IM-2D-3	RR-0D-1	RR-0D-2	RR-0D-3	RR-2D-1	RR-2D-2	RR-2D-3	Annotation	Arabidopsis_genename	Arabidopsis_homology	Arabidopsis_description	Transcription_Factor	Transcription_Factor_Type	Cluster
Solyc01g008230.5.1	108.108	98.0025	109.754	56.9484	59.957	65.6093	39.844	45.1251	46.7537	43.1043	33.34	40.9773	TCP transcription factor 15 (AHRD V3.11 *** tr|G3BGV5|G3BGV5_SOLLC)		AT5G23280.1	TCP family transcription factor	TF	TCP	cluster 1
Solyc01g096700.4.1	258.752	253.231	260.502	157.843	161.354	149.912	80.8343	68.2625	65.9929	52.7101	59.9932	55.0158	DnaJ domain-containing protein (AHRD V3.3 *-* A0A2U1QIS2_ARTAN)		AT3G11450.1	DnaJ domain ;Myb-like DNA-binding domain	TF	MYB-related	cluster 1
Solyc01g112190.3.1	4.99476	4.78736	6.30286	3.28937	2.85819	1.83545	0.115941	0.156459	0.0167825	0.38387	0.323261	0.305289	Plant regulator RWP-RK family protein, putative (AHRD V3.3 *** A0A061FD78_THECC)		AT4G35270.1	Plant regulator RWP-RK family protein	TF	RWP-RK	cluster 1
Solyc02g065350.3.1	21.997	21.0204	19.3622	16.6937	13.7341	16.6521	0.833271	1.45765	1.00513	2.33739	2.87644	3.73385	B3 domain-containing protein (AHRD V3.3 *** A0A1Q3D977_CEPFO)	VRN1, REM39	AT3G18990.1	AP2/B3-like transcriptional factor family protein	TF	B3	cluster 1
Solyc02g085130.4.1	14.4227	11.9642	11.7816	6.43396	6.4095	5.5457	3.90345	4.63277	1.06485	0.840885	2.2883	2.56334	Tubby-like F-box protein (AHRD V3.3 *** A0A2G3D7T8_CAPCH)	AtTLP2, TLP2	AT2G18280.2	tubby like protein 2	TF	TUB	cluster 1
Solyc02g088190.5.1	13.2493	11.6619	7.45312	16.0651	11.6176	8.62219	0.0926812	0.22698	0	1.22317	0.574241	0.599402	MYB transcription factor (AHRD V3.11 *-* tr|A0A0U3IU11|A0A0U3IU11_MESCR)	ATMYB16, ATMIXTA, MYB16	AT5G15310.1	myb domain protein 16	TF	MYB	cluster 1
Solyc04g011670.3.1	27.9372	20.7046	28.477	10.8129	8.91914	8.5127	0.215091	0.516016	1.49445	0.385746	2.42738	0.775026	Transcription factor TGA7 (AHRD V3.3 *** A0A1U8GLI3_CAPAN)	TGA1	AT5G65210.5	bZIP transcription factor family protein	TF	bZIP	cluster 1
Solyc04g014530.1.1	54.085	37.013	32.8271	27.5861	28.3075	18.537	0.0731416	0.0767684	0	0.565051	1.08762	0.212865	Ethylene Response Factor C.2	ERF1, ATERF1	AT3G23240.1	ethylene response factor 1	TF	AP2/ERF-ERF	cluster 1
Solyc04g072460.3.1	22.8054	23.4663	27.6925	10.2377	8.29243	10.8506	9.683	5.71677	6.71299	3.99865	2.36821	3.39897	Transcription factor TGA7 (AHRD V3.3 *** A0A2G2WZD9_CAPBA)	TGA1	AT5G65210.5	bZIP transcription factor family protein	TF	bZIP	cluster 1
Solyc04g080130.3.1	20.6985	15.4836	27.0542	9.05981	7.5989	5.97748	3.93876	4.80245	2.62876	2.9381	4.16476	3.84389	Zinc finger protein (AHRD V3.3 *-* A0A200QCG2_9MAGN)	AtIDD2, IDD2	AT3G50700.1	indeterminate(ID)-domain 2	TF	C2H2	cluster 1
Solyc05g052780.4.1	60.292	57.9343	60.2725	32.3605	32.5921	35.6766	23.3388	24.996	20.318	17.0184	22.6202	21.9942	LIM domain-containing protein (AHRD V3.3 *-* A0A1Q3AMP1_CEPFO)		AT3G55770.5	GATA type zinc finger transcription factor family protein	TF	LIM	cluster 1
Solyc06g008030.3.1	20.6127	30.428	28.8981	12.6898	14.4728	20.7516	19.2471	16.7517	8.37091	9.1789	6.49469	8.01447	bHLH transcription factor 041	PIL5	AT2G20180.3	phytochrome interacting factor 3-like 5	TF	bHLH	cluster 1
Solyc06g150130.1.1	111.995	93.1736	78.4589	110.409	96.0157	87.8334	5.54143	6.75168	5.14367	17.3261	17.9713	17.7438	Dof zinc finger protein PBF (AHRD V3.3 *** A0A2G2WLZ1_CAPBA)	OBP4	AT5G60850.1	OBF binding protein 4	TF	C2C2-Dof	cluster 1
Solyc08g006530.5.1	13.6421	8.13522	8.86948	14.5308	12.9234	12.7326	0.205108	0.0717596	0.450289	0.792275	1.93801	0.762742	Zinc finger protein CONSTANS-LIKE 4 (AHRD V3.11 *** tr|A0A2G2W4F6|A0A2G2W4F6_CAPBA)	ATCOL4, COL4	AT5G24930.1	CONSTANS-like 4	TF	C2C2-CO-like	cluster 1
Solyc08g029090.4.1	11.5624	13.5678	9.72638	5.02067	5.86976	5.41936	0.33764	0.607513	0.708663	1.0946	1.25518	1.00603	B3 domain-containing protein (AHRD V3.3 *-* A0A1Q3DFU3_CEPFO)	VRN1, REM39	AT3G18990.1	AP2/B3-like transcriptional factor family protein	TF	B3	cluster 1
Solyc08g077060.3.1	254.126	188.595	169.482	122.469	133.286	127.649	2.60372	3.44337	1.42464	9.25285	7.9855	11.0634	Zinc finger, LSD1-type (AHRD V3.3 *** A0A2U1LIJ4_ARTAN)	LOL1	AT1G32540.3	lsd one like 1	TF	C2C2-LSD	cluster 1
Solyc08g080150.1.1	14.5782	13.5023	14.8253	7.27315	6.81041	4.59152	0.830384	0.871559	0.467436	0.668237	0.55737	0.850311	TCP transcription factor 20		AT2G45680.1	TCP family transcription factor	TF	TCP	cluster 1
Solyc09g009100.4.1	58.4748	59.4347	42.3294	29.8159	32.3401	29.3676	12.9739	15.4329	13.5708	17.8692	10.8641	17.1374	Heat stress transcription factor A3 (AHRD V3.3 *** Q9LLF2_SOLPE)	AT-HSFA3, HSFA3	AT5G03720.1	heat shock transcription factor A3	TF	HSF	cluster 1
Solyc09g097870.4.1	67.583	60.7896	72.8035	39.4824	33.8542	24.409	5.70817	14.373	3.0486	6.10965	10.6885	13.0663	bHLH transcription factor 062		AT3G07340.1	basic helix-loop-helix (bHLH) DNA-binding superfamily protein	TF	bHLH	cluster 1
Solyc10g079070.2.1	34.4904	25.0499	26.9596	16.5823	15.0709	9.14673	3.67652	4.361	2.29637	6.29821	6.55294	6.25378	bHLH transcription factor 065		AT3G57800.2	basic helix-loop-helix (bHLH) DNA-binding superfamily protein	TF	bHLH	cluster 1
Solyc10g084180.2.1	44.6578	34.6952	40.1045	18.6349	19.0584	16.7882	1.72228	2.8245	2.0723	2.07896	4.10167	3.36768	Protein indeterminate-domain 2 (AHRD V3.3 *** A0A2G3BGA0_CAPCH)	JKD	AT5G03150.1	C2H2-like zinc finger protein	TF	C2H2	cluster 1
Solyc11g010270.2.1	280.064	246.249	241.926	154.354	158.999	121.789	50.579	57.1088	43.9866	22.9415	31.4638	37.3468	Homeobox-leucine zipper protein HOX4 (AHRD V3.3 *** A0A2G2Y5D1_CAPAN)	ATHB6, HB6	AT2G22430.1	homeobox protein 6	TF	HB-HD-ZIP	cluster 1
Solyc11g069500.2.1	115.985	108.537	89.3947	56.8151	51.1374	54.7276	30.543	36.176	34.8836	18.5842	19.3333	17.1964	Auxin Response Factor 10A	ARF10	AT2G28350.1	auxin response factor 10	TF	B3-ARF	cluster 1
Solyc12g010800.2.1	23.6071	19.0112	15.632	17.773	17.3501	25.1122	1.44949	8.71859	12.5404	0.376854	2.38338	3.46131	Basic-leucine zipper (BZIP) transcription factor family protein (AHRD V3.3 *** A0A1I9LST2_ARATH)	ATBZIP61, BZIP61	AT3G58120.1	Basic-leucine zipper (bZIP) transcription factor family protein	TF	bZIP	cluster 1
Solyc12g014610.2.1	23.4425	18.9924	20.2896	10.3705	12.6586	10.7209	3.40808	3.43587	2.70352	5.36971	5.60547	4.67652	WRKY transcription factor 20	WRKY20, AtWRKY20	AT4G26640.2	WRKY family transcription factor family protein	TF	WRKY	cluster 1
Solyc01g090840.4.1	2.54305	2.10506	2.77436	2.69469	2.11865	0.994934	0.461739	0.339245	0.0467856	1.20391	1.37322	1.47818	Zinc finger protein (AHRD V3.11 *** tr|A0A200PXY0|A0A200PXY0_9MAGN)		AT3G60580.1	C2H2-like zinc finger protein	TF	C2H2	cluster 8
Solyc01g095030.3.1	62.0611	62.0297	48.1983	61.1306	57.1315	63.3723	40.0992	42.8293	43.7439	89.2261	64.7968	81.8845	Altered Response to Salt Stress 1		AT5G52660.2	Homeodomain-like superfamily protein	TF	MYB-related	cluster 8
Solyc02g064960.3.1	6.26114	4.60454	4.33342	9.49198	10.0022	7.83444	0.169138	0.228246	0.122413	1.30666	2.3579	1.24233	APETALA2b	AP2	AT4G36920.2	Integrase-type DNA-binding superfamily protein	TF	AP2/ERF-AP2	cluster 8
Solyc03g026070.4.1	3.22578	4.08011	3.91275	6.31649	7.35691	5.49889	0.866663	0.761126	0.842303	2.59616	2.9424	1.90456	Homeobox-leucine zipper protein ROC5 (AHRD V3.3 *** A0A2G2X6G6_CAPBA)	ANL2, AHDP	AT4G00730.1	Homeobox-leucine zipper family protein / lipid-binding START domain-containing protein	TF	HB-HD-ZIP	cluster 8
Solyc04g082480.3.1	14.8557	13.311	14.6561	23.9286	25.5517	21.6	0.661376	0.948137	0.800897	1.106	2.39871	1.47099	Plant regulator RWP-RK family protein, putative (AHRD V3.3 *** A0A061FD78_THECC)		AT1G20640.2	Plant regulator RWP-RK family protein	TF	RWP-RK	cluster 8
Solyc05g051200.1.1	136.672	189.069	272.291	239.852	329.907	277.314	35.9037	28.6623	24.8182	67.2128	70.0592	87.9614	ethylene-responsive factor 1	ERF1, ATERF1	AT3G23240.1	ethylene response factor 1	TF	AP2/ERF-ERF	cluster 8
Solyc05g056040.3.1	10.6839	10.1548	12.8601	11.4306	12.4364	9.38987	0.634652	1.28927	0.518597	1.54206	3.21554	2.12508	Auxin Response Factor 24	ARF11	AT2G46530.1	auxin response factor 11	TF	B3-ARF	cluster 8
Solyc06g051260.4.1	37.9603	32.8507	40.1951	37.594	38.3502	35.6318	0.186034	0.715949	0.314165	0.95813	1.26791	1.62425	bHLH transcription factor 043		AT2G40200.1	basic helix-loop-helix (bHLH) DNA-binding superfamily protein	TF	bHLH	cluster 8
Solyc07g043580.4.1	31.7622	24.5748	29.0651	33.6002	38.8355	24.4649	3.56333	5.49708	6.30026	11.6857	15.4694	15.2424	bHLH transcription factor 052	PIL6, PIF5	AT3G59060.1	phytochrome interacting factor 3-like 6	TF	bHLH	cluster 8
Solyc08g006470.5.1	22.1559	9.40463	10.0607	9.28044	20.6334	12.5605	6.80071	5.23449	1.66528	11.3833	21.2789	24.6303	Zinc finger protein (AHRD V3.11 *** tr|A0A2U1NTB4|A0A2U1NTB4_ARTAN)		AT4G31420.1	Zinc finger protein 622	TF	C2H2	cluster 8
Solyc08g081140.4.1	32.7501	29.4302	33.9457	43.0828	43.5956	35.2006	3.76809	4.69377	3.62921	12.5757	13.4692	15.8469	bHLH transcription factor 090	GL3, MYC6.2	AT5G41315.1	basic helix-loop-helix (bHLH) DNA-binding superfamily protein	TF	bHLH	cluster 8
Solyc08g083230.3.1	3.56307	2.81603	3.35836	3.58687	2.43886	3.34502	0.300265	0.270132	0.0869267	1.49122	0.916915	1.24838	Growth-regulating factor 6 (AHRD V3.3 *** A0A2G3DAB8_CAPCH)	AtGRF8, GRF8	AT4G24150.1	growth-regulating factor 8	TF	GRF	cluster 8
Solyc10g008880.3.1	16.8736	17.6394	19.6501	19.2673	16.2629	15.8552	3.18779	5.26144	1.87391	7.59023	9.00111	10.4578	Zinc finger transcription factor 56	VOZ1	AT1G28520.2	vascular plant one zinc finger protein	TF	VOZ	cluster 8
Solyc10g081320.1.1	14.6796	10.1007	11.6572	13.2814	9.87349	10.9777	0.46333	0.618934	0.768221	1.05756	3.21	1.02154	R2R3MYB transcription factor 69	MYB105, LOF2, ATMYB105	AT1G69560.1	myb domain protein 105	TF	MYB	cluster 8
Solyc10g086640.3.1	68.1516	44.8004	51.1609	45.2588	62.0597	55.0158	2.02679	3.54549	4.79184	9.07444	16.4392	14.4784	BEL1-like homeodomain protein 9 (AHRD V3.3 *-* A0A2G2VXF9_CAPBA)	LSN, PNY, HB-6, BLR, RPL, BLH9, VAN	AT5G02030.1	POX (plant homeobox) family protein	TF	HB-BELL	cluster 8
Solyc11g071810.2.1	16.5473	14.7876	12.7122	17.4208	12.405	9.40255	1.74545	2.519	2.3581	6.18034	10.9498	4.72704	fasciated	YAB2	AT1G08465.1	Plant-specific transcription factor YABBY family protein	TF	C2C2-YABBY	cluster 8
Solyc12g044610.2.1	6.82778	5.26759	4.19571	10.2904	11.1367	9.55774	0.454384	0.340654	0.526176	3.41629	4.58493	4.62839	Transcription factor MYB1.1		AT3G16350.1	Homeodomain-like superfamily protein	TF	MYB-related	cluster 8
Solyc12g096500.2.1	146.873	104.199	97.6343	103.731	107.376	83.9057	7.43397	5.69895	5.94473	14.3929	16.5951	13.9992	Zinc finger protein CONSTANS-LIKE 4 (AHRD V3.3 *** A0A2G2VJD2_CAPBA)	ATCOL4, COL4	AT5G24930.1	CONSTANS-like 4	TF	C2C2-CO-like	cluster 8
Solyc12g099900.1.1	18.3194	18.4338	26.2456	27.559	35.3089	27.4841	2.5545	4.36647	3.40182	8.73961	6.78315	9.23987	SCL3 (scarecrow-like 3)	SCL3, SCL-3	AT1G50420.1	scarecrow-like 3	TF	GRAS	cluster 8
